# Supplementary material for: Environmental fungi target thiol homeostasis to compete with Mycobacterium tuberculosis
Source: PLoS Biol. 2024 Dec 3;22(12):e3002852. doi: 10.1371/journal.pbio.3002852 (PMC11614215; doi:10.1371/journal.pbio.3002852)
Supplement: S2 Data — (XLSX) [file pbio.3002852.s002.xlsx]

## Sheet: F31 DGE
Gene ID	Gene Name	baseMean	log2FoldChange	lfcSE	stat	pvalue	padj	F31-Mtb	F31+Mtb	lfcShrink
FUN_007692	FUN_007692	4907.64	4.45843	0.187336	20.6763	5.65645e-95	6.21417e-91	7217.29	626.55	4.41539
FUN_006898	FUN_006898	3582.35	4.61386	0.195361	20.6226	1.72034e-94	9.44981e-91	5241.06	426.579	4.56654
FUN_004852	FUN_004852	1117.61	4.76486	0.235001	17.7866	8.97643e-71	3.28717e-67	1580.29	143.355	4.69581
FUN_005369	FUN_005369	2725.68	-4.08395	0.205686	-17.0111	6.79704e-65	1.86681e-61	439.762	4016.75	-4.03376
FUN_006149	FUN_006149	715.815	4.83284	0.26558	15.9946	1.39421e-57	3.06336e-54	1000.49	98.4054	4.74437
FUN_005360	FUN_005360	2900.97	-3.96452	0.220484	-15.3277	4.99218e-53	9.14069e-50	494.219	4258.58	-3.9076
FUN_005359	FUN_005359	1921.14	-3.88493	0.22497	-14.6683	1.02901e-48	1.61495e-45	350.189	2819.16	-3.82619
FUN_005372	FUN_005372	12832.5	-4.1647	0.2525	-14.177	1.27099e-45	1.74538e-42	1806.23	19014.8	-4.08871
FUN_005368	FUN_005368	6979.86	-4.20148	0.258654	-13.9819	2.0106e-44	2.45427e-41	983.44	10195.6	-4.1215
FUN_011049	FUN_011049	3433.98	-3.00593	0.178274	-13.5798	5.27459e-42	5.79466e-39	970.42	5057.56	-2.97171
FUN_005358	FUN_005358	3002.07	-3.81447	0.238762	-13.5259	1.0999e-41	1.04474e-38	547.21	4397.52	-3.74889
FUN_005363	FUN_005363	9287.48	-3.54144	0.21862	-13.5232	1.14117e-41	1.04474e-38	1904.82	13732.6	-3.4881
FUN_002962	FUN_002962	11043.7	2.83304	0.17238	13.0412	7.13475e-39	6.02941e-36	16308.9	3343.85	2.80054
FUN_005364	FUN_005364	4251.03	-3.45086	0.222534	-12.8783	5.96183e-38	4.67833e-35	929.6	6271.68	-3.39614
FUN_005151	FUN_005151	877.811	3.61542	0.236167	12.8317	1.08975e-37	7.98133e-35	1245.41	198.241	3.5527
FUN_007118	FUN_007118	2594.08	-3.70024	0.244794	-12.726	4.23953e-37	2.91097e-34	511.205	3734.46	-3.63222
FUN_007244	FUN_007244	5188.59	2.77993	0.173018	12.6861	7.06249e-37	4.56403e-34	7622.13	1629.5	2.74684
FUN_000415	FUN_000415	4609.23	2.76603	0.172129	12.6709	8.57292e-37	5.23234e-34	6762.24	1461.73	2.73318
FUN_006198	FUN_006198	1015.87	3.23097	0.209871	12.6076	1.91735e-36	1.10863e-33	1467.66	271.023	3.18322
FUN_007119	FUN_007119	1537.58	-3.68986	0.25543	-12.1554	5.36747e-34	2.94835e-31	316.473	2190.31	-3.61594
FUN_005968	FUN_005968	43971.5	2.60853	0.167705	12.066	1.59702e-33	8.35468e-31	64569.2	14896.3	2.57579
FUN_005362	FUN_005362	757.746	-3.64536	0.255422	-11.9816	4.43812e-33	2.21624e-30	173.54	1076.86	-3.57181
FUN_008768	FUN_008768	6741.31	-2.73673	0.182071	-11.8181	3.149e-32	1.50413e-29	2159.71	9870.38	-2.69959
FUN_007485	FUN_007485	4844.63	2.67144	0.176855	11.7974	4.02465e-32	1.84229e-29	7093.67	1606.73	2.63576
FUN_001567	FUN_001567	2721.27	2.99611	0.210629	11.4472	2.42935e-30	1.06755e-27	3995.04	764.458	2.94808
FUN_005366	FUN_005366	6459.01	-2.69088	0.185008	-11.3827	5.10217e-30	2.11983e-27	2114.75	9452.62	-2.65197
FUN_006132	FUN_006132	1348.91	3.10113	0.221085	11.3808	5.20985e-30	2.11983e-27	1953.71	372.044	3.04831
FUN_008000	FUN_008000	261.796	-4.82401	0.380757	-11.1331	8.65701e-29	3.39664e-26	55.1149	340.761	-4.64353
FUN_002608	FUN_002608	714.031	2.90302	0.208743	11.1047	1.19038e-28	4.5095e-26	1014.17	230.852	2.85545
FUN_006134	FUN_006134	1006.62	2.96913	0.215274	11.0749	1.66139e-28	6.08402e-26	1442.45	304.539	2.91883
FUN_004214	FUN_004214	3134.7	2.56735	0.179414	11.049	2.21562e-28	7.85187e-26	4554.44	1105.46	2.52904
FUN_009653	FUN_009653	178995	2.71836	0.193621	11.0182	3.12187e-28	1.07178e-25	264064	56616.7	2.67598
FUN_005365	FUN_005365	684.573	-3.20135	0.239044	-10.9451	7.01718e-28	2.33608e-25	195.384	970.874	-3.13938
FUN_005618	FUN_005618	1292.88	-2.62628	0.187203	-10.9041	1.10151e-27	3.55917e-25	459.56	1860.37	-2.58547
FUN_008002	FUN_008002	658.817	-3.95072	0.310404	-10.843	2.15253e-27	6.75648e-25	135.376	888.293	-3.83882
FUN_005367	FUN_005367	48223.8	-3.14642	0.236286	-10.8404	2.21581e-27	6.7619e-25	11944.1	71351.1	-3.08597
FUN_005370	FUN_005370	393.362	-3.30734	0.251872	-10.8084	3.13982e-27	9.32271e-25	118.48	546.834	-3.23811
FUN_004033	FUN_004033	669.712	3.0711	0.231517	10.7383	6.72831e-27	1.94519e-24	949.701	199.869	3.01307
FUN_004126	FUN_004126	2092.37	-2.50679	0.180692	-10.6358	2.03176e-26	5.72331e-24	771.644	3018.72	-2.46674
FUN_008001	FUN_008001	282.221	-4.92462	0.411422	-10.5479	5.19704e-26	1.41823e-23	55.2171	360.836	-4.7129
FUN_007140	FUN_007140	214.552	4.17213	0.340137	10.5461	5.29287e-26	1.41823e-23	278.063	55.0912	4.03511
FUN_006859	FUN_006859	4225.25	2.58506	0.190914	10.4763	1.11041e-25	2.90451e-23	6113.97	1469.9	2.54181
FUN_009683	FUN_009683	4461.24	2.34354	0.168478	10.4378	1.66637e-25	4.25739e-23	6430.73	1752.15	2.30539
FUN_000226	FUN_000226	5948.41	2.80877	0.214177	10.3829	2.96765e-25	7.40968e-23	8713.44	1810.15	2.75777
FUN_001344	FUN_001344	4635.81	2.32015	0.168289	10.3105	6.31488e-25	1.54167e-22	6675.61	1841.12	2.28149
FUN_003281	FUN_003281	2411.63	-2.56853	0.192742	-10.2911	7.72734e-25	1.84549e-22	855.877	3488.26	-2.52407
FUN_002925	FUN_002925	539.685	-2.92257	0.232176	-10.0681	7.64382e-24	1.77193e-21	180.256	759.83	-2.86352
FUN_009501	FUN_009501	4105.29	2.92526	0.232472	10.0668	7.7419e-24	1.77193e-21	5947.49	1183.52	2.86608
FUN_005621	FUN_005621	641.772	-2.97955	0.238723	-10.0307	1.11772e-23	2.50596e-21	203.457	908.804	-2.91743
FUN_003484	FUN_003484	300.301	-4.43689	0.386464	-9.96701	2.12528e-23	4.66967e-21	64.6447	387.729	-4.25651
FUN_003094	FUN_003094	1127.69	-2.47014	0.189729	-9.93596	2.90371e-23	6.25494e-21	434.951	1607.69	-2.42489
FUN_002360	FUN_002360	1004.79	2.62819	0.210941	9.68607	3.45585e-22	7.30114e-20	1434.01	356.815	2.57587
FUN_010404	FUN_010404	227.802	4.30506	0.384387	9.67792	3.74258e-22	7.75773e-20	285.675	54.19	4.12863
FUN_007555	FUN_007555	1364.6	2.58728	0.209559	9.55473	1.23904e-21	2.52076e-19	1953.53	486.251	2.53476
FUN_005611	FUN_005611	10086.9	-2.62628	0.214123	-9.53324	1.52447e-21	3.04506e-19	3394.32	14522.9	-2.57225
FUN_010436	FUN_010436	946.92	2.43546	0.194187	9.52925	1.58427e-21	3.108e-19	1338.86	372.977	2.38698
FUN_008177	FUN_008177	549.731	-2.88059	0.24403	-9.40703	5.10371e-21	9.83672e-19	186.908	766.733	-2.81469
FUN_007225	FUN_007225	157.449	4.009	0.364571	9.39185	5.89531e-21	1.11665e-18	198.963	47.9432	3.85444
FUN_010363	FUN_010363	155.729	3.92564	0.356299	9.37595	6.85569e-21	1.27655e-18	197.782	48.7201	3.77916
FUN_005378	FUN_005378	31931.8	2.87593	0.246681	9.28703	1.58651e-20	2.9049e-18	47065	9054.21	2.80847
FUN_006063	FUN_006063	2550.32	2.24826	0.180936	9.19256	3.83606e-20	6.90869e-18	3628.39	1059.06	2.20095
FUN_007159	FUN_007159	197.32	-3.52188	0.326759	-8.9879	2.51995e-19	4.46519e-17	66.0267	260.597	-3.40329
FUN_002607	FUN_002607	4037.04	2.92321	0.261356	8.94644	3.67124e-19	6.40194e-17	5800.66	1147.88	2.84774
FUN_010965	FUN_010965	1593.08	2.24931	0.186882	8.90565	5.30732e-19	9.11035e-17	2255.6	668.284	2.1987
FUN_006888	FUN_006888	389.312	2.78711	0.247329	8.90359	5.40677e-19	9.13828e-17	535.13	142.194	2.71787
FUN_001005	FUN_001005	11263.5	-2.40017	0.20536	-8.83896	9.66107e-19	1.60813e-16	4224.94	16233.1	-2.34441
FUN_004726	FUN_004726	346.713	2.81801	0.253357	8.8137	1.21083e-18	1.9854e-16	472.705	127.236	2.74577
FUN_007117	FUN_007117	4672.6	-2.74071	0.254509	-8.47006	2.45274e-17	3.96261e-15	1493.39	6549.15	-2.66611
FUN_001334	FUN_001334	1102.15	-2.65293	0.244255	-8.46631	2.53295e-17	4.03289e-15	382.237	1569.25	-2.58232
FUN_001928	FUN_001928	3788.59	-2.41896	0.216848	-8.45737	2.73467e-17	4.29187e-15	1419.76	5432.03	-2.3571
FUN_003112	FUN_003112	181.075	-3.35856	0.328662	-8.43894	3.20231e-17	4.95501e-15	65.5784	237.284	-3.23983
FUN_004892	FUN_004892	7354.28	1.96459	0.16381	8.42184	3.70609e-17	5.65488e-15	10354.1	3456.4	1.91714
FUN_008471	FUN_008471	575.385	2.49412	0.227366	8.39667	4.59315e-17	6.91238e-15	795.996	228.576	2.42865
FUN_006683	FUN_006683	15894.8	2.01586	0.173288	8.25717	1.49167e-16	2.21453e-14	22437.6	7261.65	1.9645
FUN_010591	FUN_010591	10755.9	2.10933	0.186077	8.19193	2.57068e-16	3.76554e-14	15277.4	4683.05	2.05372
FUN_010545	FUN_010545	134.191	-3.82107	0.397392	-8.14327	3.84756e-16	5.56174e-14	47.7513	170.342	-3.64127
FUN_007089	FUN_007089	6812.71	-1.97909	0.173106	-8.0534	8.05229e-16	1.14886e-13	3174.96	9599.47	-1.92643
FUN_000461	FUN_000461	199.304	-3.0524	0.310052	-7.95804	1.74779e-15	2.46169e-13	77.1836	262.645	-2.94637
FUN_002089	FUN_002089	2404.51	1.97205	0.17515	7.91924	2.38974e-15	3.32326e-13	3363.18	1138.66	1.91781
FUN_009339	FUN_009339	544.297	-2.31702	0.218847	-7.91428	2.4869e-15	3.41513e-13	236.751	753.108	-2.24955
FUN_005361	FUN_005361	246.413	-3.06503	0.313738	-7.90476	2.6846e-15	3.64111e-13	89.5057	325.856	-2.95648
FUN_000460	FUN_000460	294.476	-2.70016	0.269256	-7.85555	3.98007e-15	5.33232e-13	118.644	397.285	-2.61479
FUN_003284	FUN_003284	223.837	-3.21118	0.335443	-7.82901	4.91722e-15	6.50851e-13	79.0289	292.912	-3.08755
FUN_005534	FUN_005534	32497.8	-2.32031	0.223013	-7.78119	7.18437e-15	9.39613e-13	12452.7	46888	-2.25022
FUN_004425	FUN_004425	111.167	3.58541	0.387358	7.74582	9.49685e-15	1.22744e-12	137.057	43.2191	3.41786
FUN_010267	FUN_010267	235.671	2.98103	0.311174	7.69995	1.36122e-14	1.73888e-12	310.506	86.494	2.87316
FUN_009135	FUN_009135	3458.28	2.02185	0.186865	7.68923	1.48029e-14	1.86924e-12	4868.25	1583.49	1.96196
FUN_004271	FUN_004271	2680.12	1.93498	0.176296	7.65747	1.89628e-14	2.35002e-12	3739.68	1288.76	1.87851
FUN_004840	FUN_004840	2939.89	2.1832	0.208725	7.65696	1.9038e-14	2.35002e-12	4172.83	1239.59	2.11608
FUN_010745	FUN_010745	2316.21	2.03063	0.189323	7.63579	2.24448e-14	2.73976e-12	3247.59	1064.57	1.96948
FUN_008470	FUN_008470	631.45	-2.18308	0.21068	-7.58533	3.31648e-14	4.00384e-12	287.792	871.629	-2.11461
FUN_010557	FUN_010557	456.468	-2.55451	0.261191	-7.54049	4.68214e-14	5.59108e-12	181.274	625.252	-2.46908
FUN_010742	FUN_010742	8565.03	1.87817	0.171655	7.53357	4.93711e-14	5.83216e-12	11947.5	4186.73	1.82258
FUN_005701	FUN_005701	567.495	-2.9908	0.321313	-7.4874	7.02509e-14	8.21039e-12	177.053	767.749	-2.87553
FUN_003282	FUN_003282	298.428	-2.70418	0.283812	-7.46685	8.21368e-14	9.49847e-12	119.674	399.369	-2.60867
FUN_002988	FUN_002988	330.053	2.51454	0.2616	7.37592	1.63211e-13	1.86775e-11	444.982	137.877	2.42694
FUN_003725	FUN_003725	6675.19	1.77352	0.165647	7.17502	7.22971e-13	8.18821e-11	9234.34	3429.84	1.71817
FUN_009328	FUN_009328	5580.96	-2.00818	0.198454	-7.17135	7.42644e-13	8.32519e-11	2546.8	7863.35	-1.93953
FUN_008706	FUN_008706	477.422	2.35669	0.247191	7.16729	7.64984e-13	8.489e-11	654.346	202.895	2.27127
FUN_003346	FUN_003346	14500.7	-1.83687	0.174734	-7.16442	7.81173e-13	8.58197e-11	7190.56	20213	-1.77755
FUN_007402	FUN_007402	1109.73	-1.91725	0.186726	-7.13478	9.69437e-13	1.05448e-10	551.855	1529.29	-1.85277
FUN_003486	FUN_003486	473.977	-2.60113	0.283439	-7.11312	1.13449e-12	1.22192e-10	182.577	643.091	-2.50141
FUN_009092	FUN_009092	2692.45	-1.96081	0.193727	-7.1018	1.23147e-12	1.31349e-10	1275.3	3755.65	-1.89328
FUN_000376	FUN_000376	1828.5	1.97586	0.19603	7.09516	1.29199e-12	1.36479e-10	2534.28	868.145	1.90738
FUN_005900	FUN_005900	735.322	2.0477	0.206763	7.07427	1.50233e-12	1.57187e-10	1010.32	349.231	1.97496
FUN_003040	FUN_003040	7286.97	2.2391	0.235871	7.01275	2.33671e-12	2.4218e-10	10422	2904.46	2.15533
FUN_003896	FUN_003896	320.659	2.49971	0.273848	6.99187	2.71248e-12	2.78498e-10	427.273	135.314	2.40203
FUN_010966	FUN_010966	3334.87	1.91198	0.190081	6.98116	2.92758e-12	2.978e-10	4651.02	1605.77	1.84481
FUN_002933	FUN_002933	116.886	-3.41129	0.407179	-6.94113	3.8897e-12	3.92039e-10	48.1642	145.536	-3.22712
FUN_009325	FUN_009325	2297.66	-2.0572	0.213304	-6.9019	5.13121e-12	5.12468e-10	1034.16	3224.77	-1.98003
FUN_010964	FUN_010964	2406.05	1.93131	0.195416	6.88946	5.60062e-12	5.5431e-10	3351.72	1152.29	1.86108
FUN_003283	FUN_003283	116.125	-3.54864	0.431639	-6.86601	6.60243e-12	6.47627e-10	46.1596	141.723	-3.34048
FUN_009817	FUN_009817	2140.12	2.1189	0.223515	6.86261	6.76132e-12	6.57344e-10	2995.21	935.318	2.03741
FUN_000459	FUN_000459	1582.14	-2.12654	0.225652	-6.83149	8.40384e-12	8.09865e-10	703.731	2183.98	-2.04384
FUN_002865	FUN_002865	10959.8	-1.84959	0.186192	-6.79185	1.10705e-11	1.05757e-09	5404.82	15226.5	-1.78245
FUN_004101	FUN_004101	84.1588	3.91111	0.491668	6.76494	1.33366e-11	1.26307e-09	97.8734	33.7621	3.6349
FUN_010544	FUN_010544	83.2145	-4.06737	0.515865	-6.75054	1.47296e-11	1.38307e-09	34.6238	100.63	-3.75998
FUN_003903	FUN_003903	435.727	2.26301	0.254118	6.60326	4.02221e-11	3.74475e-09	590.282	194.585	2.16614
FUN_003948	FUN_003948	144.106	3.09097	0.382768	6.54695	5.87232e-11	5.42128e-09	179.046	57.5978	2.92584
FUN_007091	FUN_007091	7234.72	-1.78235	0.183023	-6.54206	6.06779e-11	5.55506e-09	3699.79	9962.56	-1.71467
FUN_010459	FUN_010459	2944.3	-2.12723	0.236222	-6.52874	6.63275e-11	6.02209e-09	1256.11	4162.45	-2.03599
FUN_003489	FUN_003489	642.093	-2.34013	0.27042	-6.49039	8.56161e-11	7.70966e-09	269.523	869.68	-2.23492
FUN_009107	FUN_009107	1078.6	-1.96335	0.212556	-6.48467	8.89239e-11	7.94243e-09	522.762	1482.73	-1.88136
FUN_002295	FUN_002295	6549.08	1.68129	0.172497	6.35544	2.07831e-10	1.84131e-08	8968.43	3504.64	1.61766
FUN_007309	FUN_007309	3924.75	1.87659	0.203286	6.35357	2.10371e-10	1.84891e-08	5413.65	1921.24	1.79734
FUN_010172	FUN_010172	929.779	1.8347	0.197917	6.31426	2.71457e-10	2.36685e-08	1265.58	480.152	1.75766
FUN_005447	FUN_005447	10709.8	-1.76098	0.187046	-6.28713	3.23382e-10	2.79738e-08	5483.38	14803.4	-1.68922
FUN_006960	FUN_006960	840.748	2.16422	0.253386	6.23248	4.59109e-10	3.94045e-08	1155.22	369.584	2.0608
FUN_001145	FUN_001145	1786.18	-1.80116	0.195405	-6.22377	4.85337e-10	4.13326e-08	919.001	2446.19	-1.7245
FUN_000164	FUN_000164	996.101	1.78403	0.193835	6.18583	6.17749e-10	5.22045e-08	1352.91	524.392	1.70784
FUN_010297	FUN_010297	5312.5	-2.05152	0.237456	-6.17596	6.5761e-10	5.51489e-08	2335.16	7456.54	-1.95398
FUN_010460	FUN_010460	1966.24	-2.00943	0.231825	-6.14443	8.02518e-10	6.67914e-08	898.497	2745.73	-1.91394
FUN_004636	FUN_004636	302.567	2.10061	0.247811	6.11597	9.59712e-10	7.92736e-08	401.212	151.238	1.99737
FUN_004988	FUN_004988	17951.6	1.79332	0.198648	6.0827	1.18172e-09	9.68833e-08	24886.3	8994.42	1.71358
FUN_009769	FUN_009769	227193	1.57931	0.163611	6.07731	1.22217e-09	9.94571e-08	308648	126845	1.51898
FUN_005410	FUN_005410	1050.59	-1.83058	0.205871	-6.05029	1.44585e-09	1.16795e-07	542.583	1427.22	-1.74667
FUN_001852	FUN_001852	64.6951	3.57546	0.495609	6.0339	1.60054e-09	1.28347e-07	74.8049	30.9784	3.29838
FUN_007279	FUN_007279	168.721	2.36524	0.297012	5.99381	2.04976e-09	1.63179e-07	216.364	83.74	2.2377
FUN_008798	FUN_008798	1889.45	1.73832	0.192554	5.98958	2.10382e-09	1.66277e-07	2574.24	997.045	1.66102
FUN_010863	FUN_010863	374.388	-2.01435	0.23895	-5.98181	2.20668e-09	1.73161e-07	191.11	500.735	-1.91279
FUN_000945	FUN_000945	14124.9	1.78627	0.201605	5.95854	2.545e-09	1.98293e-07	19514.1	7111.05	1.70366
FUN_001069	FUN_001069	244.787	2.141	0.261445	5.95155	2.6562e-09	2.055e-07	320.497	124.038	2.02832
FUN_007468	FUN_007468	1684.18	1.75729	0.197413	5.93829	2.88019e-09	2.21271e-07	2285.06	885.571	1.6768
FUN_005533	FUN_005533	5932.77	-1.94831	0.230061	-5.92588	3.10632e-09	2.36986e-07	2734.5	8311.45	-1.85022
FUN_005303	FUN_005303	52211.1	1.59863	0.171646	5.90534	3.51915e-09	2.6663e-07	71057.1	28842.2	1.53271
FUN_009731	FUN_009731	333.544	-2.02757	0.246188	-5.85962	4.63934e-09	3.49095e-07	171.194	444.437	-1.92026
FUN_000564	FUN_000564	4821.82	-1.67051	0.185326	-5.85729	4.70476e-09	3.51609e-07	2598.4	6560.62	-1.59624
FUN_002531	FUN_002531	1093.33	-1.77236	0.203226	-5.84257	5.1403e-09	3.81563e-07	578.755	1480.04	-1.68762
FUN_000087	FUN_000087	302.937	2.15311	0.268491	5.84046	5.20573e-09	3.83827e-07	400.843	147.216	2.03468
FUN_003086	FUN_003086	329.888	-2.00449	0.244633	-5.80253	6.5322e-09	4.78419e-07	171.644	438.039	-1.89688
FUN_010442	FUN_010442	124.945	2.51239	0.335306	5.74814	9.02292e-09	6.56462e-07	156.258	62.9544	2.35948
FUN_000422	FUN_000422	4382.78	-1.55118	0.16884	-5.72247	1.04986e-08	7.58801e-07	2496.6	5910.86	-1.48589
FUN_010617	FUN_010617	10148.5	-1.66183	0.189719	-5.67593	1.37941e-08	9.90469e-07	5433.82	13875.1	-1.58348
FUN_001516	FUN_001516	543.997	1.77631	0.210425	5.66143	1.50115e-08	1.07089e-06	725.577	296.125	1.68536
FUN_002397	FUN_002397	884.728	-1.8663	0.226586	-5.65483	1.56001e-08	1.1057e-06	450.74	1197.31	-1.7659
FUN_009900	FUN_009900	2306.72	-1.56583	0.173515	-5.65272	1.57931e-08	1.1122e-06	1314.95	3103.93	-1.49727
FUN_002404	FUN_002404	1035.75	-1.69885	0.197233	-5.64736	1.62932e-08	1.14011e-06	566.461	1396.07	-1.61566
FUN_005899	FUN_005899	353.532	-1.99366	0.250018	-5.63423	1.75842e-08	1.22266e-06	183.298	468.432	-1.87998
FUN_002878	FUN_002878	203.622	-2.41075	0.325138	-5.61529	1.96231e-08	1.35584e-06	96.5648	261.615	-2.25874
FUN_003345	FUN_003345	3823.01	-1.70124	0.198992	-5.60945	2.02966e-08	1.39362e-06	2026.52	5207.09	-1.61661
FUN_008509	FUN_008509	261.183	-2.14149	0.278152	-5.59582	2.19585e-08	1.49836e-06	131.851	342.919	-2.01231
FUN_002735	FUN_002735	775.379	-1.82071	0.222104	-5.56367	2.64164e-08	1.79142e-06	406.123	1044.57	-1.72158
FUN_003266	FUN_003266	1731.8	1.74197	0.208108	5.55944	2.70642e-08	1.82409e-06	2340.73	913.753	1.65123
FUN_009326	FUN_009326	2402.19	-1.68027	0.197417	-5.54804	2.88896e-08	1.93525e-06	1290.03	3270.39	-1.59604
FUN_004950	FUN_004950	5596.51	-1.57883	0.179954	-5.52271	3.33815e-08	2.2226e-06	3135.57	7565.16	-1.50541
FUN_000751	FUN_000751	1202.13	-1.61078	0.185944	-5.51659	3.45644e-08	2.2875e-06	681.325	1611.91	-1.53351
FUN_006150	FUN_006150	117.034	2.69392	0.382535	5.51301	3.52742e-08	2.32049e-06	142.251	56.1357	2.5061
FUN_003100	FUN_003100	157.736	-2.31992	0.315179	-5.50457	3.70077e-08	2.42004e-06	81.7657	202.258	-2.16929
FUN_006586	FUN_006586	2276.95	1.5531	0.176748	5.47733	4.31794e-08	2.80692e-06	3053.98	1304.13	1.48143
FUN_005214	FUN_005214	404.627	-2.07026	0.272237	-5.45577	4.87612e-08	3.14782e-06	200.146	532.746	-1.94058
FUN_001579	FUN_001579	148.875	-2.45096	0.34207	-5.45491	4.89967e-08	3.14782e-06	74.2426	190.306	-2.28446
FUN_007580	FUN_007580	5843.76	1.87819	0.237894	5.43598	5.44955e-08	3.48074e-06	8074.32	2785.71	1.76765
FUN_009612	FUN_009612	213.803	2.13054	0.285388	5.4156	6.10845e-08	3.87905e-06	276.683	110.164	1.99267
FUN_005999	FUN_005999	2097.85	-1.59668	0.186884	-5.41341	6.1834e-08	3.90407e-06	1177.62	2827.14	-1.51802
FUN_006024	FUN_006024	17677.1	1.74791	0.214865	5.4123	6.22211e-08	3.90593e-06	24366.7	8973.92	1.65122
FUN_008682	FUN_008682	929.227	2.06747	0.273959	5.41128	6.25745e-08	3.90593e-06	1268.51	418.104	1.9357
FUN_000565	FUN_000565	293.177	-2.1312	0.286442	-5.39796	6.74041e-08	4.18363e-06	146.283	382.445	-1.99226
FUN_007928	FUN_007928	1755.25	1.58283	0.18547	5.37999	7.44881e-08	4.59734e-06	2353.8	995.149	1.50483
FUN_009826	FUN_009826	479.343	-1.79557	0.225323	-5.3726	7.76073e-08	4.7631e-06	262.017	636.698	-1.69173
FUN_001705	FUN_001705	1046.64	1.60495	0.189885	5.37141	7.81255e-08	4.76826e-06	1398.31	595.227	1.52399
FUN_000346	FUN_000346	320.889	-1.94467	0.253205	-5.36984	7.88059e-08	4.78321e-06	170.71	423.677	-1.82377
FUN_008330	FUN_008330	662.146	1.80007	0.226936	5.35426	8.59068e-08	5.18556e-06	887.88	349.994	1.69495
FUN_005247	FUN_005247	607.141	2.01243	0.266722	5.35173	8.71162e-08	5.22983e-06	803.199	294.314	1.88324
FUN_010360	FUN_010360	35.7527	8.76313	1.52872	5.34965	8.81266e-08	5.26173e-06	38.041	17.5318	5.56185
FUN_005125	FUN_005125	191.483	2.26584	0.316053	5.31822	1.0479e-07	6.2228e-06	243.287	95.299	2.10832
FUN_010260	FUN_010260	969.017	-1.59197	0.190259	-5.29263	1.20572e-07	7.12154e-06	557.065	1292.37	-1.51014
FUN_008790	FUN_008790	2730.65	1.60661	0.19329	5.28538	1.25444e-07	7.36969e-06	3679.34	1517.32	1.52269
FUN_000941	FUN_000941	332.463	-2.01043	0.269898	-5.28136	1.28231e-07	7.49335e-06	170.423	439.288	-1.87765
FUN_005717	FUN_005717	766.507	1.85333	0.240317	5.27774	1.30789e-07	7.60238e-06	1036.1	389.432	1.73851
FUN_007165	FUN_007165	179.281	-2.2796	0.321823	-5.26565	1.39697e-07	8.07743e-06	90.8484	231.265	-2.11701
FUN_010543	FUN_010543	60.2087	-3.47587	0.549788	-5.25815	1.45513e-07	8.36967e-06	31.2045	70.3392	-3.12667
FUN_008627	FUN_008627	1911.51	-1.51113	0.176568	-5.24521	1.56104e-07	8.93208e-06	1119.01	2551.13	-1.43813
FUN_000765	FUN_000765	687.266	-1.87995	0.247772	-5.22636	1.72877e-07	9.84057e-06	352.372	915.368	-1.75945
FUN_003895	FUN_003895	1903.78	1.67304	0.208822	5.21037	1.88464e-07	1.06725e-05	2563.29	1030.95	1.57793
FUN_002294	FUN_002294	2515.45	1.65164	0.205189	5.19836	2.01056e-07	1.13272e-05	3375.61	1374.88	1.55887
FUN_000238	FUN_000238	729.34	-1.64113	0.203656	-5.18588	2.15001e-07	1.2015e-05	414.869	970.73	-1.54928
FUN_005756	FUN_005756	61.0058	3.07781	0.480728	5.18549	2.15452e-07	1.2015e-05	70.8258	32.6209	2.80073
FUN_002159	FUN_002159	10169.1	-1.96322	0.266289	-5.17567	2.27097e-07	1.26005e-05	4700.47	13622.2	-1.83
FUN_006940	FUN_006940	1585.69	-1.56853	0.190172	-5.17179	2.31865e-07	1.28004e-05	907.767	2119.64	-1.48579
FUN_002778	FUN_002778	2765.24	-1.58046	0.192911	-5.16019	2.467e-07	1.35512e-05	1551.38	3727.44	-1.49574
FUN_006261	FUN_006261	134.766	-2.3268	0.338403	-5.14711	2.64534e-07	1.44585e-05	71.752	170.665	-2.15012
FUN_002547	FUN_002547	5683.72	1.58244	0.193821	5.14616	2.65871e-07	1.44597e-05	7625.45	3181.86	1.49697
FUN_006877	FUN_006877	387.696	-1.89588	0.256309	-5.11446	3.14646e-07	1.70281e-05	204.812	514.417	-1.76759
FUN_000878	FUN_000878	1603.38	-1.56834	0.192458	-5.10934	3.23282e-07	1.74097e-05	915.146	2147.27	-1.48351
FUN_010006	FUN_010006	272.534	-1.8651	0.25128	-5.09432	3.49986e-07	1.87558e-05	152.645	355.878	-1.73969
FUN_007962	FUN_007962	523.084	1.74657	0.228116	5.09199	3.54324e-07	1.88961e-05	693.646	287.189	1.63676
FUN_007079	FUN_007079	57.1987	3.05513	0.485785	5.08483	3.67957e-07	1.95284e-05	65.985	31.4814	2.769
FUN_004061	FUN_004061	511.498	1.94008	0.267715	5.06165	4.15645e-07	2.19532e-05	684.389	254.651	1.80315
FUN_004963	FUN_004963	345.447	2.19762	0.318885	5.05706	4.25769e-07	2.23803e-05	445.35	160.082	2.02878
FUN_002293	FUN_002293	910.514	1.59519	0.201181	5.02127	5.133e-07	2.68529e-05	1211.33	520.702	1.50344
FUN_000766	FUN_000766	190.536	-2.0575	0.293907	-5.01009	5.44059e-07	2.83272e-05	104.039	245.084	-1.90234
FUN_008486	FUN_008486	464.382	-1.88171	0.259027	-5.0061	5.55448e-07	2.87837e-05	243.747	612.591	-1.74923
FUN_007139	FUN_007139	35.2041	6.32812	1.15019	4.99319	5.93904e-07	3.06321e-05	37.5002	17.9275	4.65095
FUN_000163	FUN_000163	999.609	1.54342	0.193046	4.96472	6.87992e-07	3.53191e-05	1325.17	583.727	1.457
FUN_009722	FUN_009722	811.83	1.55256	0.195151	4.95803	7.12132e-07	3.63883e-05	1072.71	476.057	1.46457
FUN_001926	FUN_001926	77.5531	2.60683	0.410275	4.92799	8.30786e-07	4.22547e-05	92.4707	42.8399	2.37367
FUN_010770	FUN_010770	947.851	-1.76978	0.240765	-4.9209	8.61471e-07	4.36135e-05	496.985	1274.01	-1.64832
FUN_000229	FUN_000229	695.945	-2.0708	0.302201	-4.91659	8.80645e-07	4.43796e-05	326.503	898.822	-1.90718
FUN_000725	FUN_000725	583.454	-1.72076	0.2314	-4.9082	9.19146e-07	4.61084e-05	324.695	769.962	-1.60585
FUN_003713	FUN_003713	313.825	1.77754	0.24318	4.90392	9.39406e-07	4.69105e-05	408.38	177.498	1.65404
FUN_009928	FUN_009928	32.0077	4.35369	0.769167	4.8997	9.59819e-07	4.7713e-05	34.5355	18.5633	3.65267
FUN_010177	FUN_010177	13021.3	1.77871	0.243964	4.89297	9.93273e-07	4.91536e-05	17753.3	6473.29	1.65445
FUN_006740	FUN_006740	8582.45	1.87293	0.263417	4.88932	1.01183e-06	4.96405e-05	11723.9	4047.67	1.73475
FUN_008821	FUN_008821	2360.83	-1.48204	0.183471	-4.88926	1.01215e-06	4.96405e-05	1391.95	3141.39	-1.40195
FUN_011199	FUN_011199	13916.9	1.51561	0.190423	4.8871	1.02335e-06	4.99666e-05	18634.1	7974.97	1.43048
FUN_005992	FUN_005992	317.093	-1.76906	0.242557	-4.88156	1.05251e-06	5.11126e-05	181.041	414.391	-1.64561
FUN_007762	FUN_007762	21842.6	1.56782	0.20136	4.88088	1.05612e-06	5.11126e-05	29506.5	12126.9	1.47462
FUN_000589	FUN_000589	1987.75	-1.54064	0.195972	-4.8764	1.08038e-06	5.20574e-05	1141.14	2657.83	-1.45136
FUN_003074	FUN_003074	6761.31	1.84771	0.259119	4.87308	1.09873e-06	5.27104e-05	9357.86	3197.3	1.71219
FUN_010547	FUN_010547	192.456	-1.95182	0.282526	-4.83784	1.31261e-06	6.26969e-05	109.161	247.1	-1.79892
FUN_010402	FUN_010402	209.922	1.97251	0.286886	4.83643	1.32191e-06	6.28677e-05	268.775	114.757	1.81654
FUN_001700	FUN_001700	19931.5	1.41422	0.171603	4.83221	1.35023e-06	6.39383e-05	26503.2	11959.1	1.34231
FUN_010559	FUN_010559	10088.8	1.43483	0.175985	4.82903	1.37201e-06	6.46904e-05	13427.2	6005.78	1.35977
FUN_007839	FUN_007839	33776.2	1.60746	0.212005	4.82279	1.41567e-06	6.6464e-05	45621	18386.2	1.50577
FUN_008873	FUN_008873	922.615	-1.94066	0.282194	-4.80402	1.55514e-06	7.26948e-05	452.793	1202.67	-1.78701
FUN_002866	FUN_002866	95.1946	-2.45172	0.388643	-4.80318	1.56162e-06	7.26948e-05	53.2117	116.604	-2.22628
FUN_006291	FUN_006291	3181.5	1.862	0.266331	4.7948	1.62838e-06	7.54826e-05	4393.7	1498.96	1.71948
FUN_004315	FUN_004315	3003.18	-1.42268	0.174994	-4.78691	1.69372e-06	7.81813e-05	1812.54	3979.56	-1.34809
FUN_005544	FUN_005544	2290.56	1.42848	0.17649	4.77917	1.76018e-06	8.09091e-05	3029.49	1382.8	1.35276
FUN_010811	FUN_010811	701.222	-1.55486	0.203231	-4.77223	1.82193e-06	8.33989e-05	414.243	924.231	-1.45925
FUN_007197	FUN_007197	2082.28	-4.59973	0.846008	-4.7455	2.07991e-06	9.4813e-05	255.695	2620.18	-3.7397
FUN_004326	FUN_004326	2970.98	1.4303	0.178187	4.74389	2.09648e-06	9.51734e-05	3929.56	1788.26	1.35314
FUN_007579	FUN_007579	35159.7	1.35904	0.163617	4.73083	2.23608e-06	0.000101027	46482.9	21619.5	1.29232
FUN_001582	FUN_001582	580.27	1.59394	0.213301	4.73012	2.24383e-06	0.000101027	762.1	338.583	1.49023
FUN_000208	FUN_000208	146.078	2.15676	0.332702	4.72425	2.30971e-06	0.000103569	181.467	79.3385	1.96507
FUN_000670	FUN_000670	15909.6	1.44215	0.181791	4.71506	2.41645e-06	0.000107915	21114.1	9446.11	1.36216
FUN_010246	FUN_010246	113.012	-2.64929	0.438019	-4.71279	2.44342e-06	0.000108678	55.618	135.992	-2.38196
FUN_000556	FUN_000556	4470.16	-1.50406	0.195719	-4.6958	2.65568e-06	0.000117642	2574.42	5987.48	-1.41346
FUN_010276	FUN_010276	1400.38	1.53569	0.203021	4.68273	2.83078e-06	0.000124895	1856.78	811.237	1.4394
FUN_005186	FUN_005186	460.822	2.0951	0.323104	4.67373	2.95772e-06	0.000129917	580.144	218.777	1.9079
FUN_006955	FUN_006955	181.12	1.9925	0.301197	4.673	2.96825e-06	0.000129917	229.408	100.329	1.82102
FUN_001166	FUN_001166	3032.66	1.55772	0.208858	4.65733	3.20338e-06	0.000139652	4075.9	1702.2	1.45666
FUN_003919	FUN_003919	609.769	-1.57406	0.213372	-4.63539	3.56267e-06	0.000154702	359.423	801.149	-1.46924
FUN_001856	FUN_001856	179.451	1.94302	0.293317	4.62986	3.65918e-06	0.000158267	227.441	101.565	1.77591
FUN_003667	FUN_003667	1110.17	1.53485	0.205259	4.62755	3.70011e-06	0.000159409	1471.43	645.49	1.43629
FUN_003563	FUN_003563	500.648	-1.5953	0.219051	-4.61215	3.98523e-06	0.000171022	295.221	656.774	-1.48573
FUN_000119	FUN_000119	257.7	-1.79043	0.261514	-4.60943	4.03779e-06	0.000172604	148.862	333.423	-1.6472
FUN_004828	FUN_004828	563.107	-1.75835	0.254834	-4.60437	4.13726e-06	0.000175663	308.602	735.277	-1.62027
FUN_007090	FUN_007090	196.982	-1.93588	0.293405	-4.60416	4.14133e-06	0.000175663	111.513	251.646	-1.76788
FUN_006745	FUN_006745	1621.96	1.60531	0.22175	4.60119	4.20091e-06	0.000177504	2145.69	908.9	1.49347
FUN_006284	FUN_006284	2072.93	1.59418	0.219724	4.59294	4.37047e-06	0.000183953	2785.85	1146.74	1.48384
FUN_007162	FUN_007162	25.8129	5.22239	1.00985	4.59215	4.38702e-06	0.000183953	27.2044	15.6394	3.96253
FUN_007622	FUN_007622	382.331	-1.66552	0.235481	-4.58859	4.46245e-06	0.000186405	223.155	499.236	-1.54255
FUN_002965	FUN_002965	12117.1	1.72606	0.249004	4.58248	4.59494e-06	0.000191212	16633.1	6078.65	1.59217
FUN_007084	FUN_007084	35.3576	7.31333	1.47145	4.57259	4.81732e-06	0.00019971	37.6773	17.7205	4.45132
FUN_007865	FUN_007865	18041.9	1.49805	0.199723	4.5716	4.84026e-06	0.000199906	24098.3	10370.9	1.40332
FUN_008799	FUN_008799	7294.67	-1.34718	0.167595	-4.54776	5.42209e-06	0.000223098	4525.96	9599.42	-1.27678
FUN_004445	FUN_004445	17197.3	1.47517	0.196237	4.53621	5.72738e-06	0.00023478	22933	9992.1	1.38288
FUN_007001	FUN_007001	11159	1.59351	0.222514	4.53235	5.83314e-06	0.000238226	14933.8	6125.66	1.48018
FUN_002371	FUN_002371	2699.55	1.44374	0.189755	4.52551	6.02506e-06	0.000244875	3580.78	1607.44	1.35643
FUN_008838	FUN_008838	21390.7	1.46052	0.193487	4.52497	6.04052e-06	0.000244875	28523.6	12501.1	1.37029
FUN_002406	FUN_002406	16127.4	1.73863	0.25508	4.52263	6.10772e-06	0.000246689	21860.9	8100.69	1.59868
FUN_007109	FUN_007109	101.225	-2.56063	0.437406	-4.5167	6.28103e-06	0.00025276	52.8163	121.354	-2.2793
FUN_009824	FUN_009824	487.621	-1.6271	0.230885	-4.51351	6.37648e-06	0.000255664	284.957	636.597	-1.50671
FUN_010204	FUN_010204	1712.18	-1.50947	0.205623	-4.49593	6.92658e-06	0.00027671	994.956	2277.55	-1.40937
FUN_006790	FUN_006790	438.371	1.62962	0.232692	4.48926	7.14697e-06	0.000284481	569.463	256.135	1.50739
FUN_003245	FUN_003245	242.358	1.75316	0.260667	4.48144	7.41424e-06	0.000294053	310.816	141.547	1.60777
FUN_005742	FUN_005742	2333.75	1.37055	0.175541	4.47505	7.63935e-06	0.000301892	3064.29	1443.96	1.29386
FUN_006990	FUN_006990	1930.46	1.51123	0.207592	4.46179	8.12775e-06	0.000320041	2549.28	1123.88	1.40921
FUN_009823	FUN_009823	343.759	-1.6517	0.239576	-4.45244	8.49011e-06	0.000333116	203.933	445.899	-1.52321
FUN_003407	FUN_003407	4701.96	-1.36957	0.17632	-4.44971	8.59863e-06	0.000336173	2892.6	6190.51	-1.29215
FUN_010962	FUN_010962	880.119	1.62627	0.23412	4.44759	8.68372e-06	0.000338051	1166	491.662	1.50225
FUN_003315	FUN_003315	709.484	-1.49619	0.2049	-4.44699	8.70821e-06	0.000338051	428.662	929.341	-1.39621
FUN_009313	FUN_009313	2568.4	-1.56677	0.221103	-4.44035	8.98141e-06	0.000347429	1433.22	3446.49	-1.45345
FUN_007777	FUN_007777	15515.9	1.60496	0.229796	4.43855	9.05669e-06	0.000349112	20944.5	8368.64	1.4844
FUN_010960	FUN_010960	767.275	1.47974	0.202146	4.42619	9.59107e-06	0.000368418	1003.33	463.899	1.3818
FUN_000360	FUN_000360	332.406	1.64473	0.239722	4.42065	9.84058e-06	0.000376685	429.327	196.687	1.5156
FUN_002630	FUN_002630	49.4247	2.93088	0.531772	4.41144	1.02688e-05	0.000391711	55.9669	28.9587	2.55266
FUN_004051	FUN_004051	184.192	-1.97912	0.316488	-4.40498	1.05796e-05	0.000402169	103.404	232.219	-1.78573
FUN_003617	FUN_003617	345.651	1.83888	0.284836	4.40212	1.07199e-05	0.0004061	445.066	186.976	1.67145
FUN_007133	FUN_007133	24.3212	4.72248	0.940875	4.39748	1.09515e-05	0.000413446	25.3288	15.2052	3.6264
FUN_000355	FUN_000355	2022.42	1.52612	0.214855	4.38028	1.1853e-05	0.000445947	2700.82	1154.08	1.4173
FUN_009883	FUN_009883	622.263	-1.50016	0.210933	-4.33864	1.43365e-05	0.000537545	377.388	811.826	-1.39417
FUN_008661	FUN_008661	1892.37	1.37399	0.182009	4.33489	1.45832e-05	0.000544934	2481.35	1170.59	1.29151
FUN_008822	FUN_008822	440.723	-1.53167	0.21877	-4.32725	1.50985e-05	0.000562277	269.142	572.318	-1.41896
FUN_005510	FUN_005510	3106.04	1.31324	0.168842	4.31315	1.60944e-05	0.00059734	4058.95	1963.73	1.24085
FUN_001802	FUN_001802	15981.1	1.5261	0.219306	4.29126	1.77666e-05	0.000657184	21377.6	8989.13	1.41252
FUN_005622	FUN_005622	343.055	-1.80616	0.28477	-4.28823	1.80105e-05	0.000663973	187.234	448.569	-1.63547
FUN_003067	FUN_003067	1393.87	-1.48378	0.209734	-4.28532	1.82473e-05	0.000670452	821.292	1844.6	-1.37826
FUN_001542	FUN_001542	616.317	-1.50777	0.215818	-4.27569	1.90546e-05	0.000697781	372.625	803.755	-1.39699
FUN_004265	FUN_004265	645.426	-1.46432	0.206176	-4.26489	2.00005e-05	0.000729983	396.63	840.942	-1.3616
FUN_010703	FUN_010703	3372.53	-1.4141	0.195241	-4.24655	2.17086e-05	0.000789703	2039.22	4430.44	-1.32035
FUN_008017	FUN_008017	387.516	1.65363	0.252497	4.23224	2.31377e-05	0.000838913	502.778	224.098	1.51015
FUN_006836	FUN_006836	597.939	-1.48106	0.212345	-4.21984	2.44481e-05	0.000883508	365.705	778.462	-1.37267
FUN_000689	FUN_000689	281.522	-1.62789	0.248949	-4.18916	2.79993e-05	0.00100853	171.302	361.537	-1.48679
FUN_001018	FUN_001018	100531	1.65973	0.256757	4.1858	2.8416e-05	0.00102019	135605	52015.2	1.51153
FUN_009234	FUN_009234	1783.94	1.33562	0.179739	4.17613	2.9651e-05	0.00106106	2325.02	1123.81	1.25404
FUN_009850	FUN_009850	3362.31	-1.3061	0.173197	-4.16345	3.13476e-05	0.00111813	2128.98	4391.64	-1.22965
FUN_008016	FUN_008016	135.514	-2.14018	0.374846	-4.14884	3.34164e-05	0.00118807	75.0611	166.948	-1.88371
FUN_004031	FUN_004031	437.88	1.61244	0.247863	4.14519	3.39531e-05	0.00120325	569.025	255	1.47156
FUN_003010	FUN_003010	402.977	1.54705	0.23222	4.14284	3.43038e-05	0.00121177	518.927	244.497	1.42029
FUN_010941	FUN_010941	183.993	-1.83244	0.301834	-4.13286	3.58269e-05	0.00126152	108.577	233.28	-1.64153
FUN_010038	FUN_010038	404.749	-1.63184	0.253911	-4.12287	3.74187e-05	0.00131336	237.082	524.609	-1.48501
FUN_005377	FUN_005377	110.973	2.0227	0.34935	4.11536	3.86574e-05	0.00135252	135.308	66.1384	1.78732
FUN_004784	FUN_004784	2806.17	1.3577	0.187948	4.11127	3.93493e-05	0.00137235	3667.53	1739.84	1.26907
FUN_006461	FUN_006461	596.681	1.42689	0.205537	4.09604	4.20275e-05	0.00145659	771.978	372.288	1.32321
FUN_009963	FUN_009963	1169.76	-1.4727	0.216721	-4.09603	4.20297e-05	0.00145659	695.31	1539.15	-1.35921
FUN_009732	FUN_009732	69.1363	-2.57257	0.485862	-4.09081	4.29873e-05	0.00148509	40.0287	80.787	-2.20653
FUN_004579	FUN_004579	570.576	1.49641	0.223033	4.08645	4.38025e-05	0.00150851	737.555	346.652	1.37719
FUN_000940	FUN_000940	151.787	-1.82446	0.304123	-4.07553	4.59106e-05	0.00157617	92.8988	190.475	-1.62943
FUN_006956	FUN_006956	185.301	1.85518	0.311952	4.07172	4.66672e-05	0.00159715	234.381	106.154	1.65261
FUN_009007	FUN_009007	6136.3	1.26882	0.168031	4.06963	4.70888e-05	0.00160658	7987.83	3934.05	1.19602
FUN_006929	FUN_006929	1971.34	1.49884	0.225171	4.05843	4.94036e-05	0.00168033	2598.92	1142.06	1.37735
FUN_009819	FUN_009819	201.566	2.18115	0.393626	4.05499	5.01367e-05	0.00170001	237.18	100.414	1.90083
FUN_004951	FUN_004951	43165	-1.23661	0.161138	-4.04378	5.25965e-05	0.00177792	27962.8	56103.5	-1.16903
FUN_006211	FUN_006211	318.005	-1.54461	0.237785	-4.03563	5.44562e-05	0.00183514	197.593	408.196	-1.41125
FUN_010441	FUN_010441	65.134	2.33915	0.434849	4.03393	5.48512e-05	0.0018428	76.1612	40.0008	2.01764
FUN_000991	FUN_000991	20771.6	1.27308	0.170651	4.03208	5.52845e-05	0.00185169	27052.9	13257.5	1.19806
FUN_000723	FUN_000723	924.346	-1.35936	0.192165	-4.02969	5.58511e-05	0.00186351	585.226	1199.12	-1.26666
FUN_001281	FUN_001281	445.903	1.53021	0.234592	4.02916	5.59765e-05	0.00186351	576.884	269.157	1.39971
FUN_004011	FUN_004011	9726.68	1.33095	0.185192	4.02801	5.62507e-05	0.00186698	12782.7	6025.38	1.2441
FUN_006155	FUN_006155	3752.9	1.27151	0.170481	4.02689	5.65186e-05	0.00186762	4880.75	2408.31	1.1966
FUN_003557	FUN_003557	1136.44	-1.46562	0.218706	-4.02651	5.661e-05	0.00186762	680.211	1487.31	-1.34962
FUN_001565	FUN_001565	85641.5	1.28151	0.173018	4.02567	5.68126e-05	0.00186869	111710	54371.5	1.20458
FUN_005164	FUN_005164	1870.51	-1.33933	0.187602	-4.02091	5.79733e-05	0.00190118	1175	2437.84	-1.25042
FUN_001572	FUN_001572	1221.81	1.35476	0.191555	4.01847	5.85777e-05	0.00191528	1586.02	768.338	1.2625
FUN_002103	FUN_002103	22058.4	1.31032	0.180574	4.01674	5.90084e-05	0.00192364	28789.3	13849.2	1.22722
FUN_007290	FUN_007290	1511.72	-1.32265	0.183729	-4.01486	5.94812e-05	0.00193008	959.717	1966.39	-1.23693
FUN_004054	FUN_004054	84.4642	-2.23116	0.410047	-4.01456	5.95572e-05	0.00193008	50.9928	101.276	-1.93196
FUN_008967	FUN_008967	519.165	-1.46672	0.222534	-3.96216	7.42745e-05	0.00239994	321.118	671.724	-1.34652
FUN_007956	FUN_007956	1119.26	1.34461	0.191957	3.95718	7.58402e-05	0.00244334	1452.73	706.965	1.25161
FUN_003347	FUN_003347	1462.07	-1.48186	0.226807	-3.95428	7.67668e-05	0.00246246	859.882	1918	-1.35761
FUN_002908	FUN_002908	276.445	-1.66149	0.27226	-3.95392	7.68819e-05	0.00246246	164.81	354.782	-1.49369
FUN_007064	FUN_007064	186.01	1.752	0.295564	3.9484	7.86742e-05	0.00251254	233.93	111.356	1.56106
FUN_005557	FUN_005557	28.6865	3.29787	0.688201	3.94198	8.08132e-05	0.00257144	30.8614	18.8722	2.6461
FUN_008539	FUN_008539	2287.42	1.67361	0.276195	3.94146	8.09866e-05	0.00257144	3071.65	1178.07	1.50164
FUN_000930	FUN_000930	8076.17	1.52561	0.238963	3.93622	8.27767e-05	0.00262071	10805.5	4487.67	1.38969
FUN_009327	FUN_009327	3272.75	-1.3535	0.19539	-3.93316	8.38379e-05	0.00264668	2025.41	4275.51	-1.25738
FUN_001699	FUN_001699	10871.5	1.43255	0.216285	3.91867	8.904e-05	0.00280285	14301.9	6417.68	1.31763
FUN_003938	FUN_003938	1010.33	-1.51885	0.238353	-3.91793	8.93125e-05	0.00280339	586.831	1328.48	-1.38325
FUN_011138	FUN_011138	2596.61	1.29525	0.182057	3.90128	9.5686e-05	0.00299219	3369.43	1655.09	1.21032
FUN_010292	FUN_010292	541.17	1.40745	0.21084	3.90081	9.58721e-05	0.00299219	696.082	341.648	1.29733
FUN_007138	FUN_007138	22.9438	3.8261	0.831364	3.89853	9.67799e-05	0.00301197	24.0022	15.3189	2.8947
FUN_002879	FUN_002879	2313.46	-1.27282	0.176747	-3.89154	9.96107e-05	0.00309131	1490.58	3000.25	-1.19225
FUN_010271	FUN_010271	35.1372	2.98052	0.616033	3.88862	0.000100815	0.00311986	38.1943	22.4687	2.42834
FUN_007621	FUN_007621	563.411	-1.44309	0.221083	-3.88131	0.000103896	0.00320619	351.163	726.503	-1.32335
FUN_004140	FUN_004140	382.663	-1.94712	0.351301	-3.87737	0.000105592	0.00324941	195.416	468.66	-1.69691
FUN_002023	FUN_002023	6479.66	1.48653	0.232672	3.87468	0.000106765	0.00327631	8525.46	3724.44	1.35577
FUN_009670	FUN_009670	484.927	-1.46434	0.22757	-3.86404	0.000111525	0.00341285	301.796	624.265	-1.3383
FUN_004205	FUN_004205	196.487	-1.68871	0.285836	-3.86133	0.00011277	0.00344137	121.159	248.176	-1.50501
FUN_004716	FUN_004716	388.254	-1.48287	0.23263	-3.85966	0.000113545	0.00345543	242.528	499.185	-1.35196
FUN_006670	FUN_006670	290.983	-1.59557	0.262172	-3.85458	0.000115927	0.00351815	178.356	370.744	-1.43561
FUN_002398	FUN_002398	465.14	-1.41645	0.216557	-3.83938	0.000123344	0.00373295	295.826	597.852	-1.30049
FUN_010261	FUN_010261	1705.06	-1.32791	0.193919	-3.83105	0.000127596	0.00384253	1075.68	2216.09	-1.23239
FUN_002637	FUN_002637	423.566	-1.54144	0.249664	-3.83092	0.000127665	0.00384253	257.811	542.252	-1.39351
FUN_005011	FUN_005011	243.14	1.74766	0.303839	3.82658	0.000129938	0.00390028	310.812	138.981	1.5444
FUN_004505	FUN_004505	11241.4	1.398	0.212585	3.82437	0.000131104	0.00392455	14782.3	6724.5	1.2856
FUN_000342	FUN_000342	131.967	-1.84189	0.330145	-3.80707	0.000140622	0.00419802	81.6116	163.909	-1.61029
FUN_004658	FUN_004658	346.556	-1.62455	0.27319	-3.80524	0.000141666	0.00421773	206.205	441.767	-1.45239
FUN_009261	FUN_009261	513.509	-1.61969	0.272322	-3.7995	0.000144988	0.00429719	297.021	657.796	-1.44828
FUN_005419	FUN_005419	2888.99	1.37054	0.206795	3.79864	0.000145491	0.00429719	3783.88	1764.43	1.26324
FUN_010546	FUN_010546	190.121	-1.657	0.282209	-3.79861	0.000145508	0.00429719	119.163	239.552	-1.47538
FUN_010218	FUN_010218	15193.5	1.47011	0.23308	3.79746	0.000146188	0.0043057	20295.8	8633.09	1.33797
FUN_010600	FUN_010600	102.551	-1.96019	0.362401	-3.79466	0.000147844	0.0043389	64.123	125.215	-1.69366
FUN_004093	FUN_004093	286.945	1.52452	0.247675	3.79334	0.000148634	0.0043389	364.053	179.814	1.37795
FUN_010649	FUN_010649	24.9486	3.39834	0.741695	3.79312	0.000148767	0.0043389	26.6918	16.9644	2.62062
FUN_002964	FUN_002964	8166.43	1.48647	0.237673	3.7929	0.000148895	0.0043389	10915.6	4604.42	1.34979
FUN_005608	FUN_005608	59758.3	-3.3602	0.732123	-3.79063	0.000150268	0.00436733	12702.5	83733	-2.59957
FUN_002887	FUN_002887	11442.8	1.36868	0.207146	3.78321	0.00015482	0.00448772	15074.1	6916.05	1.26093
FUN_008304	FUN_008304	166.174	1.73069	0.303956	3.76928	0.000163717	0.00473315	207.394	101.567	1.52541
FUN_009661	FUN_009661	3909	-1.34745	0.202633	-3.76271	0.000168082	0.00484659	2429.47	5069.81	-1.24367
FUN_000800	FUN_000800	1947.7	-1.3759	0.210352	-3.75989	0.000169987	0.00488867	1204.72	2521.89	-1.26499
FUN_007215	FUN_007215	174.765	-2.04845	0.389607	-3.75622	0.000172497	0.00494791	92.5881	218.932	-1.74991
FUN_007207	FUN_007207	12314.1	-1.246	0.176543	-3.74411	0.000181033	0.00517925	7956.01	15938	-1.16494
FUN_010571	FUN_010571	275.067	1.55146	0.258218	3.74281	0.000181976	0.00519271	348.418	170.79	1.39338
FUN_007544	FUN_007544	343.778	-1.72874	0.305713	-3.74122	0.000183129	0.00521207	195.948	430.124	-1.52065
FUN_010963	FUN_010963	714.455	1.41251	0.221627	3.7338	0.000188614	0.00535431	926.806	440.583	1.2907
FUN_002686	FUN_002686	238.43	-1.61907	0.277927	-3.72064	0.000198715	0.00562649	147.381	300.67	-1.44001
FUN_004226	FUN_004226	1358.94	-1.29066	0.190644	-3.70144	0.000214381	0.00605448	876.823	1752.36	-1.19724
FUN_010501	FUN_010501	488.925	-1.40055	0.220615	-3.69671	0.000218408	0.00615238	311.307	627.546	-1.27934
FUN_007686	FUN_007686	2596.82	-1.25237	0.180789	-3.69142	0.000223009	0.00625238	1681.95	3360.88	-1.16748
FUN_000133	FUN_000133	991.965	-1.29299	0.191799	-3.69132	0.000223096	0.00625238	642.849	1278.44	-1.19849
FUN_010572	FUN_010572	1456	1.33812	0.205005	3.67368	0.000239082	0.00668334	1877.13	918.292	1.23149
FUN_004053	FUN_004053	77.383	-2.27827	0.462727	-3.65934	0.000252867	0.00705075	46.3507	89.8744	-1.8867
FUN_004301	FUN_004301	5864.56	-1.25773	0.184043	-3.65526	0.000256916	0.00714553	3763.31	7608.34	-1.16985
FUN_005640	FUN_005640	9980.06	1.32314	0.202448	3.64606	0.000266291	0.00738755	12993.6	6199.79	1.21868
FUN_008525	FUN_008525	7649.68	-1.457	0.239509	-3.64078	0.000271816	0.00752185	4385.84	10136.3	-1.31643
FUN_007507	FUN_007507	191352	-1.54682	0.264265	-3.63961	0.00027305	0.00753701	104399	252277	-1.38051
FUN_003805	FUN_003805	22162.2	1.22149	0.175053	3.63598	0.000276925	0.0076202	28686.7	14410.5	1.14123
FUN_009091	FUN_009091	4695.75	1.43186	0.232941	3.63549	0.000277451	0.0076202	6124.45	2772.21	1.29785
FUN_003921	FUN_003921	755.626	-1.37847	0.218408	-3.63298	0.00028017	0.00767567	476.944	971.366	-1.25878
FUN_002097	FUN_002097	372.598	-1.42116	0.230242	-3.63163	0.000281634	0.00769659	239.387	475.375	-1.28981
FUN_003733	FUN_003733	61.1763	-2.21865	0.450291	-3.62798	0.000285647	0.0077869	40.1141	72.1446	-1.83859
FUN_001561	FUN_001561	1979.12	-1.29573	0.196042	-3.62541	0.000288503	0.00784529	1263.5	2557.73	-1.19702
FUN_002249	FUN_002249	9164.72	1.42138	0.231167	3.61809	0.000296788	0.00805065	12116.6	5352.61	1.28895
FUN_001932	FUN_001932	2576.95	1.39865	0.225237	3.61244	0.000303335	0.00820796	3374.45	1545.47	1.27207
FUN_003380	FUN_003380	171.795	-1.62906	0.28971	-3.60383	0.000313563	0.00846389	109.983	214.719	-1.43436
FUN_011072	FUN_011072	452.007	1.79073	0.334716	3.60225	0.00031548	0.00849476	584.72	231.765	1.54509
FUN_003741	FUN_003741	57.8727	2.42084	0.511608	3.58838	0.000332739	0.00893759	65.6845	35.1882	1.95812
FUN_000557	FUN_000557	1280.6	-1.25938	0.188209	-3.58317	0.000339456	0.00909576	837.587	1645.66	-1.16748
FUN_008101	FUN_008101	746.46	-1.60275	0.285211	-3.56842	0.000359146	0.00959994	413.115	976.779	-1.41213
FUN_002687	FUN_002687	454.003	-1.37825	0.222897	-3.5588	0.000372552	0.00993412	292.871	579.653	-1.25344
FUN_006369	FUN_006369	64479.6	1.20668	0.17497	3.55304	0.000380802	0.0101295	83083.4	42259.4	1.12617
FUN_004443	FUN_004443	625.59	-1.42848	0.2375	-3.55149	0.000383062	0.010165	384.72	809.84	-1.28882
FUN_006010	FUN_006010	2182	1.20791	0.175534	3.54867	0.000387181	0.0102496	2800.52	1444.76	1.12691
FUN_002568	FUN_002568	1177.02	-1.33254	0.211136	-3.54057	0.000399257	0.0105438	744.36	1518.79	-1.21909
FUN_003487	FUN_003487	5031.03	-1.45398	0.245657	-3.53739	0.000404097	0.0106461	2960.77	6470.96	-1.30566
FUN_008312	FUN_008312	34482.2	1.27866	0.19623	3.53494	0.000407868	0.0107197	44758.2	21799.7	1.17922
FUN_007451	FUN_007451	635.27	-1.39335	0.228967	-3.53043	0.000414886	0.0108781	400.74	813.398	-1.26216
FUN_005661	FUN_005661	283.972	-1.50442	0.261054	-3.52196	0.000428369	0.0112049	179.847	359.676	-1.33941
FUN_008880	FUN_008880	6979.51	1.33803	0.213903	3.5204	0.000430889	0.0112441	9157.26	4261.64	1.22172
FUN_008466	FUN_008466	1830.07	-1.32083	0.209091	-3.5192	0.000432846	0.0112683	1156.7	2357.55	-1.20918
FUN_000760	FUN_000760	4536.02	1.50823	0.262499	3.51706	0.00043635	0.0113327	6016.25	2512.82	1.34155
FUN_004718	FUN_004718	288.77	-1.46598	0.250541	-3.51631	0.000437597	0.0113383	185.375	366.164	-1.31218
FUN_009825	FUN_009825	311.519	-1.46158	0.249842	-3.50854	0.000450579	0.0116472	199.102	394.933	-1.30841
FUN_009419	FUN_009419	125.695	-1.7286	0.326675	-3.50073	0.000463983	0.0119655	81.3658	154.69	-1.48816
FUN_002446	FUN_002446	1935.05	-1.2556	0.191655	-3.49899	0.000467028	0.0120159	1259.05	2485.97	-1.16015
FUN_009865	FUN_009865	47.4214	2.37289	0.511637	3.49446	0.000475016	0.0121928	53.8515	31.0275	1.89605
FUN_005719	FUN_005719	2942.22	-1.1953	0.176199	-3.46373	0.000532739	0.0136426	1954	3773.14	-1.11342
FUN_010401	FUN_010401	1928.14	1.20893	0.180399	3.45862	0.000542945	0.0138716	2471.64	1276.84	1.12337
FUN_001838	FUN_001838	10277.1	1.25619	0.194208	3.45602	0.000548218	0.0139738	13313.8	6565.61	1.15817
FUN_004158	FUN_004158	54.2024	2.32249	0.503654	3.44977	0.00056106	0.0142681	61.9597	34.448	1.85021
FUN_007185	FUN_007185	2344.45	-1.21737	0.183618	-3.44392	0.00057335	0.0145469	1546.06	3006.81	-1.1289
FUN_007144	FUN_007144	818.755	-1.31629	0.212794	-3.4366	0.000589064	0.0148983	527.634	1048.27	-1.2004
FUN_003401	FUN_003401	427.578	1.37541	0.230025	3.43621	0.00058991	0.0148983	542.285	275.858	1.24215
FUN_011217	FUN_011217	773.411	-1.26436	0.197884	-3.43311	0.000596701	0.0150352	510.968	988.017	-1.16279
FUN_003852	FUN_003852	407.198	1.39242	0.235479	3.42885	0.000606138	0.0152381	517.946	260.545	1.2534
FUN_002781	FUN_002781	10861.8	1.38442	0.233323	3.42624	0.000611989	0.01535	14313.3	6423.12	1.24763
FUN_004531	FUN_004531	4194.58	-1.26497	0.1985	-3.42553	0.000613591	0.0153552	2675.63	5434.62	-1.16277
FUN_007596	FUN_007596	265.931	-1.44137	0.25026	-3.4219	0.000621846	0.0155264	173.856	335.23	-1.28649
FUN_007134	FUN_007134	21.5644	3.29697	0.793334	3.41845	0.000629787	0.015689	22.6255	15.2643	2.30133
FUN_002298	FUN_002298	5256.18	1.19345	0.178266	3.41316	0.000642141	0.0159606	6760.17	3468.75	1.10958
FUN_009651	FUN_009651	1704.48	-1.2473	0.194559	-3.40408	0.000663863	0.0164632	1114.54	2183.84	-1.14867
FUN_000123	FUN_000123	1355.62	1.20308	0.181654	3.40254	0.000667634	0.0165194	1731.51	904.855	1.11619
FUN_010055	FUN_010055	289.742	-1.73903	0.339559	-3.39861	0.000677296	0.0167208	165.984	352.392	-1.47875
FUN_010969	FUN_010969	523.083	1.39067	0.237131	3.39755	0.00067991	0.0167477	666.505	330.66	1.24955
FUN_007278	FUN_007278	8432.91	1.22971	0.189909	3.39483	0.000686722	0.0168777	10918.5	5442.92	1.13533
FUN_007456	FUN_007456	48.5886	2.49965	0.5666	3.37919	0.000727004	0.0178278	53.7569	30.1865	1.92178
FUN_007143	FUN_007143	14.3075	5.0338	1.31786	3.37577	0.000736092	0.0180105	14.2118	10.175	2.35914
FUN_010728	FUN_010728	8988.14	1.15043	0.167786	3.36993	0.000751867	0.0183556	11510.7	6038.35	1.0754
FUN_007136	FUN_007136	7.94849	6.59587	1.78425	3.36885	0.000754823	0.0183869	7.84405	6.36288	1.90504
FUN_010454	FUN_010454	49.6466	2.30009	0.509312	3.36747	0.00075861	0.0184382	55.5519	32.4154	1.80765
FUN_007572	FUN_007572	506.291	-1.39301	0.240077	-3.36564	0.000763663	0.0184893	322.987	642.435	-1.24839
FUN_005499	FUN_005499	372.5	1.36575	0.231986	3.36549	0.000764074	0.0184893	471.341	242.749	1.2297
FUN_009936	FUN_009936	1764.53	-1.19004	0.17985	-3.36417	0.000767742	0.0185372	1179.18	2257.42	-1.1046
FUN_002454	FUN_002454	277.825	-1.53397	0.282408	-3.36027	0.000778654	0.0187594	172.647	350.885	-1.34173
FUN_005497	FUN_005497	16156	1.21101	0.186559	3.35557	0.000792007	0.0190394	20745.3	10569.5	1.11952
FUN_007353	FUN_007353	2142.26	-1.19362	0.181705	-3.34949	0.000809607	0.01942	1425.75	2743.12	-1.10647
FUN_007025	FUN_007025	1845.13	-1.26098	0.202179	-3.34348	0.000827361	0.0198026	1191.58	2373.42	-1.1548
FUN_005550	FUN_005550	17542.6	1.16498	0.173559	3.3417	0.000832675	0.0198601	22460.4	11710.3	1.08496
FUN_008043	FUN_008043	197157	1.32602	0.221764	3.34146	0.00083338	0.0198601	257132	120536	1.20035
FUN_004436	FUN_004436	2410.16	1.17538	0.176816	3.33896	0.000840932	0.0199967	3082.39	1613.25	1.09252
FUN_006693	FUN_006693	10642.7	1.18904	0.180991	3.3374	0.000845655	0.0200656	13663.3	7025.18	1.10248
FUN_003044	FUN_003044	49.9195	2.22361	0.491085	3.3367	0.000847781	0.0200691	56.6941	33.2792	1.75366
FUN_009340	FUN_009340	3510.48	-1.46518	0.263832	-3.33616	0.000849456	0.0200691	2038.86	4499.1	-1.29391
FUN_004177	FUN_004177	199.735	-1.65214	0.320107	-3.3337	0.000856999	0.0202038	122.824	248.675	-1.41362
FUN_006833	FUN_006833	105.108	-1.76845	0.355388	-3.33003	0.000868378	0.0204283	69.1042	127.486	-1.48493
FUN_008188	FUN_008188	508.918	-1.33684	0.225848	-3.32896	0.000871704	0.0204627	331.788	646.452	-1.20685
FUN_007129	FUN_007129	7.6821	6.54652	1.79246	3.32588	0.000881401	0.0206462	7.59323	6.199	1.82358
FUN_007793	FUN_007793	265.727	-1.46662	0.265573	-3.3197	0.000901141	0.0210637	171.619	334.043	-1.29309
FUN_008769	FUN_008769	38827.3	1.41568	0.250669	3.31384	0.000920257	0.0214648	50234.7	22784	1.25885
FUN_006113	FUN_006113	56.3663	2.28404	0.51417	3.30443	0.000951709	0.0221514	62.8025	35.3595	1.77495
FUN_002175	FUN_002175	315.582	-1.36944	0.237698	-3.30014	0.000966358	0.0224448	208.899	398.1	-1.22662
FUN_010961	FUN_010961	853.774	1.31507	0.222115	3.28691	0.00101292	0.0234766	1096.73	543.728	1.18858
FUN_000868	FUN_000868	680.442	-1.29667	0.216562	-3.28623	0.0010154	0.0234845	443.318	869.377	-1.17587
FUN_008364	FUN_008364	20.5298	3.21464	0.801159	3.2823	0.00102965	0.023764	21.5185	14.8133	2.15281
FUN_001923	FUN_001923	441.418	-1.33549	0.229155	-3.27504	0.00105647	0.024332	288.797	560.862	-1.20154
FUN_009907	FUN_009907	137.44	1.59676	0.309267	3.27147	0.00106992	0.0245902	167.945	90.4109	1.36981
FUN_005456	FUN_005456	23.5879	2.98661	0.734682	3.26891	0.00107963	0.0247616	24.9792	16.785	2.06996
FUN_003857	FUN_003857	266.991	-1.53464	0.290834	-3.26522	0.00109377	0.0250338	167.131	334.18	-1.33023
FUN_000724	FUN_000724	271.23	-1.47628	0.273635	-3.25719	0.00112523	0.0257001	173.42	340.537	-1.29229
FUN_008430	FUN_008430	369.548	-1.35501	0.236919	-3.2501	0.00115366	0.0262948	242.688	467.685	-1.2125
FUN_001484	FUN_001484	25.9155	2.82544	0.689524	3.24926	0.00115708	0.0263181	27.9561	18.426	1.99683
FUN_002248	FUN_002248	775.198	1.36316	0.239872	3.24406	0.0011784	0.0267478	989.933	485.735	1.21737
FUN_007467	FUN_007467	78.054	-1.92438	0.413099	-3.24227	0.0011858	0.0268602	51.5616	92.7624	-1.55709
FUN_009026	FUN_009026	660.029	1.27849	0.214221	3.23727	0.00120679	0.0272795	840.15	432.809	1.15971
FUN_006133	FUN_006133	410.607	1.41752	0.257712	3.23043	0.00123602	0.0278613	520.721	258.125	1.2516
FUN_008823	FUN_008823	603.037	-1.25045	0.206018	-3.23007	0.0012376	0.0278613	403.573	765.31	-1.13985
FUN_004118	FUN_004118	567.439	1.26961	0.21204	3.22866	0.00124373	0.027942	719.383	376.261	1.15297
FUN_010171	FUN_010171	146.414	1.59087	0.311608	3.22799	0.00124665	0.0279504	179.227	95.3821	1.35972
FUN_000684	FUN_000684	1848.75	1.17071	0.181662	3.22419	0.00126331	0.0282662	2353.68	1244.57	1.08314
FUN_004358	FUN_004358	11820.3	1.14357	0.173317	3.22283	0.00126932	0.0283429	15086.4	7962.53	1.06341
FUN_007929	FUN_007929	6125.16	1.11377	0.164287	3.21856	0.00128835	0.0287095	7795.59	4186.03	1.04131
FUN_008454	FUN_008454	26.6438	2.85314	0.705626	3.21437	0.00130731	0.0290732	28.3739	18.595	1.98148
FUN_008331	FUN_008331	4492.79	1.26024	0.210169	3.21284	0.00131431	0.0291697	5827.32	2846.49	1.14539
FUN_000325	FUN_000325	14522.2	1.12787	0.16902	3.21187	0.00131874	0.029209	18546.9	9828.42	1.05139
FUN_009537	FUN_009537	14604.3	1.23852	0.203582	3.2101	0.00132691	0.0293308	18917.9	9326.87	1.1302
FUN_000578	FUN_000578	16.859	3.62119	0.946962	3.20624	0.0013448	0.0296667	17.3102	12.3097	2.14544
FUN_000405	FUN_000405	2704.1	-1.24422	0.205774	-3.20364	0.00135703	0.0298422	1748.53	3471.76	-1.13371
FUN_004802	FUN_004802	331.294	-1.33744	0.23489	-3.20339	0.00135819	0.0298422	221.07	417.193	-1.19666
FUN_004328	FUN_004328	860.925	-1.24667	0.206635	-3.20211	0.00136424	0.0299152	570.511	1094.55	-1.13529
FUN_002343	FUN_002343	8412.93	1.41145	0.258175	3.2011	0.00136902	0.0299603	11075.1	4843.6	1.24457
FUN_010021	FUN_010021	2022.03	1.25958	0.210848	3.19938	0.00137723	0.03008	2579.24	1307.99	1.14396
FUN_005771	FUN_005771	42.3494	2.30658	0.538529	3.19681	0.00138954	0.0302887	47.1413	28.7055	1.74183
FUN_008754	FUN_008754	280.182	1.38346	0.250664	3.1854	0.00144554	0.0314469	350.526	184.704	1.22497
FUN_002237	FUN_002237	145.698	1.58956	0.315708	3.18192	0.00146304	0.0317647	177.402	95.1647	1.35181
FUN_009384	FUN_009384	862.497	-1.30081	0.225611	-3.17276	0.00150996	0.0327187	556.513	1099.1	-1.16971
FUN_001240	FUN_001240	268.297	-1.46553	0.277886	-3.16868	0.00153131	0.033116	173.37	334.116	-1.27485
FUN_001445	FUN_001445	326.337	1.38281	0.25215	3.16403	0.00155599	0.0335838	407.889	213.123	1.22236
FUN_001888	FUN_001888	489.553	-1.28464	0.222082	-3.15038	0.00163057	0.0351244	325.65	619.593	-1.1571
FUN_004727	FUN_004727	178.654	-1.47492	0.282732	-3.14759	0.00164622	0.0353922	119.753	221.32	-1.27794
FUN_001074	FUN_001074	6.64129	6.33496	1.82865	3.14438	0.00166439	0.0357128	6.61341	5.53781	1.51024
FUN_005809	FUN_005809	1092.59	-1.26492	0.216355	-3.14259	0.00167461	0.0358621	711.274	1393.33	-1.1433
FUN_009557	FUN_009557	4935.74	-1.13658	0.176073	-3.13266	0.00173231	0.0370257	3336.45	6296.76	-1.05374
FUN_002415	FUN_002415	354.67	-1.33696	0.24009	-3.13199	0.00173624	0.0370375	235.653	446.003	-1.18975
FUN_005787	FUN_005787	115	-1.63123	0.33443	-3.12841	0.00175758	0.0374055	77.5724	139.9	-1.36705
FUN_005743	FUN_005743	264.223	1.36378	0.248975	3.12795	0.0017603	0.0374055	329.275	176.551	1.20652
FUN_001759	FUN_001759	636.775	-1.24439	0.211116	-3.12335	0.00178804	0.0379189	426.634	805.633	-1.12803
FUN_004308	FUN_004308	7333.88	1.09954	0.164769	3.12281	0.00179136	0.0379189	9316.77	5036.06	1.02648
FUN_008453	FUN_008453	887.572	-1.18426	0.192181	-3.1182	0.00181958	0.0384421	602.827	1124.57	-1.08654
FUN_008455	FUN_008455	371.344	1.52884	0.302755	3.1175	0.00182392	0.0384599	470.252	220.115	1.30605
FUN_008089	FUN_008089	46.8099	-2.38067	0.577757	-3.108	0.00188358	0.0396417	30.536	51.006	-1.73221
FUN_003769	FUN_003769	50472.7	1.29105	0.227259	3.1068	0.00189122	0.0397142	65858.5	31050.9	1.15766
FUN_010968	FUN_010968	566.295	1.24699	0.21311	3.10633	0.00189425	0.0397142	716.547	378.256	1.12848
FUN_006854	FUN_006854	6.56696	6.32071	1.84827	3.10328	0.00191387	0.040049	6.45261	5.41699	1.43641
FUN_004245	FUN_004245	1467.4	1.1456	0.180713	3.10215	0.00192123	0.0401267	1860.81	1000.31	1.0585
FUN_003038	FUN_003038	4727.71	1.22359	0.206408	3.09383	0.00197589	0.04119	6043.66	3073.43	1.11183
FUN_002935	FUN_002935	2783.19	1.10741	0.169616	3.07997	0.00207019	0.0430742	3527.73	1914.67	1.03012
FUN_009375	FUN_009375	6201.01	1.20294	0.202057	3.05824	0.00222638	0.04621	7959.23	4043.91	1.09536
FUN_001292	FUN_001292	1708.7	1.1744	0.192749	3.05785	0.00222932	0.04621	2170.48	1147.22	1.0759
FUN_001939	FUN_001939	926.263	-1.18573	0.19658	-3.05591	0.0022438	0.0464225	626.582	1174.63	-1.08353
FUN_006669	FUN_006669	235.873	-1.44406	0.28133	-3.05355	0.00226151	0.0466435	155.297	292.286	-1.24707
FUN_007356	FUN_007356	42.9155	2.25593	0.547244	3.05336	0.00226297	0.0466435	47.9702	29.1946	1.65301
FUN_002399	FUN_002399	1285.36	-1.24002	0.214963	-3.04714	0.00231033	0.0475306	843.404	1633.53	-1.11924
FUN_005279	FUN_005279	321.896	-1.3775	0.260305	-3.04448	0.0023308	0.047862	209.766	405.649	-1.206
FUN_007462	FUN_007462	22437	1.36885	0.257717	3.04152	0.00235387	0.0482455	28787.5	13385.2	1.20039
FUN_006845	FUN_006845	3325.07	-1.15758	0.188582	-3.03622	0.00239561	0.0490095	2237.56	4223.36	-1.06298
FUN_000237	FUN_000237	10808	-1.12582	0.178156	-3.03564	0.00240028	0.049014	7328.14	13745.2	-1.04086
FUN_006799	FUN_006799	372.257	-1.35946	0.255458	-3.03166	0.00243214	0.0495723	242.594	468.943	-1.19355
FUN_007799	FUN_007799	95.2792	-1.75619	0.386589	-3.02954	0.00244923	0.0498282	63.3895	113.047	-1.41358
FUN_006933	FUN_006933	771.351	-1.22143	0.210229	-3.02734	0.00246719	0.0501008	517.765	975.079	-1.10544
FUN_006899	FUN_006899	849.668	-1.22739	0.212511	-3.02287	0.0025039	0.0507526	567.675	1073.89	-1.10902
FUN_003726	FUN_003726	435.371	-1.24239	0.217807	-3.01822	0.00254264	0.0514427	296.429	547.403	-1.11845
FUN_004302	FUN_004302	2498.84	-1.19996	0.204341	-3.0095	0.00261677	0.0528454	1655.95	3170.87	-1.08987
FUN_010939	FUN_010939	81.4831	-1.91698	0.442756	-3.00839	0.00262637	0.0529418	52.8006	93.8438	-1.48587
FUN_002396	FUN_002396	970.753	-1.21919	0.211093	-3.00434	0.00266158	0.0535533	644.831	1233.82	-1.10218
FUN_003735	FUN_003735	207.724	-1.39619	0.271331	-2.98968	0.00279273	0.0560894	140.593	257.441	-1.21059
FUN_000619	FUN_000619	5.86688	6.15431	1.87226	2.97464	0.00293334	0.058806	5.82574	4.97514	1.25726
FUN_010008	FUN_010008	340.526	-1.27582	0.232559	-2.97052	0.00297292	0.0594908	232.081	426.194	-1.13556
FUN_006428	FUN_006428	15021	1.2249	0.215739	2.96609	0.00301608	0.0602448	19280.3	9644.3	1.10283
FUN_006807	FUN_006807	94.2962	1.87672	0.435706	2.96466	0.00303022	0.0604175	112.5	58.3425	1.45346
FUN_010449	FUN_010449	424.032	1.32781	0.250749	2.96237	0.00305285	0.0607584	535.567	275.024	1.16666
FUN_007568	FUN_007568	580.386	1.20423	0.209247	2.95932	0.00308316	0.0611412	729.185	395.105	1.08889
FUN_000923	FUN_000923	3531.38	1.39487	0.273667	2.95932	0.00308322	0.0611412	4492.25	2089.21	1.20593
FUN_006875	FUN_006875	713.484	-1.19656	0.206724	-2.95832	0.0030932	0.0612286	485.035	899.256	-1.08381
FUN_006488	FUN_006488	1203.11	-1.23666	0.220328	-2.9577	0.00309945	0.0612421	792.516	1519.97	-1.10967
FUN_002876	FUN_002876	15.0497	3.39997	0.952138	2.95647	0.00311182	0.0613761	15.4847	11.4986	1.81105
FUN_003114	FUN_003114	1895.62	1.4325	0.28675	2.95554	0.00312118	0.0614503	2426.28	1095.63	1.22694
FUN_005676	FUN_005676	10364.3	1.13859	0.187437	2.95346	0.00314233	0.0617561	13224.3	6954.08	1.04481
FUN_005371	FUN_005371	737.845	-1.18107	0.202022	-2.95052	0.00317243	0.0622362	503.028	931.701	-1.07305
FUN_002024	FUN_002024	1614.18	1.23265	0.219706	2.9478	0.00320042	0.0626734	2053.34	1051.75	1.10626
FUN_010668	FUN_010668	264.157	1.37872	0.269933	2.94042	0.00327766	0.0640718	326.672	174.92	1.19415
FUN_010319	FUN_010319	853.73	1.24934	0.226203	2.9369	0.00331509	0.0646884	1086.42	557.234	1.11585
FUN_007844	FUN_007844	48.9566	-2.11515	0.521257	-2.93551	0.00333001	0.0648644	34.0124	55.4694	-1.54213
FUN_003760	FUN_003760	1868.91	1.21485	0.215316	2.92526	0.0034417	0.0669213	2388.22	1219.5	1.09301
FUN_000275	FUN_000275	4134.37	1.15964	0.196651	2.92213	0.00347648	0.0674781	5268.82	2757.18	1.05686
FUN_001055	FUN_001055	190.875	-1.42218	0.286682	-2.92023	0.00349771	0.0677207	129.139	235.103	-1.2161
FUN_002572	FUN_002572	126.068	-1.67238	0.372402	-2.91991	0.00350131	0.0677207	81.9994	150.318	-1.34569
FUN_009438	FUN_009438	5862.38	1.25275	0.229229	2.91302	0.00357952	0.0691118	7484.34	3729.06	1.11576
FUN_005015	FUN_005015	210.063	-1.4098	0.283971	-2.90453	0.00367801	0.0708704	141.406	258.896	-1.20697
FUN_004803	FUN_004803	268.177	-1.34207	0.260693	-2.90407	0.00368351	0.0708704	180.881	332.93	-1.16839
FUN_004873	FUN_004873	501.62	-1.27905	0.23907	-2.90315	0.00369429	0.0709536	330.588	634.805	-1.13091
FUN_006842	FUN_006842	976.321	-1.15628	0.197025	-2.89951	0.00373744	0.0716571	667.604	1232.37	-1.05305
FUN_005718	FUN_005718	216.89	-1.38434	0.275885	-2.89737	0.00376306	0.0720226	146.125	269.107	-1.19172
FUN_001400	FUN_001400	439.714	-1.24478	0.228119	-2.89229	0.00382451	0.0730714	298.556	551.276	-1.10889
FUN_010959	FUN_010959	688.133	1.18872	0.209185	2.88607	0.00390084	0.0744004	867.944	466.394	1.07311
FUN_004379	FUN_004379	1556.28	-1.10738	0.181306	-2.8812	0.00396159	0.0753196	1076.39	1964.5	-1.01917
FUN_009134	FUN_009134	597.448	1.23971	0.227242	2.88111	0.00396275	0.0753196	750.532	399.165	1.10471
FUN_000075	FUN_000075	99.8253	1.59174	0.350677	2.87086	0.00409359	0.0776723	118.972	68.4565	1.29564
FUN_007545	FUN_007545	4061.51	-1.06429	0.167477	-2.86184	0.00421196	0.0797803	2836.09	5122.53	-0.988491
FUN_006520	FUN_006520	21476.5	1.18572	0.210099	2.85924	0.00424658	0.0802977	27160.8	14176.6	1.06904
FUN_006002	FUN_006002	303.152	-1.30741	0.253023	-2.8551	0.00430227	0.0810083	204.598	378.463	-1.14248
FUN_007779	FUN_007779	1181.7	1.23516	0.22772	2.85508	0.00430254	0.0810083	1494.52	773.209	1.09947
FUN_001506	FUN_001506	100.662	1.58933	0.351803	2.85481	0.00430628	0.0810083	119.893	68.9472	1.29102
FUN_001732	FUN_001732	2040.97	1.11381	0.185364	2.85284	0.00433311	0.0813736	2577.75	1401.43	1.02174
FUN_000574	FUN_000574	293.403	-1.37929	0.278634	-2.85067	0.00436268	0.0817891	192.816	364.519	-1.18251
FUN_004163	FUN_004163	213.691	-1.35064	0.269193	-2.8442	0.00445229	0.0833268	146.468	264.175	-1.16576
FUN_002875	FUN_002875	5.45182	6.05286	1.9265	2.83823	0.00453639	0.0847564	5.32461	4.63779	1.07467
FUN_000696	FUN_000696	143.49	1.53874	0.336432	2.83487	0.0045845	0.08551	174.12	94.0909	1.26241
FUN_009225	FUN_009225	619.447	1.19354	0.214811	2.83292	0.00461245	0.0858854	775.774	422.264	1.07178
FUN_003941	FUN_003941	86.9441	1.66934	0.382928	2.8317	0.00463018	0.0860162	102.769	59.2547	1.32253
FUN_002768	FUN_002768	3814.05	1.07019	0.171364	2.83135	0.00463513	0.0860162	4806.94	2657.12	0.99093
FUN_007599	FUN_007599	1345.44	-1.0983	0.181713	-2.8248	0.00473104	0.0876479	936.721	1693.19	-1.0096
FUN_010495	FUN_010495	52.683	1.93034	0.476959	2.82067	0.00479237	0.0886346	59.5514	36.755	1.42473
FUN_002061	FUN_002061	8558.4	2.4133	0.648407	2.81967	0.00480725	0.0887604	12314.6	2939.32	1.56683
FUN_007930	FUN_007930	3431.75	1.06677	0.170895	2.81912	0.00481554	0.0887642	4323.91	2394.79	0.987912
FUN_003124	FUN_003124	655.265	-1.19194	0.215447	-2.8171	0.00484587	0.0891738	447.233	821.909	-1.06942
FUN_008414	FUN_008414	907.045	-1.11837	0.189378	-2.81643	0.004856	0.0892108	631.389	1139.72	-1.02238
FUN_006176	FUN_006176	5.23498	5.99248	1.92216	2.81323	0.0049047	0.0899549	5.18198	4.49818	1.05364
FUN_007120	FUN_007120	5.42704	6.04696	1.94329	2.81067	0.00494378	0.0905206	5.24051	4.52864	1.03796
FUN_005347	FUN_005347	337.011	-1.23567	0.231627	-2.80911	0.00496784	0.0908099	233.075	419.89	-1.09532
FUN_009911	FUN_009911	336.176	1.27558	0.245926	2.80809	0.0049836	0.0909466	418.156	227.254	1.1187
FUN_009351	FUN_009351	4376.46	1.13605	0.196504	2.80428	0.00504296	0.0918773	5572.7	2938.26	1.03304
FUN_006735	FUN_006735	806.342	1.14596	0.200089	2.80356	0.00505417	0.0919289	1013.38	554.732	1.03936
FUN_000248	FUN_000248	952.326	-1.1153	0.189278	-2.8017	0.00508336	0.0923071	663.021	1196.42	-1.01937
FUN_004257	FUN_004257	536.81	-1.24243	0.2348	-2.79996	0.00511091	0.0926542	359.262	675.331	-1.09842
FUN_004952	FUN_004952	737.602	-1.13841	0.197716	-2.79903	0.0051256	0.0927675	511.996	925.901	-1.03418
FUN_007803	FUN_007803	3108.98	1.1156	0.189622	2.79822	0.00513853	0.0928486	3942.11	2116.32	1.01933
FUN_004017	FUN_004017	14262.1	1.08434	0.178593	2.79598	0.00517433	0.0933419	18071	9797.86	0.998483
FUN_008724	FUN_008724	68.6959	1.72591	0.408487	2.79302	0.00522181	0.094044	79.781	48.1465	1.33609
FUN_005465	FUN_005465	2325.19	-1.38518	0.286798	-2.79005	0.00526994	0.0945722	1391.88	2905.51	-1.1769
FUN_002234	FUN_002234	47.3804	1.95102	0.489635	2.78988	0.00527281	0.0945722	53.4064	33.6922	1.41962
FUN_004046	FUN_004046	122.698	-1.48693	0.323318	-2.78962	0.00527697	0.0945722	85.4794	148.605	-1.22837
FUN_000795	FUN_000795	15932.5	1.22719	0.230396	2.78734	0.00531428	0.0950016	20279.1	10203.9	1.0881
FUN_009495	FUN_009495	845.143	-1.13394	0.196956	-2.7871	0.00531822	0.0950016	584.689	1062.61	-1.03043
FUN_009485	FUN_009485	364.966	1.24567	0.237114	2.7863	0.00533141	0.0950825	455.496	248.055	1.09891
FUN_001726	FUN_001726	1887.25	-1.16188	0.20739	-2.78164	0.00540848	0.096206	1271.75	2380.2	-1.04772
FUN_001698	FUN_001698	65337.8	1.0706	0.174587	2.78143	0.00541192	0.096206	82707.7	45112.9	0.988382
FUN_005482	FUN_005482	564.924	1.18681	0.21649	2.77984	0.00543853	0.0965229	705.958	387.085	1.06301
FUN_000217	FUN_000217	410.89	-1.22484	0.230812	-2.77212	0.00556931	0.0986847	282.123	512.601	-1.08519
FUN_008569	FUN_008569	1147.62	1.09822	0.185302	2.76963	0.00561194	0.0992797	1440.54	800.121	1.00603
FUN_001475	FUN_001475	50.7382	1.87925	0.46785	2.76637	0.00566847	0.100119	57.6635	36.2037	1.38538
FUN_000374	FUN_000374	140.697	1.50404	0.332547	2.76365	0.00571593	0.100795	168.779	94.291	1.2315
FUN_007482	FUN_007482	79.592	1.66157	0.390104	2.75971	0.00578535	0.101856	92.9678	55.2693	1.30015
FUN_002153	FUN_002153	1130.16	-1.24221	0.238298	-2.75793	0.00581689	0.102247	742.838	1413.58	-1.09389
FUN_010140	FUN_010140	141.465	-1.52068	0.33976	-2.75396	0.00588789	0.10333	94.3452	172.3	-1.23726
FUN_002915	FUN_002915	158.505	-1.40577	0.298169	-2.75269	0.00591084	0.10345	109.865	193.484	-1.18164
FUN_004426	FUN_004426	252.097	-1.29835	0.259162	-2.75253	0.00591359	0.10345	173.343	312.274	-1.12499
FUN_010846	FUN_010846	7494.85	1.2386	0.237817	2.74834	0.00598979	0.104617	9569.79	4751.8	1.09078
FUN_008813	FUN_008813	968.971	-1.10169	0.188383	-2.74275	0.00609265	0.106179	677.73	1215.55	-1.0065
FUN_000267	FUN_000267	93.2659	-1.5838	0.364201	-2.74243	0.00609855	0.106179	65.5181	111.359	-1.26283
FUN_007525	FUN_007525	220.709	-1.33599	0.2742	-2.73882	0.00616595	0.107182	151.484	271.908	-1.14349
FUN_003402	FUN_003402	995.294	1.14237	0.203747	2.73561	0.00622649	0.108064	1253.39	680.429	1.03183
FUN_001934	FUN_001934	98.3566	-1.61684	0.378501	-2.72613	0.00640817	0.111009	67.7834	116.532	-1.27272
FUN_009681	FUN_009681	13883.5	1.02983	0.1632	2.72571	0.00641639	0.111009	17451.3	9790.83	0.957601
FUN_003884	FUN_003884	541.564	1.15432	0.208953	2.72463	0.00643739	0.111024	675.554	376.468	1.03832
FUN_003662	FUN_003662	140.862	1.41174	0.303434	2.72462	0.0064375	0.111024	170.222	97.8535	1.17992
FUN_008153	FUN_008153	481.288	-1.20873	0.229468	-2.71816	0.0065647	0.11304	329.996	600.151	-1.07031
FUN_000838	FUN_000838	1830.37	-1.17854	0.218467	-2.71684	0.00659075	0.113311	1209.03	2331.19	-1.05233
FUN_007676	FUN_007676	187.946	-1.5186	0.34411	-2.71309	0.00666589	0.114374	121.771	224.393	-1.22757
FUN_006796	FUN_006796	26.22	-2.65563	0.763303	-2.71272	0.00667337	0.114374	18.7651	27.5055	-1.51559
FUN_009901	FUN_009901	613.02	-1.14217	0.205655	-2.70925	0.00674358	0.115397	427.291	766.602	-1.02957
FUN_008934	FUN_008934	6835.87	1.05321	0.173148	2.70413	0.00684834	0.116757	8596.05	4781.33	0.972206
FUN_010073	FUN_010073	8.21005	5.19266	1.70397	2.70406	0.0068497	0.116757	8.24675	6.71506	1.08664
FUN_007450	FUN_007450	712.221	-1.16349	0.213953	-2.70381	0.00685492	0.116757	490.09	890.828	-1.04211
FUN_008831	FUN_008831	1562.41	-1.08078	0.183438	-2.7027	0.00687779	0.116965	1090.83	1964.3	-0.990249
FUN_006554	FUN_006554	502.169	1.15193	0.209891	2.70106	0.0069118	0.117362	625.563	350.396	1.03487
FUN_008216	FUN_008216	7855.38	1.03815	0.167806	2.70043	0.00692501	0.117405	9881.04	5521.14	0.961897
FUN_001772	FUN_001772	1708.22	-1.21388	0.23332	-2.69535	0.00703141	0.119025	1110.47	2171.3	-1.07094
FUN_004990	FUN_004990	1013.74	1.09216	0.188211	2.69466	0.00704611	0.11909	1269.56	709.777	0.997049
FUN_004834	FUN_004834	3972.61	1.06622	0.178699	2.69288	0.00708367	0.119541	5002.47	2764.8	0.980115
FUN_005603	FUN_005603	1387.79	-1.16627	0.215965	-2.69151	0.00711297	0.119851	936.803	1742.35	-1.04268
FUN_007156	FUN_007156	173.916	-1.36564	0.290153	-2.69045	0.0071355	0.120047	120.604	212.912	-1.15149
FUN_009170	FUN_009170	4.89424	5.89762	1.9792	2.68422	0.00726988	0.122121	4.75842	4.20082	0.909232
FUN_000726	FUN_000726	102.17	-1.51945	0.348978	-2.67767	0.0074137	0.124346	72.2123	122.352	-1.22007
FUN_003931	FUN_003931	34.5898	-2.13205	0.57835	-2.67494	0.00747425	0.125171	25.9367	38.7862	-1.41337
FUN_008753	FUN_008753	1688.03	1.07881	0.1848	2.67213	0.00753711	0.125914	2120.96	1176.79	0.986939
FUN_003029	FUN_003029	544.275	-1.16441	0.21685	-2.67193	0.00754154	0.125914	377.694	679.074	-1.03979
FUN_003704	FUN_003704	96.9507	1.54076	0.358181	2.66837	0.00762207	0.127065	114.594	67.6101	1.22688
FUN_000230	FUN_000230	6993.58	-1.22004	0.238064	-2.66753	0.00764104	0.127189	4448.79	8949.64	-1.07146
FUN_001930	FUN_001930	202.909	1.43828	0.320076	2.66586	0.00767916	0.12763	244.216	133.376	1.1818
FUN_007842	FUN_007842	171.446	-1.34556	0.285591	-2.66309	0.00774258	0.128489	120.191	209.511	-1.1372
FUN_001828	FUN_001828	53514.9	1.01647	0.162258	2.65914	0.00783415	0.129508	67162.9	37898.7	0.945007
FUN_009547	FUN_009547	4.6774	5.83026	1.9726	2.65907	0.00783576	0.129508	4.62022	4.06909	0.893043
FUN_002098	FUN_002098	993.245	-1.08572	0.188318	-2.65891	0.00783932	0.129508	698.656	1243.09	-0.990445
FUN_002785	FUN_002785	432.916	-1.20119	0.231863	-2.65756	0.00787093	0.129793	299.187	538.092	-1.05973
FUN_008854	FUN_008854	8.07348	5.10559	1.70129	2.65716	0.00788021	0.129793	8.10217	6.64421	1.04319
FUN_001377	FUN_001377	420.385	-1.23133	0.24389	-2.65011	0.0080465	0.132334	286.117	523.823	-1.07576
FUN_001142	FUN_001142	864.358	-1.09756	0.193767	-2.64525	0.00816312	0.134051	606.727	1081.08	-0.996909
FUN_009077	FUN_009077	1275.27	-1.06636	0.182124	-2.64302	0.00821695	0.134734	899.579	1596.63	-0.976992
FUN_005444	FUN_005444	8608.8	1.08661	0.189921	2.64117	0.00826213	0.135272	10904.7	5888.53	0.989747
FUN_008413	FUN_008413	678.162	-1.1299	0.206688	-2.63635	0.00838025	0.137002	472.925	846.912	-1.01603
FUN_006389	FUN_006389	3138.67	1.05399	0.178029	2.63434	0.00843003	0.137611	3944.51	2197.69	0.968448
FUN_000587	FUN_000587	18.4442	2.67794	0.795153	2.63212	0.00848546	0.138308	19.4057	14.2997	1.44072
FUN_007549	FUN_007549	58.4954	-1.85817	0.483799	-2.63162	0.00849792	0.138308	41.1541	67.0335	-1.3245
FUN_002310	FUN_002310	166.599	-1.39177	0.30664	-2.631	0.00851336	0.138355	114.444	203.261	-1.15397
FUN_000158	FUN_000158	2047.44	1.06724	0.183416	2.62923	0.00855773	0.13887	2569.79	1431.43	0.976638
FUN_010342	FUN_010342	71.2588	1.66215	0.410961	2.62105	0.00876592	0.142039	82.597	50.264	1.25986
FUN_001740	FUN_001740	11239.6	1.01027	0.162564	2.61602	0.00889603	0.143916	14080.7	7991.53	0.938537
FUN_003420	FUN_003420	4.62785	5.81671	2.00022	2.61557	0.00890799	0.143916	4.51195	4.00673	0.846777
FUN_004933	FUN_004933	7633.18	1.09144	0.193722	2.61427	0.00894178	0.14425	9640.27	5221.71	0.990782
FUN_001225	FUN_001225	1072.19	-1.07625	0.188006	-2.61293	0.00897692	0.144605	755.757	1340.63	-0.981209
FUN_007148	FUN_007148	2105.52	-1.11555	0.203148	-2.61163	0.00901124	0.144945	1445.7	2637.67	-1.00531
FUN_008436	FUN_008436	1203.11	-1.15384	0.217861	-2.61105	0.0090265	0.144978	819.369	1503.18	-1.02792
FUN_007477	FUN_007477	117.867	-1.44461	0.32979	-2.60653	0.00914648	0.146691	83.3895	141.868	-1.17269
FUN_005486	FUN_005486	4.46057	5.75933	1.98722	2.6038	0.00921967	0.147649	4.41672	3.91153	0.84451
FUN_006332	FUN_006332	862.532	1.10796	0.20089	2.60323	0.00923492	0.147678	1078.31	600.877	1.00003
FUN_010695	FUN_010695	27.7143	-2.40923	0.701192	-2.60162	0.00927845	0.148159	20.7185	30.3931	-1.4027
FUN_000303	FUN_000303	12.3278	3.82124	1.24638	2.59652	0.00941736	0.150158	11.5258	8.88606	1.25368
FUN_007421	FUN_007421	5516.52	1.17221	0.226254	2.59534	0.00944977	0.150457	6979.3	3625.44	1.03688
FUN_005330	FUN_005330	86.8661	-1.60233	0.392182	-2.59402	0.00948599	0.150815	61.0685	102.684	-1.23093
FUN_009281	FUN_009281	34.0808	2.07813	0.577772	2.58429	0.00975797	0.154786	37.2942	25.144	1.3503
FUN_005985	FUN_005985	68.9573	1.63542	0.406496	2.58408	0.00976392	0.154786	79.9768	49.3406	1.2393
FUN_001364	FUN_001364	600.708	1.29702	0.275852	2.58115	0.00984705	0.155879	759.486	380.256	1.10076
FUN_006490	FUN_006490	54.0481	-1.77403	0.460761	-2.58058	0.00986344	0.155913	39.7175	62.3903	-1.2804
FUN_006138	FUN_006138	840.403	1.14725	0.218123	2.57767	0.00994678	0.157005	1056.98	572.044	1.02093
FUN_008602	FUN_008602	1131.53	-1.15403	0.222185	-2.56105	0.0104355	0.164366	772.017	1410.07	-1.02316
FUN_002223	FUN_002223	4144.63	1.02319	0.171116	2.5608	0.0104431	0.164366	5189.29	2937.64	0.943924
FUN_005058	FUN_005058	4166.97	1.11472	0.206991	2.55913	0.0104934	0.164922	5281.21	2810.49	1.00035
FUN_002579	FUN_002579	419.325	-1.31278	0.284509	-2.55802	0.010527	0.165214	276.809	512.469	-1.10474
FUN_008133	FUN_008133	1638.04	1.14165	0.217715	2.55679	0.0105643	0.165562	2071.19	1100.27	1.01572
FUN_009335	FUN_009335	20488.7	1.05251	0.182996	2.55475	0.0106264	0.166132	25832.3	14221.9	0.962234
FUN_007582	FUN_007582	2890.43	1.10372	0.203052	2.5546	0.0106309	0.166132	3643.6	1972.57	0.993465
FUN_008800	FUN_008800	9885.26	-1.08064	0.19408	-2.55379	0.0106558	0.166286	6822.16	12400.3	-0.979537
FUN_004971	FUN_004971	147.552	-1.39372	0.31685	-2.55239	0.0106986	0.166716	103.172	178.193	-1.14004
FUN_000595	FUN_000595	1954.56	-1.03045	0.174644	-2.55059	0.0107539	0.167276	1390.28	2442.73	-0.947971
FUN_002606	FUN_002606	638.753	-1.13882	0.217164	-2.55024	0.010765	0.167276	442.499	798.585	-1.01348
FUN_007909	FUN_007909	10.9088	3.55521	1.16537	2.54872	0.0108118	0.167766	10.8187	8.60084	1.24456
FUN_004814	FUN_004814	103.049	-1.47867	0.350801	-2.5475	0.0108498	0.168118	73.5119	122.926	-1.17332
FUN_008781	FUN_008781	570.588	1.24864	0.260815	2.54448	0.010944	0.169287	709.855	376.094	1.07156
FUN_008570	FUN_008570	7.44157	4.98331	1.72883	2.5441	0.010956	0.169287	7.43865	6.20037	0.928427
FUN_005731	FUN_005731	6306.08	1.10601	0.204907	2.54268	0.0110007	0.169738	7977.88	4268.73	0.993804
FUN_003268	FUN_003268	31.6684	2.07208	0.585555	2.53961	0.0110976	0.170993	34.7524	23.8022	1.32292
FUN_005768	FUN_005768	135.956	-1.43641	0.335364	-2.53878	0.0111241	0.171161	94.0522	164.154	-1.15482
FUN_001206	FUN_001206	130.256	-1.42124	0.329607	-2.53708	0.0111782	0.171753	91.5058	156.755	-1.14835
FUN_008231	FUN_008231	2522.12	1.0362	0.177956	2.53544	0.0112305	0.172142	3154.43	1783.56	0.950657
FUN_009962	FUN_009962	2400.25	1.141	0.219304	2.53531	0.0112349	0.172142	2993.81	1626.56	1.01326
FUN_001134	FUN_001134	1377.51	1.07913	0.19497	2.53438	0.0112646	0.172358	1724.06	961.62	0.97711
FUN_010323	FUN_010323	651.335	-1.14262	0.220323	-2.5309	0.0113772	0.173838	451.533	810.985	-1.01373
FUN_001419	FUN_001419	18.5571	2.55815	0.780371	2.52848	0.0114558	0.174797	19.5761	14.539	1.34378
FUN_010368	FUN_010368	10.5188	3.56008	1.17828	2.52494	0.0115719	0.176322	10.7365	8.55273	1.21294
FUN_003090	FUN_003090	316.045	-1.18648	0.23845	-2.52246	0.0116536	0.177133	223.164	390.027	-1.03675
FUN_006913	FUN_006913	124.33	-1.41799	0.330245	-2.52235	0.0116573	0.177133	87.7789	149.544	-1.1439
FUN_009739	FUN_009739	1614.79	1.03304	0.178029	2.51664	0.0118478	0.179637	2014.77	1148.82	0.94742
FUN_002198	FUN_002198	1348.4	1.11145	0.209211	2.51635	0.0118576	0.179637	1696.07	923.464	0.994644
FUN_007153	FUN_007153	4.24373	5.68478	2.02698	2.51595	0.0118711	0.179637	4.14198	3.69057	0.766925
FUN_007141	FUN_007141	30.7277	2.1293	0.614114	2.51467	0.0119143	0.180042	33.3309	22.868	1.31456
FUN_005227	FUN_005227	4614.77	1.01955	0.17291	2.51318	0.0119649	0.180552	5774.57	3272.19	0.938651
FUN_004870	FUN_004870	99.1779	-1.61332	0.409248	-2.51271	0.0119809	0.180552	67.2879	115.086	-1.20979
FUN_001014	FUN_001014	445.331	-1.19308	0.242066	-2.51205	0.0120033	0.180641	305.497	554.589	-1.03899
FUN_004001	FUN_004001	46.5687	1.93632	0.538059	2.51146	0.0120231	0.180692	52.0719	32.7582	1.28563
FUN_003059	FUN_003059	11503.2	0.996738	0.164129	2.50863	0.0121201	0.181901	14372.7	8221.15	0.923642
FUN_008277	FUN_008277	852.162	1.11277	0.210461	2.50771	0.0121517	0.182126	1059.42	593.773	0.994617
FUN_003126	FUN_003126	131.43	-1.42299	0.334243	-2.50712	0.0121719	0.182181	92.0906	157.728	-1.14256
FUN_004530	FUN_004530	3491.09	-1.12243	0.214496	-2.50553	0.012227	0.182756	2351.01	4409.29	-0.999901
FUN_000052	FUN_000052	92.5214	-1.51249	0.370278	-2.50486	0.0122501	0.182853	66.1799	109.75	-1.17487
FUN_002849	FUN_002849	2969.66	1.05389	0.187287	2.50358	0.0122945	0.183093	3721.61	2077.66	0.959444
FUN_002632	FUN_002632	4.14461	5.65501	2.02535	2.50328	0.0123048	0.183093	4.09978	3.66116	0.759538
FUN_010485	FUN_010485	1089.01	-1.15474	0.227625	-2.50295	0.0123162	0.183093	742.812	1353.59	-1.01754
FUN_009902	FUN_009902	551.251	-1.10336	0.207181	-2.50199	0.0123499	0.183345	391.096	684.549	-0.988694
FUN_003523	FUN_003523	89.2679	-1.58418	0.399698	-2.49983	0.0124254	0.184219	62.6361	104.813	-1.19683
FUN_003340	FUN_003340	776.056	-1.08315	0.199604	-2.49571	0.0125705	0.186118	548.571	966.575	-0.97638
FUN_007149	FUN_007149	12.8501	3.10143	1.00892	2.49418	0.0126249	0.186579	12.9749	10.1547	1.25735
FUN_004962	FUN_004962	3216.76	2.39732	0.726723	2.49383	0.0126373	0.186579	4339.5	1162.31	1.31431
FUN_003894	FUN_003894	233.053	-1.38758	0.321882	-2.4934	0.0126526	0.186579	154.092	282.71	-1.12561
FUN_009668	FUN_009668	79.2558	-1.57801	0.398489	-2.49193	0.012705	0.187101	56.8512	93.4242	-1.19251
FUN_000593	FUN_000593	698.682	1.10031	0.207328	2.4855	0.0129368	0.190259	867.367	491.599	0.985463
FUN_008508	FUN_008508	187.374	-1.27714	0.278555	-2.48476	0.0129639	0.190403	133.121	228.387	-1.0765
FUN_003488	FUN_003488	41.8816	-1.94564	0.548087	-2.48253	0.0130454	0.191345	30.7603	46.6419	-1.2718
FUN_002806	FUN_002806	515.166	-1.20081	0.248392	-2.47921	0.0131675	0.192878	352.584	635.679	-1.03891
FUN_008078	FUN_008078	17110.8	1.00967	0.171346	2.47843	0.0131962	0.192954	21438.7	12126.7	0.93018
FUN_001333	FUN_001333	529.449	-1.15727	0.230927	-2.47812	0.0132078	0.192954	365.327	660.588	-1.0162
FUN_008797	FUN_008797	132.09	-1.38225	0.321837	-2.47719	0.0132422	0.193156	93.6382	159.249	-1.12013
FUN_004048	FUN_004048	916.032	1.19534	0.246423	2.47679	0.0132568	0.193156	1130.24	615.121	1.03583
FUN_000313	FUN_000313	6346.41	0.998896	0.167298	2.474	0.0133609	0.194414	7927.21	4534.41	0.923025
FUN_007959	FUN_007959	3209.14	-1.01387	0.173485	-2.47211	0.0134318	0.195188	2285.46	4010.2	-0.932442
FUN_001202	FUN_001202	233.325	1.23425	0.263014	2.46851	0.0135676	0.196744	284.825	164.08	1.05392
FUN_006044	FUN_006044	4448.9	-1.13182	0.221535	-2.46833	0.0135747	0.196744	3014.31	5537.27	-1.00144
FUN_002977	FUN_002977	1233.9	1.10089	0.209153	2.46658	0.0136412	0.197446	1546.68	851.059	0.98407
FUN_006045	FUN_006045	4.09506	5.6398	2.05047	2.4652	0.0136938	0.197948	4.0086	3.58553	0.725998
FUN_004204	FUN_004204	81.1889	-1.67307	0.441697	-2.46338	0.0137633	0.198434	55.711	93.3072	-1.20919
FUN_000102	FUN_000102	28.9179	2.12345	0.624529	2.46338	0.0137636	0.198434	31.249	21.825	1.28032
FUN_005069	FUN_005069	10.6979	3.45856	1.16678	2.46282	0.013785	0.198482	10.5389	8.45605	1.15552
FUN_008970	FUN_008970	995.842	-1.06689	0.195766	-2.46156	0.0138335	0.19892	703.197	1242.72	-0.963999
FUN_007168	FUN_007168	6.80374	4.91776	1.76341	2.45703	0.0140091	0.201181	6.79719	5.73517	0.843841
FUN_007065	FUN_007065	18.6641	2.47486	0.769764	2.45511	0.014084	0.201993	19.7368	14.7262	1.27985
FUN_003197	FUN_003197	2414.1	-1.156	0.232679	-2.45403	0.0141266	0.202341	1625.28	2996.03	-1.01283
FUN_000292	FUN_000292	14.0614	2.90288	0.946739	2.44828	0.0143541	0.20525	14.6084	11.2468	1.23437
FUN_002611	FUN_002611	7.91997	4.07033	1.42377	2.44795	0.0143671	0.20525	7.97613	6.64535	1.00763
FUN_010219	FUN_010219	8062.41	1.09868	0.210542	2.43979	0.0146959	0.209674	10190.5	5451.76	0.98033
FUN_007996	FUN_007996	28.9277	-2.14892	0.641553	-2.4377	0.014781	0.210321	22.2033	31.6763	-1.26447
FUN_004183	FUN_004183	7.89519	4.06609	1.42825	2.43731	0.014797	0.210321	7.92909	6.61155	0.995841
FUN_008836	FUN_008836	100.07	1.46175	0.359726	2.43727	0.0147987	0.210321	117.642	70.9097	1.13991
FUN_000394	FUN_000394	1046.64	-1.06692	0.197819	-2.43617	0.0148435	0.210686	740.205	1302.34	-0.961924
FUN_003536	FUN_003536	65.9249	1.58696	0.411439	2.43525	0.0148813	0.21095	76.0447	48.0586	1.17705
FUN_005816	FUN_005816	199.378	-1.24233	0.270422	-2.43074	0.0150679	0.213234	142.457	243.168	-1.05214
FUN_004092	FUN_004092	1179.4	1.07136	0.200114	2.43042	0.0150813	0.213234	1472.45	826.468	0.964003
FUN_004099	FUN_004099	1578.19	1.02025	0.179433	2.42569	0.0152794	0.215758	1964.17	1128.48	0.933304
FUN_004255	FUN_004255	12.15	3.00893	0.999804	2.42441	0.0153334	0.216243	12.4884	9.91134	1.19226
FUN_001708	FUN_001708	453.149	-1.17971	0.24558	-2.42167	0.0154493	0.217597	314.501	558.05	-1.02104
FUN_003823	FUN_003823	26151.5	1.09747	0.211697	2.42076	0.015488	0.217863	32951.1	17702.8	0.97785
FUN_000215	FUN_000215	851.378	1.05115	0.192601	2.42029	0.015508	0.217866	1056.43	607.698	0.951423
FUN_002836	FUN_002836	3.87822	5.55869	2.0575	2.41735	0.015634	0.219085	3.83624	3.44993	0.695457
FUN_001590	FUN_001590	16431	1.03722	0.187074	2.41733	0.0156347	0.219085	20670.2	11453.7	0.942952
FUN_008994	FUN_008994	1367.57	1.1471	0.2327	2.41557	0.0157106	0.219868	1716.92	916.97	1.00381
FUN_003129	FUN_003129	1175.74	1.0673	0.199755	2.41445	0.0157589	0.220264	1464.9	826.289	0.9603
FUN_002613	FUN_002613	14.5746	2.79261	0.914863	2.41305	0.0158197	0.220549	15.0273	11.6276	1.21151
FUN_009099	FUN_009099	743.712	-1.09991	0.213402	-2.41285	0.0158281	0.220549	523.405	922.303	-0.978429
FUN_006795	FUN_006795	655.159	-1.07653	0.203733	-2.41259	0.0158395	0.220549	466.987	812.439	-0.965387
FUN_000169	FUN_000169	231.759	1.34975	0.317284	2.4103	0.0159395	0.221582	276.284	155.517	1.09361
FUN_001605	FUN_001605	253.935	-1.23658	0.270369	-2.40996	0.0159541	0.221582	176.916	312.276	-1.04636
FUN_000253	FUN_000253	140541	1.05183	0.193808	2.40875	0.0160073	0.222041	177211	97024.7	0.950892
FUN_001635	FUN_001635	383.542	-1.13468	0.228285	-2.40789	0.0160451	0.222285	272.483	473.678	-0.996505
FUN_005704	FUN_005704	1283.29	-1.02494	0.182871	-2.40576	0.0161389	0.223303	919.448	1595.74	-0.934736
FUN_004729	FUN_004729	54.3994	-1.71549	0.470664	-2.40191	0.0163098	0.225053	40.2412	62.426	-1.19409
FUN_002779	FUN_002779	107.117	-1.42773	0.350876	-2.4018	0.0163146	0.225053	76.6853	127.882	-1.11956
FUN_004466	FUN_004466	33.2033	2.02553	0.599889	2.40133	0.0163356	0.225053	36.2582	24.6902	1.2332
FUN_006343	FUN_006343	1532.82	1.0969	0.213224	2.40079	0.0163599	0.225053	1927.02	1050.22	0.975606
FUN_008825	FUN_008825	73.6268	1.53132	0.3942	2.40061	0.0163679	0.225053	85.3314	53.4949	1.15078
FUN_010257	FUN_010257	11245.5	1.08878	0.209943	2.39961	0.0164127	0.225387	14175.5	7640.51	0.971034
FUN_009298	FUN_009298	26113.8	1.1608	0.240438	2.39481	0.0166288	0.227916	33041.9	16983	1.00828
FUN_004433	FUN_004433	30.5037	2.00566	0.593276	2.3946	0.0166383	0.227916	33.3728	23.3076	1.22764
FUN_000419	FUN_000419	121.292	1.42083	0.349115	2.39414	0.0166595	0.227922	144.349	84.1893	1.11536
FUN_010904	FUN_010904	7448.94	1.12547	0.225998	2.39148	0.0167808	0.229296	9312.38	5007.73	0.989887
FUN_001794	FUN_001794	2045.82	1.00896	0.177452	2.38914	0.0168877	0.230469	2544.48	1465.7	0.923876
FUN_007967	FUN_007967	3009.5	1.11799	0.223209	2.38787	0.0169463	0.230682	3785.15	2026.68	0.985582
FUN_007598	FUN_007598	341.278	-1.21083	0.262103	-2.38773	0.0169526	0.230682	235.306	421.316	-1.03129
FUN_002538	FUN_002538	299.497	-1.16707	0.243837	-2.38711	0.0169813	0.230682	213.273	368.007	-1.01041
FUN_005972	FUN_005972	16.7656	2.54786	0.82232	2.38698	0.0169873	0.230682	17.4886	13.3248	1.21288
FUN_005871	FUN_005871	143.437	1.3046	0.302256	2.38077	0.0172765	0.234321	171.887	102.688	1.0702
FUN_001405	FUN_001405	318.661	-1.16974	0.245694	-2.37995	0.017315	0.234553	225.938	391.397	-1.0108
FUN_000307	FUN_000307	864.95	-1.0418	0.192338	-2.37499	0.0175494	0.237436	619.921	1073.57	-0.942327
FUN_007661	FUN_007661	13.3928	-3.14334	1.07822	-2.37273	0.017657	0.238323	10.6805	13.6816	-1.11085
FUN_009899	FUN_009899	72.6752	-1.54175	0.403231	-2.3727	0.0176584	0.238323	53.5117	84.9513	-1.14473
FUN_002795	FUN_002795	565.929	-1.12411	0.227357	-2.3712	0.0177304	0.238813	394.401	704.521	-0.986937
FUN_005120	FUN_005120	1946.44	-1.05108	0.196573	-2.37104	0.0177382	0.238813	1372.85	2420.39	-0.947331
FUN_005270	FUN_005270	495.985	-1.10913	0.221698	-2.36415	0.0180713	0.243	350.935	614.565	-0.978394
FUN_000005	FUN_000005	6.29572	4.8019	1.7844	2.3632	0.018118	0.243288	6.30387	5.38629	0.769638
FUN_010753	FUN_010753	24.0689	2.16403	0.668285	2.36281	0.018137	0.243288	25.8654	18.7601	1.21153
FUN_007191	FUN_007191	610.786	-1.13778	0.234209	-2.36018	0.0182659	0.244718	423.949	756.533	-0.992603
FUN_007718	FUN_007718	1371.6	-1.08662	0.212583	-2.35963	0.0182933	0.244787	946.9	1720.52	-0.965981
FUN_001262	FUN_001262	2412.91	-0.996791	0.174632	-2.35805	0.018371	0.245527	1734.15	3002.49	-0.914336
FUN_009666	FUN_009666	49.8854	-1.72098	0.48272	-2.35329	0.0186081	0.248394	37.4443	57.0369	-1.17398
FUN_004869	FUN_004869	333.531	-1.12964	0.231668	-2.35096	0.0187252	0.249654	239.441	410.036	-0.987438
FUN_000863	FUN_000863	1933.19	1.00069	0.17744	2.34273	0.0191432	0.254918	2402.01	1389.5	0.915642
FUN_009069	FUN_009069	767.607	-1.06399	0.204571	-2.34142	0.0192107	0.255295	547.226	950.654	-0.951934
FUN_006545	FUN_006545	3988.71	1.10303	0.221258	2.34128	0.019218	0.255295	4941.47	2734.9	0.972766
FUN_002605	FUN_002605	209.479	-1.26036	0.288598	-2.34013	0.0192768	0.255767	146.596	255.889	-1.04504
FUN_004391	FUN_004391	1225.9	-1.07778	0.211054	-2.33484	0.0195518	0.259103	853.545	1531.18	-0.95879
FUN_008857	FUN_008857	189.748	-1.24859	0.284906	-2.32914	0.0198517	0.26276	135.304	230.294	-1.03834
FUN_008637	FUN_008637	3.68615	5.48118	2.10392	2.32716	0.0199565	0.263829	3.58475	3.24148	0.631292
FUN_008489	FUN_008489	4660.16	0.985945	0.172338	2.3265	0.0199917	0.26388	5794.92	3350.56	0.905609
FUN_006816	FUN_006816	65.2906	-1.5894	0.431815	-2.32599	0.0200193	0.26388	48.1054	75.8504	-1.13942
FUN_006862	FUN_006862	22070.6	1.04278	0.19683	2.32574	0.0200324	0.26388	27726.3	15310.4	0.938763
FUN_001031	FUN_001031	7.47419	4.08578	1.50565	2.32509	0.020067	0.264019	7.39983	6.27933	0.866036
FUN_005610	FUN_005610	1099.73	-1.15397	0.244849	-2.32375	0.0201391	0.264472	746.583	1355.76	-0.995935
FUN_004706	FUN_004706	791.582	-1.0589	0.203954	-2.32355	0.0201495	0.264472	563.266	982.363	-0.947494
FUN_009871	FUN_009871	2661.25	1.02709	0.190372	2.32223	0.0202208	0.26509	3305.78	1888.19	0.929581
FUN_008019	FUN_008019	13318.2	1.12684	0.233382	2.32169	0.0202495	0.26515	16814.2	8810.28	0.982587
FUN_007454	FUN_007454	131.876	-1.33375	0.323086	-2.31749	0.0204773	0.267598	94.7564	158.04	-1.06801
FUN_010482	FUN_010482	8.36766	3.64632	1.3213	2.3169	0.0205093	0.267598	8.48023	7.03781	0.946877
FUN_009929	FUN_009929	91.9298	1.60667	0.440965	2.31689	0.0205097	0.267598	103.021	61.7628	1.13934
FUN_008978	FUN_008978	524.373	-1.10294	0.223593	-2.31645	0.0205339	0.267598	370.28	650.12	-0.970019
FUN_008340	FUN_008340	61.0186	1.5967	0.436844	2.31593	0.0205623	0.267651	69.6687	44.6588	1.13709
FUN_008352	FUN_008352	60.46	-1.71745	0.489169	-2.31506	0.0206099	0.267798	43.1655	69.4778	-1.15622
FUN_010508	FUN_010508	6.30165	4.72924	1.7903	2.31483	0.0206223	0.267798	6.24449	5.35739	0.736427
FUN_008686	FUN_008686	1559.8	1.04162	0.19805	2.30558	0.0211338	0.274116	1935.21	1104.77	0.936362
FUN_007219	FUN_007219	7.44942	4.08298	1.51889	2.30299	0.0212794	0.275679	7.31644	6.14966	0.843585
FUN_007237	FUN_007237	7.31284	3.94853	1.4609	2.30237	0.0213146	0.275809	7.29618	6.174	0.869569
FUN_002739	FUN_002739	58836.9	0.988679	0.175416	2.30127	0.0213762	0.276281	73413.3	41980.4	0.905536
FUN_002529	FUN_002529	1333.01	-1.00749	0.183674	-2.30019	0.0214372	0.27658	960.766	1652.7	-0.916543
FUN_005720	FUN_005720	1252.18	1.03989	0.197779	2.29997	0.0214497	0.27658	1556.84	887.646	0.934907
FUN_005341	FUN_005341	7449.64	1.09662	0.222515	2.29927	0.0214899	0.276659	9432.84	4995.27	0.964912
FUN_004378	FUN_004378	12268.7	0.965679	0.165586	2.29898	0.0215061	0.276659	15249.3	8869.45	0.89141
FUN_007494	FUN_007494	3315.21	1.08542	0.218554	2.2897	0.0220386	0.283177	4151.85	2265.15	0.958169
FUN_005435	FUN_005435	923.589	-1.01917	0.190236	-2.28224	0.0224749	0.288445	666.691	1143.4	-0.921814
FUN_000447	FUN_000447	2227.38	1.04324	0.200899	2.28096	0.0225508	0.289082	2786.57	1557.85	0.935045
FUN_005248	FUN_005248	7164.62	0.959621	0.164343	2.2795	0.0226371	0.28985	8893.09	5199.02	0.88646
FUN_010967	FUN_010967	297.532	1.19422	0.267426	2.2781	0.0227209	0.290584	364.056	207.108	1.00738
FUN_007130	FUN_007130	6.14705	4.77303	1.84006	2.27603	0.0228444	0.291623	5.94418	5.1045	0.6943
FUN_004370	FUN_004370	24.9335	2.13517	0.68114	2.27585	0.0228552	0.291623	26.8085	19.2678	1.14835
FUN_004894	FUN_004894	1300	-1.03517	0.197984	-2.27379	0.0229788	0.29286	926.292	1610.94	-0.929995
FUN_003463	FUN_003463	973.026	-1.16003	0.253203	-2.27102	0.0231459	0.294647	660.801	1192.55	-0.991522
FUN_009312	FUN_009312	99.1425	1.38155	0.351219	2.26796	0.0233317	0.296669	116.764	71.9614	1.07116
FUN_008118	FUN_008118	3.53749	5.4292	2.13639	2.26747	0.0233617	0.296707	3.45248	3.14684	0.592436
FUN_002394	FUN_002394	314.602	-1.13907	0.244441	-2.26668	0.0234098	0.296975	225.72	384.922	-0.981458
FUN_009919	FUN_009919	340.25	1.13293	0.24187	2.26537	0.0234902	0.297651	416.44	242.116	0.978452
FUN_002602	FUN_002602	1599.65	-1.02091	0.192565	-2.26371	0.023592	0.298596	1144.11	1982.22	-0.921245
FUN_007032	FUN_007032	31.2415	1.94515	0.601612	2.26084	0.0237689	0.300489	33.76	23.7942	1.14203
FUN_000950	FUN_000950	3322.59	-0.975246	0.172698	-2.2597	0.0238399	0.301041	2403.75	4121.88	-0.894638
FUN_004837	FUN_004837	155.972	1.27586	0.306066	2.25723	0.0239939	0.302638	186.87	111.151	1.03515
FUN_005870	FUN_005870	2326.55	-0.977016	0.173744	-2.25629	0.0240525	0.303028	1686.42	2884.26	-0.895454
FUN_000170	FUN_000170	302.959	1.13304	0.243295	2.25259	0.0242848	0.305605	369.504	217.23	0.976824
FUN_010887	FUN_010887	23.2023	2.16439	0.701465	2.25156	0.0243501	0.306075	24.7697	18.0778	1.12847
FUN_009278	FUN_009278	5.76293	4.67061	1.81568	2.25018	0.0244374	0.306822	5.75948	4.98837	0.688333
FUN_006691	FUN_006691	25928.6	1.03017	0.19788	2.2497	0.0244679	0.306855	32357.7	18143.9	0.925113
FUN_003730	FUN_003730	695.941	1.14029	0.247175	2.24652	0.0246706	0.309043	850.994	480.939	0.979286
FUN_006803	FUN_006803	117.796	-1.40091	0.363686	-2.24345	0.0248676	0.311156	82.8896	140.607	-1.0698
FUN_002221	FUN_002221	35.5653	-1.87964	0.577797	-2.24065	0.0250487	0.313066	27.3367	39.5964	-1.12896
FUN_005528	FUN_005528	122.332	1.38423	0.356869	2.23955	0.0251199	0.313585	144.428	85.5764	1.06435
FUN_007698	FUN_007698	357.347	-1.12352	0.240506	-2.23913	0.0251473	0.313585	254.96	438.826	-0.970691
FUN_001537	FUN_001537	785.012	-1.0844	0.22325	-2.23695	0.0252893	0.314998	550.69	973.529	-0.951847
FUN_004165	FUN_004165	750.371	1.05818	0.21167	2.23546	0.0253868	0.315855	927.05	533.719	0.938531
FUN_008344	FUN_008344	521.251	1.0843	0.223417	2.23485	0.0254275	0.315943	640.1	371.643	0.95156
FUN_010618	FUN_010618	1788.94	-0.987594	0.180173	-2.23448	0.0254515	0.315943	1294.47	2215.3	-0.900053
FUN_007683	FUN_007683	343.447	-1.28699	0.314292	-2.23354	0.0255131	0.316351	228.823	410.935	-1.03398
FUN_010007	FUN_010007	594.663	-1.12139	0.24028	-2.23236	0.0255913	0.316963	411.238	739.472	-0.968828
FUN_010585	FUN_010585	9455.73	1.87429	0.577943	2.23083	0.0256925	0.317858	13117.9	4304.9	1.12304
FUN_006992	FUN_006992	1245.99	-1.06856	0.216951	-2.22888	0.0258216	0.31895	872.524	1545.84	-0.943099
FUN_007087	FUN_007087	5.91753	4.6265	1.81345	2.22863	0.0258388	0.31895	5.8266	5.04885	0.676928
FUN_002323	FUN_002323	5.68859	4.65442	1.82791	2.22627	0.0259964	0.320435	5.66156	4.91393	0.670525
FUN_002803	FUN_002803	3.34542	5.34429	2.13809	2.22595	0.0260175	0.320435	3.30228	3.01214	0.572996
FUN_009048	FUN_009048	8.03286	3.50307	1.31203	2.22408	0.0261431	0.321573	8.02523	6.80924	0.878252
FUN_005292	FUN_005292	483.275	-1.1069	0.234699	-2.2237	0.0261684	0.321573	343.767	592.692	-0.96103
FUN_008642	FUN_008642	6.9414	3.97544	1.52757	2.2195	0.0264524	0.3247	6.90065	5.87181	0.781496
FUN_000787	FUN_000787	2573.87	0.987798	0.181738	2.21637	0.0266663	0.32696	3191.88	1852.57	0.898787
FUN_003720	FUN_003720	3.32065	5.33496	2.1439	2.21558	0.0267206	0.32726	3.27951	2.99334	0.566771
FUN_000867	FUN_000867	694.444	-1.03888	0.205472	-2.20899	0.0271756	0.332462	499.613	857.963	-0.925922
FUN_002642	FUN_002642	327.817	-1.11167	0.238948	-2.20412	0.0275162	0.336254	236.714	401.118	-0.960713
FUN_001760	FUN_001760	412.967	-1.07755	0.22354	-2.20341	0.0275656	0.336485	298.863	506.779	-0.94468
FUN_008261	FUN_008261	808.406	1.10079	0.234338	2.20107	0.0277312	0.33813	995.54	562.784	0.955355
FUN_005449	FUN_005449	122.3	1.34301	0.344923	2.19761	0.0279769	0.340748	144.529	87.0212	1.04225
FUN_001369	FUN_001369	21.9059	2.12373	0.701549	2.19333	0.0282834	0.344099	23.4031	17.4015	1.08751
FUN_006651	FUN_006651	328.571	-1.25598	0.306066	-2.19227	0.02836	0.344649	223.952	392.572	-1.01503
FUN_005757	FUN_005757	2617.55	-1.03704	0.206297	-2.19122	0.0284356	0.345186	1844.52	3244.53	-0.923218
FUN_010917	FUN_010917	605.528	-1.10375	0.236806	-2.19062	0.0284792	0.345334	427.322	742.451	-0.955374
FUN_000370	FUN_000370	1208.54	1.00908	0.193754	2.18875	0.0286151	0.346599	1491.72	870.598	0.908286
FUN_001280	FUN_001280	49.5741	-1.72671	0.522294	-2.18596	0.0288189	0.348683	36.6919	56.0735	-1.0942
FUN_007903	FUN_007903	500.647	-1.10399	0.238258	-2.17828	0.0293852	0.354765	354.938	614.319	-0.953876
FUN_001032	FUN_001032	5.44698	4.58871	1.83803	2.17827	0.0293861	0.354765	5.44062	4.7505	0.641211
FUN_001548	FUN_001548	212.039	-1.1953	0.28026	-2.17763	0.0294334	0.354945	152.978	256	-0.991023
FUN_009071	FUN_009071	1348.47	1.01022	0.195768	2.17207	0.0298503	0.359578	1672.01	964.978	0.907406
FUN_006603	FUN_006603	2434.07	1.00829	0.195047	2.17021	0.0299909	0.360876	3027.64	1729.51	0.906213
FUN_005074	FUN_005074	19.1061	2.2327	0.759671	2.16897	0.0300849	0.361611	20.0365	15.248	1.05686
FUN_008767	FUN_008767	61307.7	1.06812	0.222882	2.16762	0.0301876	0.362449	76801.1	41720.1	0.93603
FUN_008442	FUN_008442	1879.66	-1.07224	0.224876	-2.16669	0.0302583	0.362901	1310.09	2316.04	-0.937865
FUN_005148	FUN_005148	4034.2	1.11773	0.246091	2.16477	0.0304051	0.364034	5099.6	2655.58	0.958062
FUN_005934	FUN_005934	203.046	-1.24942	0.306951	-2.16459	0.030419	0.364034	142.363	245.065	-1.00711
FUN_005469	FUN_005469	7078.12	0.986016	0.185449	2.16241	0.0305868	0.365643	8815.94	5050.3	0.893496
FUN_005304	FUN_005304	494.868	-1.08708	0.232231	-2.16197	0.0306202	0.365645	353.674	606.983	-0.944153
FUN_011191	FUN_011191	10.4695	2.96786	1.10252	2.16129	0.0306733	0.365881	10.6648	8.72489	0.923144
FUN_010946	FUN_010946	6707.54	1.04566	0.213215	2.16057	0.0307288	0.365883	8292.49	4687.4	0.92439
FUN_011132	FUN_011132	7.10868	4.02174	1.59077	2.16042	0.0307401	0.365883	6.76222	5.74194	0.718823
FUN_010807	FUN_010807	456.836	-1.05977	0.219805	-2.15997	0.0307748	0.3659	330.995	560.935	-0.931173
FUN_009285	FUN_009285	10.6635	2.84918	1.04859	2.15926	0.0308303	0.366164	10.9107	8.92923	0.944572
FUN_008555	FUN_008555	342.993	-1.10677	0.24255	-2.15118	0.0314624	0.373117	247.305	419.04	-0.951462
FUN_003981	FUN_003981	31.0065	-1.86475	0.59498	-2.15091	0.0314836	0.373117	24.6154	34.3837	-1.07466
FUN_006236	FUN_006236	4246.95	1.00173	0.194076	2.14727	0.0317718	0.37588	5249.2	3034.07	0.900671
FUN_008445	FUN_008445	5.50247	4.51972	1.83257	2.1471	0.0317852	0.37588	5.47176	4.78939	0.626836
FUN_010231	FUN_010231	176.18	-1.2035	0.288334	-2.14509	0.0319453	0.377017	128.324	212.426	-0.987981
FUN_000435	FUN_000435	149.904	-1.23975	0.305238	-2.14504	0.03195	0.377017	109.57	179.769	-0.999921
FUN_005940	FUN_005940	2933.92	1.02758	0.206644	2.14177	0.0322116	0.379696	3645.31	2063.36	0.913451
FUN_007234	FUN_007234	25.6043	1.9585	0.641951	2.13957	0.0323897	0.381387	27.6074	20.2453	1.06227
FUN_004872	FUN_004872	4328.83	-1.14466	0.262872	-2.12902	0.0332529	0.390848	2885.86	5280.47	-0.963671
FUN_006717	FUN_006717	1077.91	-1.00606	0.197783	-2.12888	0.0332644	0.390848	779.845	1328.11	-0.901238
FUN_002489	FUN_002489	787.213	-0.996578	0.193413	-2.12798	0.0333385	0.3913	575.135	968.993	-0.896217
FUN_002966	FUN_002966	210.099	1.17287	0.276436	2.12661	0.0334525	0.392219	252.407	151.896	0.973801
FUN_008192	FUN_008192	38.9928	1.74649	0.546983	2.12345	0.0337165	0.394808	42.5889	29.5131	1.06111
FUN_003299	FUN_003299	1826.33	-0.97934	0.185737	-2.1231	0.0337452	0.394808	1321.11	2261.15	-0.8866
FUN_004769	FUN_004769	2631.74	0.975647	0.184189	2.1209	0.03393	0.396548	3261.39	1898.57	0.884414
FUN_004488	FUN_004488	337.761	-1.11404	0.249502	-2.12039	0.0339736	0.396635	243.144	411.405	-0.950162
FUN_001562	FUN_001562	2309.97	0.950505	0.172471	2.11923	0.0340709	0.397349	2851.19	1690.46	0.870293
FUN_006804	FUN_006804	636.798	1.0589	0.224261	2.11316	0.0345874	0.402945	780.162	455.025	0.9253
FUN_003639	FUN_003639	2706.86	-0.969879	0.18227	-2.11159	0.0347213	0.403198	1961.08	3348.97	-0.880511
FUN_007995	FUN_007995	722.942	-1.04565	0.218187	-2.11124	0.0347518	0.403198	516.175	892.02	-0.918929
FUN_009967	FUN_009967	9408.92	0.938777	0.167581	2.11109	0.0347649	0.403198	11640.8	6870.24	0.862985
FUN_007099	FUN_007099	3.05425	5.21368	2.19289	2.11076	0.0347927	0.403198	3.01476	2.77137	0.510703
FUN_010050	FUN_010050	3.05425	5.21368	2.19289	2.11076	0.0347927	0.403198	3.01476	2.77137	0.510703
FUN_009804	FUN_009804	13.8702	2.61938	0.965602	2.10685	0.0351305	0.406684	13.785	10.9303	0.939547
FUN_002346	FUN_002346	761.593	-1.00932	0.201443	-2.10639	0.0351709	0.406724	554.265	936.294	-0.900739
FUN_003734	FUN_003734	36.9688	-1.79433	0.575194	-2.10247	0.0355119	0.410236	28.4978	41.1406	-1.04797
FUN_010403	FUN_010403	175.423	1.18615	0.286133	2.10094	0.0356461	0.411353	209.806	127.93	0.973716
FUN_009974	FUN_009974	1261.96	1.07717	0.234451	2.09924	0.035796	0.412649	1552.72	877.294	0.931694
FUN_004473	FUN_004473	48.7097	1.69534	0.529522	2.09687	0.0360051	0.414625	53.8807	35.4227	1.04698
FUN_010466	FUN_010466	3.02947	5.20345	2.20352	2.09595	0.036087	0.415133	2.98581	2.74668	0.502481
FUN_008094	FUN_008094	4511.43	1.04679	0.220405	2.0952	0.036153	0.415457	5609.8	3124.46	0.917611
FUN_001241	FUN_001241	3286.48	-0.940396	0.169711	-2.09412	0.0362493	0.415832	2410.51	4055.8	-0.862727
FUN_003338	FUN_003338	34988.7	0.94873	0.173702	2.09399	0.0362613	0.415832	43367.4	25369.4	0.867434
FUN_003011	FUN_003011	730.181	1.01031	0.203323	2.09179	0.0364573	0.417643	897.639	529.779	0.899785
FUN_009660	FUN_009660	5.32309	4.56099	1.90209	2.09033	0.0365886	0.418711	5.13377	4.50217	0.578097
FUN_000946	FUN_000946	1909.34	0.978608	0.188349	2.08979	0.0366371	0.418829	2360.91	1379.75	0.883368
FUN_000206	FUN_000206	6580.18	0.936061	0.168213	2.087	0.0368883	0.421263	8125.02	4818.42	0.859748
FUN_001428	FUN_001428	2395.8	-0.983803	0.19133	-2.08437	0.0371265	0.423543	1724.92	2964.61	-0.885612
FUN_002599	FUN_002599	734.576	-1.04132	0.219078	-2.08291	0.0372595	0.424299	527.295	902.285	-0.913655
FUN_010070	FUN_010070	3.22153	5.29607	2.2619	2.08279	0.03727	0.424299	3.06754	2.80893	0.484406
FUN_001653	FUN_001653	51.8331	1.56964	0.473088	2.0813	0.0374062	0.425409	58.3776	38.9971	1.03664
FUN_005656	FUN_005656	59.5317	-1.65079	0.51233	-2.08028	0.0375002	0.426037	42.6865	65.9089	-1.0383
FUN_006878	FUN_006878	80.8304	-1.44315	0.4129	-2.07835	0.0376768	0.427094	59.1112	94.4508	-1.02491
FUN_005569	FUN_005569	3361.03	1.01237	0.205652	2.07812	0.0376979	0.427094	4179.8	2369.63	0.899406
FUN_003300	FUN_003300	97.3613	-1.41389	0.39889	-2.07799	0.0377099	0.427094	70.14	112.969	-1.02095
FUN_002493	FUN_002493	369.081	-1.07226	0.234578	-2.0772	0.0377832	0.427484	268.479	450.618	-0.926679
FUN_008948	FUN_008948	12.3384	2.55462	0.948533	2.07649	0.0378482	0.427551	12.7346	10.312	0.92446
FUN_009079	FUN_009079	5123.67	1.01359	0.206421	2.07629	0.037867	0.427551	6344.92	3618.58	0.899809
FUN_003798	FUN_003798	109.006	-1.30563	0.347307	-2.07489	0.0379964	0.428571	80.8236	128.418	-1.00067
FUN_006739	FUN_006739	1102.42	-0.972604	0.187012	-2.07261	0.0382084	0.430521	807.375	1356.83	-0.878712
FUN_002956	FUN_002956	13.7477	2.4346	0.893599	2.06984	0.0384677	0.432998	14.3033	11.415	0.941167
FUN_000224	FUN_000224	457.893	-1.0359	0.218132	-2.06711	0.0387236	0.435433	334.469	560.688	-0.909332
FUN_005168	FUN_005168	63.1722	1.50975	0.447811	2.06504	0.0389192	0.437185	70.8633	46.6366	1.02606
FUN_002034	FUN_002034	915.606	-1.01387	0.207778	-2.06408	0.0390104	0.437391	660.818	1126.63	-0.898661
FUN_007082	FUN_007082	12.8919	2.57899	0.966077	2.06401	0.0390172	0.437391	13.3737	10.6735	0.908601
FUN_007610	FUN_007610	26484.8	0.963362	0.183792	2.05864	0.0395285	0.442671	32726.1	19123.9	0.872631
FUN_009916	FUN_009916	19662.9	-0.943028	0.173958	-2.05813	0.0395774	0.442767	14327.2	24285.7	-0.861566
FUN_001450	FUN_001450	1183.38	-0.978121	0.191165	-2.05645	0.0397388	0.443679	863.478	1456.47	-0.880153
FUN_001304	FUN_001304	5.18651	4.42813	1.8692	2.05603	0.0397801	0.443679	5.10934	4.51047	0.571679
FUN_003004	FUN_003004	5.18651	4.42813	1.8692	2.05603	0.0397801	0.443679	5.10934	4.51047	0.571679
FUN_010928	FUN_010928	3105.69	0.983748	0.194009	2.05531	0.0398489	0.443995	3825.47	2237.98	0.882922
FUN_006157	FUN_006157	2174.4	0.978719	0.191647	2.05439	0.0399376	0.444533	2686.65	1568.68	0.880272
FUN_009684	FUN_009684	649.57	-0.995682	0.200054	-2.05286	0.0400866	0.44574	476.977	796.761	-0.88866
FUN_002045	FUN_002045	7.20296	3.42262	1.3832	2.05149	0.0402195	0.446483	7.27865	6.21581	0.731409
FUN_009898	FUN_009898	324.545	-1.09103	0.246691	-2.05128	0.0402392	0.446483	235.966	394.688	-0.930777
FUN_004294	FUN_004294	8.00133	3.3149	1.33106	2.05091	0.0402754	0.446483	8.05864	6.82117	0.751202
FUN_006961	FUN_006961	8.34991	3.05953	1.20737	2.04952	0.0404112	0.447455	8.44665	7.14737	0.799687
FUN_009259	FUN_009259	78.1734	-1.44564	0.419992	-2.04918	0.0404444	0.447455	57.6123	90.2792	-1.01436
FUN_007137	FUN_007137	9.63424	3.10135	1.22956	2.04654	0.0407035	0.449868	9.52613	7.85598	0.788736
FUN_009794	FUN_009794	163.554	-1.21835	0.309833	-2.04418	0.0409362	0.451985	118.96	195.52	-0.971754
FUN_002835	FUN_002835	7.37024	3.46505	1.40985	2.0428	0.0410722	0.453032	7.29062	6.20773	0.716071
FUN_006080	FUN_006080	594.208	1.02799	0.21694	2.04198	0.0411539	0.453135	730.236	428.708	0.902803
FUN_002400	FUN_002400	549.126	-1.10194	0.253168	-2.04187	0.0411641	0.453135	383.147	676.043	-0.933576
FUN_004336	FUN_004336	8377.63	1.05931	0.233483	2.03146	0.0422088	0.46417	10498.9	5679.85	0.915129
FUN_005034	FUN_005034	372.697	-1.05715	0.232763	-2.02848	0.0425114	0.46703	272.486	453.917	-0.913833
FUN_000944	FUN_000944	2480.8	1.06961	0.23901	2.02757	0.0426042	0.467247	3092.29	1688.88	0.918821
FUN_009497	FUN_009497	8963.08	0.934454	0.172361	2.02745	0.0426162	0.467247	11072.4	6550.21	0.854517
FUN_001678	FUN_001678	103.841	1.28489	0.345493	2.02577	0.0427886	0.468096	121.612	76.9739	0.982916
FUN_006228	FUN_006228	7.1534	3.4151	1.3971	2.0257	0.0427958	0.468096	7.1825	6.14412	0.710643
FUN_001425	FUN_001425	2687.86	0.945803	0.178135	2.02545	0.0428215	0.468096	3314.16	1965.62	0.860529
FUN_002801	FUN_002801	1124.34	-1.04836	0.229003	-2.02338	0.0430345	0.469957	796.937	1376.46	-0.909467
FUN_004822	FUN_004822	781.721	0.997815	0.204337	2.02027	0.0433557	0.472995	957.384	569.826	0.886378
FUN_005452	FUN_005452	5585.86	0.955089	0.183334	2.01866	0.0435224	0.474342	6905.25	4047.74	0.864888
FUN_005820	FUN_005820	3606.76	0.951992	0.18207	2.01567	0.0438348	0.477274	4459.2	2619.77	0.863011
FUN_002554	FUN_002554	1285.07	-1.00421	0.208219	-2.01331	0.0440823	0.479493	925.132	1579.89	-0.888648
FUN_005909	FUN_005909	16.9924	2.16647	0.785817	2.01251	0.0441658	0.479926	17.8845	13.9987	0.941574
FUN_000799	FUN_000799	1012.2	-0.996243	0.204514	-2.01083	0.044343	0.48104	735.587	1241.49	-0.884643
FUN_004857	FUN_004857	2131.82	-0.989859	0.201351	-2.01071	0.0443559	0.48104	1535.98	2621.13	-0.881587
FUN_004772	FUN_004772	1028.59	1.10231	0.257351	2.01014	0.0444161	0.481219	1244.93	712.263	0.928697
FUN_003532	FUN_003532	558.603	-1.05915	0.236073	-2.00849	0.0445915	0.482642	401.548	680.976	-0.911946
FUN_008375	FUN_008375	160.531	1.17158	0.292598	2.00473	0.044992	0.486498	190.997	118.423	0.950197
FUN_005670	FUN_005670	9044.38	-1.03607	0.2253	-2.00209	0.0452755	0.48775	6258.19	11227.8	-0.901526
FUN_007203	FUN_007203	2.81263	5.09238	2.25142	2.00201	0.0452832	0.48775	2.75865	2.55273	0.457967
FUN_010307	FUN_010307	2.81263	5.09238	2.25142	2.00201	0.0452832	0.48775	2.75865	2.55273	0.457967
FUN_010973	FUN_010973	6.40186	3.62077	1.51703	2.00113	0.0453779	0.48775	6.40444	5.56009	0.654042
FUN_010399	FUN_010399	13.5368	2.36923	0.891631	2.00108	0.0453833	0.48775	14.0563	11.313	0.894815
FUN_009655	FUN_009655	2243.38	-1.01832	0.21655	-2.00101	0.0453909	0.48775	1589.91	2762.24	-0.893678
FUN_001015	FUN_001015	450.305	-1.04389	0.229358	-2.00076	0.0454186	0.48775	327.776	549.856	-0.904646
FUN_008992	FUN_008992	65457.1	0.939597	0.177315	1.99981	0.0455204	0.488367	80770.5	47685.9	0.85515
FUN_003194	FUN_003194	69.0646	1.5824	0.498879	1.99929	0.0455768	0.488495	74.529	48.181	0.998089
FUN_001167	FUN_001167	401.222	-1.03641	0.225947	-1.99784	0.0457344	0.489706	294.982	488.787	-0.901129
FUN_010366	FUN_010366	5.9006	3.7301	1.57679	1.99463	0.0460834	0.492469	5.92224	5.16888	0.630707
FUN_007997	FUN_007997	28.4737	-1.8732	0.645851	-1.99457	0.0460893	0.492469	22.571	30.8934	-0.973031
FUN_004447	FUN_004447	12654.4	0.947116	0.181582	1.99423	0.046127	0.492469	15605	9201.57	0.858653
FUN_008407	FUN_008407	426.475	-1.02922	0.223092	-1.99121	0.0464577	0.495519	313.461	519.988	-0.897241
FUN_001936	FUN_001936	23.9594	-1.92902	0.675381	-1.99002	0.0465892	0.49644	19.6693	26.2054	-0.962442
FUN_006175	FUN_006175	777.14	-1.00411	0.211009	-1.9862	0.0470109	0.500447	562.52	956.49	-0.885603
FUN_006883	FUN_006883	84.3073	-1.3429	0.381725	-1.98547	0.0470926	0.500821	63.5171	98.3109	-0.980336
FUN_005838	FUN_005838	540.598	-1.01005	0.214125	-1.98507	0.0471372	0.500821	395.906	661.782	-0.888142
FUN_006111	FUN_006111	12.4701	2.43426	0.931974	1.98424	0.047229	0.501312	12.923	10.5025	0.867804
FUN_010714	FUN_010714	6.51959	3.64921	1.54586	1.98221	0.0474558	0.503233	6.38885	5.53571	0.63434
FUN_001528	FUN_001528	4.64779	4.35173	1.90108	1.98136	0.0475505	0.503286	4.6333	4.13004	0.530292
FUN_011196	FUN_011196	5687.56	0.941151	0.179752	1.98135	0.0475524	0.503286	7024.76	4143.25	0.854458
FUN_007069	FUN_007069	64.7336	1.4252	0.424162	1.98085	0.0476078	0.503387	74.0341	48.8238	0.986474
FUN_000507	FUN_000507	21.824	1.99846	0.713952	1.97977	0.0477296	0.504189	23.0738	17.4641	0.944653
FUN_000499	FUN_000499	26.6839	1.83041	0.63071	1.97461	0.0483119	0.509516	28.7499	21.2869	0.965189
FUN_008760	FUN_008760	181.172	1.25228	0.337953	1.97449	0.0483266	0.509516	216.935	125.062	0.962571
FUN_006489	FUN_006489	132.514	-1.2456	0.334787	-1.97318	0.0484752	0.509948	97.0178	157.045	-0.960905
FUN_010094	FUN_010094	66.8157	-1.44854	0.437691	-1.97293	0.048503	0.509948	50.3038	76.01	-0.984547
FUN_002334	FUN_002334	327.912	1.04668	0.234009	1.9729	0.0485068	0.509948	397.489	241.334	0.902045
FUN_007116	FUN_007116	202.221	1.21317	0.318923	1.96966	0.0488771	0.51335	243.31	140.909	0.953106
FUN_009349	FUN_009349	1351.59	0.988478	0.205009	1.9681	0.0490566	0.514688	1658.46	977.493	0.876474
FUN_004627	FUN_004627	824.25	0.97935	0.200413	1.96768	0.0491048	0.514688	1011.12	602.641	0.872174
FUN_003276	FUN_003276	1090.05	-0.955878	0.188519	-1.96733	0.049145	0.514688	803.546	1336.91	-0.860755
FUN_004407	FUN_004407	26.0401	1.82133	0.629341	1.96449	0.0494731	0.51763	28.113	20.934	0.959733
FUN_006131	FUN_006131	213.475	1.12962	0.277525	1.96244	0.0497117	0.519631	256.821	155.36	0.929431
FUN_002535	FUN_002535	7.07232	3.21008	1.33881	1.96076	0.0499069	0.521101	7.11847	6.14609	0.694176
FUN_010419	FUN_010419	4.75283	4.28829	1.88903	1.96042	0.0499472	0.521101	4.71291	4.2058	0.524609
FUN_005612	FUN_005612	351.328	-1.06366	0.244339	-1.95898	0.0501152	0.522358	255.77	427.918	-0.906583
FUN_004721	FUN_004721	559.125	-1.04944	0.237845	-1.9527	0.0508556	0.529574	403.19	680.142	-0.900294
FUN_009737	FUN_009737	4.57345	4.33159	1.9205	1.95084	0.0510758	0.531243	4.53233	4.04885	0.512833
FUN_001346	FUN_001346	484.693	1.04235	0.234472	1.95053	0.0511127	0.531243	591.316	349.708	0.897243
FUN_008996	FUN_008996	6783.66	0.910417	0.167004	1.94856	0.0513477	0.533182	8345.69	5013.95	0.835474
FUN_005962	FUN_005962	91.901	1.28584	0.359855	1.94755	0.0514685	0.533893	106.889	69.0226	0.960628
FUN_009977	FUN_009977	8.28767	2.96622	1.223	1.94703	0.0515314	0.533893	8.34804	7.09896	0.729128
FUN_011112	FUN_011112	30.1162	1.87542	0.662853	1.94677	0.051562	0.533893	31.3136	22.7387	0.940403
FUN_010771	FUN_010771	9.72177	2.69318	1.08333	1.94602	0.0516519	0.534319	9.87663	8.26691	0.782746
FUN_005319	FUN_005319	219.171	-1.10694	0.268504	-1.94389	0.0519087	0.536472	162.375	263.522	-0.918986
FUN_000784	FUN_000784	2995.03	0.939515	0.182414	1.94346	0.05196	0.536497	3687.71	2191.4	0.85039
FUN_003986	FUN_003986	8.31245	2.9699	1.22745	1.94296	0.0520206	0.536618	8.33673	7.08794	0.725026
FUN_001668	FUN_001668	170.488	-1.14741	0.289698	-1.94138	0.0522123	0.53809	126.724	204.038	-0.930398
FUN_008032	FUN_008032	843.912	-1.1133	0.27235	-1.93977	0.0524072	0.539593	585.274	1012.26	-0.920216
FUN_005466	FUN_005466	9.13216	2.94588	1.21927	1.9363	0.0528307	0.542917	8.90617	7.47496	0.724164
FUN_002911	FUN_002911	8.00918	2.99269	1.2436	1.93606	0.0528601	0.542917	7.99161	6.82413	0.714898
FUN_000389	FUN_000389	271.282	-1.11573	0.274156	-1.93589	0.0528815	0.542917	197.389	325.633	-0.920236
FUN_006320	FUN_006320	1037.08	-0.969059	0.198442	-1.93537	0.0529452	0.542917	759.172	1272.92	-0.864024
FUN_007754	FUN_007754	235.072	-1.1848	0.309956	-1.93511	0.0529771	0.542917	167.395	279.443	-0.938408
FUN_000793	FUN_000793	3440.42	-0.991647	0.210298	-1.93367	0.0531534	0.543669	2448.2	4248.51	-0.874083
FUN_002892	FUN_002892	279.693	1.10363	0.268214	1.93363	0.0531585	0.543669	338.176	201.36	0.916102
FUN_007212	FUN_007212	2.71352	5.04714	2.30804	1.9333	0.053199	0.543669	2.64382	2.46001	0.424417
FUN_010258	FUN_010258	40756.7	1.01985	0.225013	1.93256	0.0532907	0.543808	50793.3	28158.5	0.885869
FUN_004805	FUN_004805	19.6879	-2.035	0.750367	-1.93239	0.0533116	0.543808	16.4705	21.3152	-0.903376
FUN_007522	FUN_007522	9.68489	2.75453	1.1245	1.92933	0.0536899	0.547159	9.77414	8.15879	0.756291
FUN_002326	FUN_002326	10.5347	2.59382	1.04157	1.92864	0.0537755	0.547523	10.7386	8.91295	0.78843
FUN_001560	FUN_001560	1187.65	0.970962	0.200238	1.92752	0.0539152	0.548437	1456.2	866.05	0.864094
FUN_002628	FUN_002628	259.879	-1.06481	0.249037	-1.92666	0.0540219	0.549014	193.198	313.932	-0.902041
FUN_005897	FUN_005897	1398.08	-1.03029	0.23123	-1.92574	0.0541368	0.549674	989.935	1711.92	-0.889113
FUN_004888	FUN_004888	10361.1	0.93143	0.18022	1.92226	0.0545736	0.553597	12760.8	7574.72	0.844453
FUN_002751	FUN_002751	52.6924	-1.4734	0.462333	-1.92156	0.0546614	0.553976	41.1327	59.9607	-0.962874
FUN_006666	FUN_006666	1641.47	-0.939987	0.184824	-1.92067	0.0547729	0.554595	1210.46	2012.87	-0.848607
FUN_004472	FUN_004472	9282.56	1.00879	0.220747	1.91978	0.0548853	0.555221	11445.7	6524.16	0.879711
FUN_009360	FUN_009360	12539.1	0.918723	0.173963	1.91835	0.055066	0.556537	15460.1	9202.19	0.837588
FUN_003552	FUN_003552	19476.9	0.906588	0.167816	1.91631	0.0553257	0.558648	23963.4	14385.5	0.831006
FUN_000993	FUN_000993	1276.41	0.944829	0.187932	1.91467	0.0555344	0.559576	1565.52	939.887	0.850436
FUN_002731	FUN_002731	345.561	-1.05463	0.245306	-1.91445	0.0555632	0.559576	253.915	417.999	-0.896544
FUN_002574	FUN_002574	6704.04	0.928708	0.17954	1.91439	0.0555705	0.559576	8239.36	4918.87	0.842398
FUN_009791	FUN_009791	299.148	-1.07944	0.258389	-1.91353	0.0556799	0.559773	217.758	362.741	-0.904859
FUN_007163	FUN_007163	10.943	2.54668	1.02521	1.91344	0.0556919	0.559773	11.0793	9.18013	0.785492
FUN_010876	FUN_010876	426.745	-1.03213	0.233857	-1.91198	0.0558793	0.561142	313.096	518.086	-0.88791
FUN_006298	FUN_006298	6.90504	3.16677	1.35078	1.91131	0.0559642	0.561481	6.91545	5.99757	0.662303
FUN_008712	FUN_008712	110.946	1.22719	0.336142	1.91046	0.0560741	0.562071	129.606	83.1004	0.940715
FUN_007266	FUN_007266	406.272	1.06303	0.250365	1.90934	0.0562187	0.563007	493.894	291.761	0.898677
FUN_003186	FUN_003186	269.84	1.06138	0.249782	1.90719	0.0564963	0.565271	324.719	199.562	0.897768
FUN_010335	FUN_010335	183.827	-1.19789	0.321697	-1.90517	0.0567585	0.567378	133.32	216.554	-0.933943
FUN_006118	FUN_006118	251.136	1.05824	0.248726	1.90267	0.0570838	0.569975	302.146	186.687	0.895972
FUN_009451	FUN_009451	6.62061	3.29631	1.42522	1.90238	0.0571221	0.569975	6.66271	5.77402	0.632374
FUN_000210	FUN_000210	5.58464	3.65071	1.61245	1.90127	0.0572663	0.570896	5.56793	4.90053	0.573751
FUN_005464	FUN_005464	6.03635	3.52562	1.54985	1.89736	0.0577798	0.574972	6.01534	5.27175	0.590481
FUN_010194	FUN_010194	6.03635	3.52562	1.54985	1.89736	0.0577798	0.574972	6.01534	5.27175	0.590481
FUN_003398	FUN_003398	1062.33	0.950022	0.192452	1.89669	0.0578693	0.575341	1299.73	783.465	0.851202
FUN_010125	FUN_010125	1523.6	-0.963898	0.199916	-1.89529	0.0580545	0.57666	1106.05	1877.18	-0.857475
FUN_001879	FUN_001879	557.698	-1.05914	0.250297	-1.89433	0.0581818	0.577403	398.922	677.017	-0.894948
FUN_005537	FUN_005537	88.5745	-1.33611	0.397286	-1.89061	0.058677	0.581645	66.2689	102.076	-0.947037
FUN_003937	FUN_003937	57.5924	-1.44916	0.457149	-1.89032	0.0587151	0.581645	44.4552	65.6346	-0.949244
FUN_000845	FUN_000845	2389.01	-0.936821	0.186349	-1.88797	0.0590306	0.584243	1757	2929.11	-0.844063
FUN_007817	FUN_007817	2509.85	0.91212	0.173321	1.88737	0.0591105	0.584508	3077.11	1862.39	0.831661
FUN_007818	FUN_007818	3817.03	0.901865	0.167938	1.8868	0.0591869	0.584737	4682.39	2837.19	0.826255
FUN_009609	FUN_009609	238.085	-1.07293	0.258826	-1.88518	0.0594055	0.586369	177.421	286.494	-0.897938
FUN_004623	FUN_004623	2.68874	5.03519	2.36342	1.88295	0.0597073	0.588424	2.58139	2.39772	0.39941
FUN_009472	FUN_009472	9885.24	0.940969	0.189117	1.88227	0.0597995	0.588424	12182.7	7180.68	0.845515
FUN_000717	FUN_000717	5531.49	0.958056	0.198201	1.88221	0.0598076	0.588424	6823.81	3986.56	0.85345
FUN_002669	FUN_002669	1942.52	-0.920474	0.178284	-1.88168	0.0598796	0.588424	1439.27	2382.66	-0.835441
FUN_006019	FUN_006019	97.015	1.28911	0.374193	1.88167	0.0598815	0.588424	111.801	72.0549	0.940302
FUN_001658	FUN_001658	197.455	-1.10955	0.278988	-1.88019	0.060082	0.589867	146.777	236.728	-0.907774
FUN_006098	FUN_006098	5187.95	0.916722	0.176546	1.87895	0.0602506	0.590994	6371.75	3825.02	0.833318
FUN_005324	FUN_005324	462.395	-1.00926	0.226066	-1.8767	0.0605596	0.593489	341.045	561.701	-0.874296
FUN_011101	FUN_011101	198.982	-1.13905	0.295349	-1.87592	0.0606664	0.593489	146.55	236.733	-0.91437
FUN_001438	FUN_001438	23128.7	0.90053	0.1682	1.87591	0.060667	0.593489	28438.9	17110.5	0.824717
FUN_003294	FUN_003294	6.78789	3.34443	1.47197	1.87466	0.0608398	0.594649	6.61923	5.72284	0.603349
FUN_011154	FUN_011154	1441.69	-0.919767	0.178625	-1.87414	0.0609118	0.594824	1072.93	1764.9	-0.834438
FUN_003238	FUN_003238	2.52146	4.93544	2.32236	1.87328	0.0610295	0.595444	2.47802	2.31105	0.403421
FUN_002362	FUN_002362	21.4148	1.94191	0.724738	1.87228	0.0611678	0.596264	22.662	17.3058	0.876717
FUN_006884	FUN_006884	554.207	-0.993388	0.218282	-1.87092	0.0613561	0.597452	407.475	676.267	-0.867281
FUN_005387	FUN_005387	12550.2	0.923839	0.181138	1.87062	0.0613985	0.597452	15450.7	9188.21	0.83615
FUN_002345	FUN_002345	4.4121	4.17447	1.92111	1.86843	0.0617016	0.599808	4.38367	3.94646	0.480507
FUN_005084	FUN_005084	3340.74	0.968239	0.20515	1.86809	0.0617498	0.599808	4127.75	2394.31	0.856433
FUN_002734	FUN_002734	736.841	0.981396	0.212415	1.86614	0.0620223	0.601924	897.118	540.431	0.861787
FUN_009564	FUN_009564	7.66868	2.99352	1.29171	1.8646	0.0622379	0.603364	7.52626	6.46461	0.657529
FUN_002004	FUN_002004	3386.61	0.919764	0.179566	1.86429	0.0622806	0.603364	4160.42	2495.25	0.833581
FUN_010227	FUN_010227	597.122	0.975178	0.209356	1.8637	0.0623636	0.603636	727.449	440.957	0.858896
FUN_006941	FUN_006941	32.921	1.6554	0.575136	1.86112	0.0627267	0.606615	35.7656	26.0284	0.917281
FUN_008796	FUN_008796	5831.05	-0.900025	0.169462	-1.85897	0.0630312	0.609025	4332.11	7149.68	-0.823137
FUN_005764	FUN_005764	14.2835	2.24865	0.895558	1.85767	0.0632166	0.610279	14.8636	11.9096	0.802832
FUN_006671	FUN_006671	1141.95	-0.951698	0.197449	-1.85718	0.0632856	0.610409	841.93	1395.45	-0.847957
FUN_007600	FUN_007600	2506.8	-0.926333	0.183875	-1.85633	0.063406	0.61099	1843.75	3081.95	-0.836075
FUN_010573	FUN_010573	2147.79	0.929567	0.185653	1.85598	0.0634571	0.61099	2634.63	1581.29	0.837593
FUN_004908	FUN_004908	844.69	1.08732	0.270985	1.8537	0.0637828	0.613588	1043.65	571.89	0.896544
FUN_008721	FUN_008721	358.368	1.02065	0.23511	1.85295	0.0638902	0.613779	433.76	264.443	0.875215
FUN_004296	FUN_004296	590.065	-1.01431	0.231781	-1.85221	0.0639961	0.613779	430.148	716.714	-0.872814
FUN_001418	FUN_001418	511.821	0.993253	0.220423	1.85214	0.0640062	0.613779	623.098	376.2	0.864829
FUN_000121	FUN_000121	4972.39	0.915956	0.178702	1.852	0.0640261	0.613779	6093.41	3672.13	0.830625
FUN_005057	FUN_005057	5.42329	3.47982	1.56349	1.85152	0.0640954	0.613907	5.4285	4.81481	0.564894
FUN_008222	FUN_008222	12.9049	2.2883	0.9202	1.85101	0.0641674	0.614062	13.241	10.9152	0.789169
FUN_008787	FUN_008787	957.029	-0.982829	0.21539	-1.84701	0.0647454	0.619053	693.504	1174.3	-0.860038
FUN_006623	FUN_006623	1276.26	0.958518	0.202303	1.84633	0.064845	0.619467	1562.87	932.469	0.849796
FUN_000080	FUN_000080	170.515	-1.17381	0.319009	-1.84575	0.0649286	0.619727	125.444	200.971	-0.914431
FUN_005306	FUN_005306	290.496	-1.04358	0.248952	-1.84202	0.0654721	0.624372	215.664	350.32	-0.881341
FUN_001702	FUN_001702	57.4504	-1.50703	0.500845	-1.84094	0.0656298	0.625333	43.2715	63.3547	-0.922727
FUN_004481	FUN_004481	13.9093	2.1907	0.874458	1.83622	0.0663253	0.631412	14.4505	11.7255	0.798466
FUN_000315	FUN_000315	399.135	-1.04959	0.253093	-1.83566	0.0664082	0.631654	289.858	483.423	-0.882197
FUN_010207	FUN_010207	5.31825	3.57672	1.63153	1.83369	0.0667006	0.633887	5.31057	4.70538	0.537985
FUN_008428	FUN_008428	474.652	-1.05136	0.254391	-1.83325	0.0667653	0.633953	338.226	580.951	-0.882338
FUN_006342	FUN_006342	7.27839	2.91057	1.27021	1.83085	0.0671229	0.635871	7.35149	6.36168	0.647017
FUN_010400	FUN_010400	24.6475	1.85822	0.695445	1.8308	0.0671311	0.635871	25.933	19.5079	0.863575
FUN_010203	FUN_010203	426.802	-0.9957	0.224337	-1.83073	0.067141	0.635871	317.36	517.516	-0.86294
FUN_001507	FUN_001507	1134.16	0.972877	0.211977	1.82981	0.0672788	0.636628	1394.16	820.329	0.853905
FUN_002146	FUN_002146	14.6045	2.14235	0.851845	1.82821	0.0675188	0.638349	15.1841	12.2647	0.802678
FUN_009057	FUN_009057	2937.79	0.952144	0.201075	1.82591	0.0678642	0.640682	3615.26	2126.97	0.844787
FUN_002520	FUN_002520	891.514	-0.942387	0.195744	-1.82579	0.0678822	0.640682	661.472	1089.19	-0.840507
FUN_008532	FUN_008532	7.34063	3.01635	1.33384	1.82281	0.0683321	0.644375	7.3955	6.36484	0.621577
FUN_005709	FUN_005709	57.6581	1.46874	0.485289	1.82106	0.0685977	0.64631	64.1801	43.0026	0.915984
FUN_002361	FUN_002361	22.4191	1.82879	0.683146	1.82068	0.068655	0.64631	23.9921	18.3658	0.862336
FUN_006424	FUN_006424	180.676	1.17791	0.325868	1.81946	0.0688406	0.647503	213.364	129.529	0.908279
FUN_005868	FUN_005868	16158.9	-0.962191	0.207354	-1.81906	0.0689015	0.647521	11553.6	19942.2	-0.84825
FUN_010785	FUN_010785	4565.46	0.901266	0.174004	1.81758	0.0691291	0.648074	5600.85	3385.04	0.820399
FUN_001023	FUN_001023	2031.54	-0.965568	0.209387	-1.81753	0.0691361	0.648074	1477.39	2478.9	-0.849454
FUN_002814	FUN_002814	2.44712	4.89775	2.37287	1.81752	0.0691374	0.648074	2.39141	2.23973	0.379057
FUN_001485	FUN_001485	8.96406	2.70523	1.16725	1.81644	0.0693034	0.649077	9.0525	7.68066	0.675425
FUN_009280	FUN_009280	7.53269	3.06389	1.36529	1.81565	0.0694243	0.649656	7.41278	6.35954	0.607837
FUN_007946	FUN_007946	2165.65	0.920437	0.185205	1.81116	0.0701157	0.655567	2655.94	1597.99	0.829057
FUN_005664	FUN_005664	145.4	-1.13559	0.304799	-1.80639	0.0708567	0.661931	109.965	172.366	-0.897768
FUN_007323	FUN_007323	136.514	-1.14936	0.31269	-1.80484	0.0710996	0.663637	103.381	161.441	-0.899878
FUN_009038	FUN_009038	222.067	-1.06418	0.265609	-1.80408	0.0712182	0.664179	166.126	266.555	-0.880865
FUN_004166	FUN_004166	754.704	0.984322	0.22151	1.80273	0.071431	0.665599	915.34	552.487	0.854916
FUN_000301	FUN_000301	259.467	1.14723	0.312037	1.80179	0.071578	0.666403	305.74	183.951	0.898753
FUN_005017	FUN_005017	5422.11	-0.895467	0.172513	-1.79968	0.0719112	0.668689	4036.07	6636.11	-0.816018
FUN_008431	FUN_008431	4.17049	4.08397	1.94445	1.79946	0.0719452	0.668689	4.14118	3.7518	0.450335
FUN_006650	FUN_006650	1656.61	-0.907422	0.17936	-1.79763	0.0722357	0.670307	1236.63	2023.9	-0.821661
FUN_010424	FUN_010424	143.069	1.1311	0.303796	1.79759	0.0722413	0.670307	168.644	107.699	0.894833
FUN_005805	FUN_005805	999.241	0.948658	0.202375	1.79695	0.072344	0.670328	1221.18	735.263	0.840072
FUN_011028	FUN_011028	23005	0.996704	0.22913	1.79681	0.0723656	0.670328	28569	15992.8	0.858604
FUN_009610	FUN_009610	149.377	1.13378	0.305608	1.79568	0.072545	0.671094	175.953	111.963	0.894872
FUN_002338	FUN_002338	670.824	-0.953634	0.205307	-1.79552	0.0725705	0.671094	499.36	816.215	-0.841974
FUN_007074	FUN_007074	5.26869	3.56761	1.66321	1.79328	0.0729278	0.673831	5.18672	4.60501	0.512612
FUN_010669	FUN_010669	4.01588	4.13802	1.9841	1.79074	0.0733343	0.676986	3.97178	3.6125	0.439241
FUN_007061	FUN_007061	146.686	-1.12721	0.302844	-1.79038	0.0733925	0.676986	111.002	173.868	-0.892396
FUN_005327	FUN_005327	158.511	-1.11402	0.295655	-1.78932	0.0735626	0.677864	119.89	188.157	-0.889598
FUN_010711	FUN_010711	8.02318	2.72507	1.19654	1.78855	0.0736868	0.677864	8.14104	6.99123	0.650247
FUN_000535	FUN_000535	149.65	1.18044	0.33297	1.78828	0.0737315	0.677864	175.633	109.242	0.900135
FUN_008074	FUN_008074	799.814	-0.985302	0.22385	-1.78826	0.0737346	0.677864	585.732	969.95	-0.85332
FUN_009752	FUN_009752	95.0136	1.24126	0.367533	1.78557	0.0741683	0.681282	109.519	71.7916	0.904984
FUN_010432	FUN_010432	268.541	-1.04136	0.255724	-1.78457	0.0743311	0.682206	199.786	323.588	-0.870963
FUN_005375	FUN_005375	19.122	1.89379	0.734475	1.78194	0.074759	0.685561	20.2233	15.8861	0.822037
FUN_010710	FUN_010710	4.12093	4.06711	1.95625	1.77999	0.0750777	0.687564	4.08447	3.70551	0.441145
FUN_008214	FUN_008214	19116.1	0.970925	0.216831	1.77984	0.0751025	0.687564	23488.3	13618	0.84687
FUN_011093	FUN_011093	2916.26	0.926803	0.192246	1.77794	0.075413	0.689831	3569.8	2142.84	0.828641
FUN_007167	FUN_007167	5.07663	3.50427	1.64434	1.77535	0.0758402	0.692791	5.09023	4.53713	0.510028
FUN_001648	FUN_001648	1757.83	0.917768	0.187453	1.77521	0.0758627	0.692791	2147.25	1303.34	0.824347
FUN_009700	FUN_009700	10.6845	2.35341	0.996426	1.77475	0.0759394	0.692916	10.9824	9.20377	0.715874
FUN_003117	FUN_003117	308.32	-1.02138	0.246013	-1.77382	0.0760927	0.693738	229.449	372.11	-0.863222
FUN_007662	FUN_007662	2.42234	4.88459	2.42879	1.77026	0.0766841	0.69855	2.33757	2.19268	0.35789
FUN_010496	FUN_010496	3.9911	4.13052	2.00433	1.76893	0.0769062	0.699993	3.91219	3.54976	0.427925
FUN_003856	FUN_003856	9.9276	2.497	1.08318	1.76517	0.0775354	0.704943	9.98309	8.41304	0.678268
FUN_001295	FUN_001295	4474.51	1.00979	0.240684	1.76491	0.0775784	0.704943	5458.66	3138.38	0.858188
FUN_004018	FUN_004018	1668.93	-0.938287	0.200228	-1.76442	0.0776613	0.705114	1220.82	2049.27	-0.832081
FUN_006728	FUN_006728	616393	0.879802	0.167185	1.76332	0.0778462	0.706208	754166	460070	0.805234
FUN_000219	FUN_000219	73.1817	-1.31982	0.41733	-1.76075	0.0782799	0.709557	56.0474	84.3827	-0.897231
FUN_008126	FUN_008126	56.9948	1.34771	0.433416	1.75977	0.0784462	0.710371	64.3432	44.6396	0.895793
FUN_000066	FUN_000066	8.49539	-2.71703	1.21181	-1.75938	0.0785136	0.710371	7.59909	8.86623	-0.630018
FUN_007578	FUN_007578	3030.8	0.92705	0.194448	1.75908	0.0785636	0.710371	3707.29	2225.74	0.826764
FUN_007502	FUN_007502	174.366	-1.10766	0.297272	-1.75819	0.0787159	0.711162	131.065	206.538	-0.881223
FUN_000218	FUN_000218	319.658	-1.00937	0.241563	-1.75679	0.0789545	0.71264	238.794	385.738	-0.856767
FUN_001140	FUN_001140	6.06304	3.16215	1.46724	1.75646	0.0790092	0.71264	6.09095	5.35311	0.549386
FUN_010659	FUN_010659	3523.24	-0.930808	0.197115	-1.75435	0.0793713	0.715318	2568.49	4332.84	-0.827843
FUN_010079	FUN_010079	1828.24	0.946576	0.206258	1.75303	0.0795972	0.716767	2244.72	1328.67	0.834117
FUN_004380	FUN_004380	198.987	-1.05971	0.270999	-1.75172	0.0798227	0.718208	150.575	237.568	-0.869684
FUN_004717	FUN_004717	802.209	-0.978563	0.224963	-1.74946	0.0802117	0.721118	585.322	976.196	-0.845539
FUN_006763	FUN_006763	62.9241	-1.34651	0.435462	-1.74873	0.0803377	0.721659	48.9797	71.6201	-0.89114
FUN_002697	FUN_002697	1473.06	0.943579	0.205147	1.74791	0.0804795	0.722343	1799.92	1078.86	0.832321
FUN_008531	FUN_008531	24.7515	1.72868	0.655661	1.74431	0.0811047	0.727303	26.2905	20.3145	0.831336
FUN_010929	FUN_010929	45.0301	1.44642	0.493941	1.74397	0.0811645	0.727303	49.9861	35.455	0.87996
FUN_004079	FUN_004079	319.008	-1.02124	0.250239	-1.74328	0.0812841	0.727461	237.205	383.536	-0.858057
FUN_005457	FUN_005457	3526.42	-0.952082	0.210591	-1.74311	0.0813146	0.727461	2560.21	4303.68	-0.835045
FUN_004911	FUN_004911	1503.19	0.96774	0.219887	1.74062	0.0817508	0.73043	1851.87	1077.79	0.840504
FUN_008034	FUN_008034	778.389	0.921068	0.193092	1.74045	0.0817794	0.73043	945.681	583.835	0.822227
FUN_000398	FUN_000398	5683.51	0.871861	0.165048	1.73805	0.082202	0.73302	6941.47	4268.02	0.799248
FUN_010716	FUN_010716	241.254	-1.03948	0.26152	-1.73786	0.0822358	0.73302	181.147	289.187	-0.862016
FUN_001408	FUN_001408	1908.64	0.940594	0.204639	1.73767	0.0822695	0.73302	2337.43	1392.96	0.829924
FUN_001165	FUN_001165	182.265	1.12313	0.310061	1.73557	0.08264	0.735724	216.576	132.978	0.87832
FUN_008173	FUN_008173	3082.13	0.939272	0.204195	1.73497	0.0827465	0.736076	3781.65	2239.86	0.829081
FUN_004005	FUN_004005	39.266	1.65246	0.615908	1.73314	0.0830701	0.738356	43.1675	29.6298	0.839733
FUN_007673	FUN_007673	8.83021	2.67224	1.20457	1.73276	0.083138	0.738363	8.97578	7.60627	0.619121
FUN_003204	FUN_003204	40.4617	1.50955	0.534153	1.73087	0.0834746	0.740752	44.0799	32.0802	0.864218
FUN_000728	FUN_000728	1031.2	-0.939347	0.204775	-1.73042	0.0835558	0.740875	759.908	1261.01	-0.82857
FUN_007981	FUN_007981	23.489	1.76723	0.683721	1.72911	0.0837891	0.742344	25.012	19.1405	0.812986
FUN_007498	FUN_007498	756.557	0.949232	0.210992	1.72628	0.0842966	0.746239	919.711	559.619	0.831855
FUN_010214	FUN_010214	5.00229	3.4887	1.68316	1.72515	0.0845009	0.747445	4.93808	4.41347	0.480634
FUN_006660	FUN_006660	620.134	-0.932514	0.201542	-1.72427	0.0846582	0.748234	466.13	752.706	-0.825146
FUN_000441	FUN_000441	1249.98	-0.921348	0.195347	-1.7218	0.0851059	0.751587	928.922	1524.24	-0.820331
FUN_007092	FUN_007092	7.84973	2.69648	1.22708	1.72073	0.0853001	0.75258	7.88024	6.80259	0.60579
FUN_007453	FUN_007453	146.787	-1.12007	0.311013	-1.72042	0.0853554	0.75258	111.287	173.211	-0.874039
FUN_004948	FUN_004948	20.6014	1.85447	0.738442	1.71912	0.0855926	0.754066	21.6029	16.8294	0.786565
FUN_007478	FUN_007478	5.90169	3.01236	1.41245	1.71855	0.0856957	0.754232	5.94529	5.26643	0.548128
FUN_009879	FUN_009879	245.525	-1.01904	0.252608	-1.71825	0.0857514	0.754232	185.693	294.403	-0.853094
FUN_002401	FUN_002401	574.732	-1.03205	0.260306	-1.71739	0.0859084	0.754232	413.705	691.43	-0.856318
FUN_005708	FUN_005708	141.982	-1.18842	0.351385	-1.71726	0.0859326	0.754232	104.208	165.55	-0.879847
FUN_008503	FUN_008503	5388.75	1.68059	0.638035	1.71713	0.0859547	0.754232	7257.86	2664.35	0.823791
FUN_003865	FUN_003865	566.567	-0.992888	0.237644	-1.71638	0.0860925	0.754838	416.828	683.243	-0.845279
FUN_005672	FUN_005672	25.9955	1.69098	0.644645	1.71564	0.0862284	0.755427	27.9735	21.1746	0.820617
FUN_001353	FUN_001353	1076.01	-0.916939	0.193837	-1.71246	0.0868119	0.759933	804.598	1308.57	-0.817484
FUN_006426	FUN_006426	4.94006	3.32784	1.60279	1.71128	0.0870287	0.761224	4.9292	4.427	0.494535
FUN_005137	FUN_005137	66.4889	1.29769	0.4166	1.71074	0.0871298	0.761502	75.4674	51.5317	0.877796
FUN_000676	FUN_000676	25.3414	-1.7291	0.669389	-1.70918	0.0874181	0.763414	20.7981	27.1867	-0.808082
FUN_000922	FUN_000922	1874.44	1.05605	0.275719	1.70844	0.0875543	0.763997	2227.8	1301.69	0.860099
FUN_001660	FUN_001660	75.2616	-1.27684	0.405133	-1.70769	0.0876939	0.764094	58.4366	86.2136	-0.877438
FUN_008975	FUN_008975	15.9414	2.04005	0.852088	1.70763	0.0877046	0.764094	16.5079	13.2124	0.735458
FUN_004599	FUN_004599	46.2184	-1.49465	0.532935	-1.70687	0.0878468	0.764726	36.0722	50.8529	-0.853421
FUN_007926	FUN_007926	27459.8	0.897569	0.183345	1.70482	0.0882286	0.767442	33685.1	20254.6	0.808408
FUN_004124	FUN_004124	20.1919	-1.83999	0.736621	-1.70371	0.0884351	0.76863	17.1056	21.7766	-0.779158
FUN_002497	FUN_002497	1261.34	-0.919078	0.196143	-1.70324	0.0885229	0.768785	939.7	1534.32	-0.817349
FUN_007098	FUN_007098	4.81023	3.42222	1.66916	1.69978	0.0891714	0.773805	4.82321	4.32867	0.474209
FUN_010474	FUN_010474	46.6504	1.39577	0.477232	1.69889	0.0893397	0.774654	51.9901	37.0496	0.863806
FUN_008834	FUN_008834	11306.8	-0.93546	0.206333	-1.69851	0.0894108	0.774658	8210.17	13830.8	-0.823215
FUN_008869	FUN_008869	1437.83	-0.907033	0.189658	-1.69797	0.089513	0.774932	1071.17	1755.29	-0.811794
FUN_005658	FUN_005658	16.1448	1.93385	0.794669	1.69737	0.0896266	0.775084	16.9341	13.6651	0.75278
FUN_002864	FUN_002864	589.113	-0.940949	0.209735	-1.69713	0.0896716	0.775084	441.82	713.931	-0.82509
FUN_003689	FUN_003689	1612.46	-0.927991	0.202306	-1.6954	0.0899989	0.777062	1193.74	1959.29	-0.819983
FUN_005535	FUN_005535	40.2243	-1.47292	0.52379	-1.69518	0.0900418	0.777062	32.4783	44.8864	-0.850644
FUN_002062	FUN_002062	16.6744	2.07647	0.880762	1.69339	0.0903816	0.779358	17.4917	13.7416	0.71665
FUN_007870	FUN_007870	3031.48	0.883046	0.176055	1.69291	0.0904721	0.779358	3701.58	2267.77	0.80076
FUN_010908	FUN_010908	142.319	-1.16585	0.343157	-1.69266	0.0905207	0.779358	105.983	166.068	-0.870879
FUN_005609	FUN_005609	750.275	-1.00501	0.248308	-1.6915	0.0907409	0.780642	543.95	900.856	-0.844643
FUN_007558	FUN_007558	380.604	0.973145	0.229546	1.69092	0.0908514	0.780981	459.164	284.725	0.835238
FUN_003054	FUN_003054	840.59	-0.920027	0.198358	-1.689	0.0912187	0.783525	630.427	1020.5	-0.81612
FUN_008328	FUN_008328	86.9713	1.21576	0.374211	1.68558	0.0918769	0.788562	99.6557	66.7463	0.870187
FUN_009562	FUN_009562	89.283	-1.25673	0.39864	-1.68505	0.0919798	0.788829	67.6431	102.856	-0.869333
FUN_002137	FUN_002137	419.106	0.957196	0.221114	1.68328	0.0923212	0.791139	505.008	315.213	0.828948
FUN_001771	FUN_001771	2224.62	0.92303	0.201088	1.681	0.0927624	0.793721	2717.71	1634.64	0.816362
FUN_009078	FUN_009078	1070.18	-1.00159	0.247824	-1.68098	0.0927669	0.793721	772.821	1282.93	-0.841903
FUN_011116	FUN_011116	1951.16	-0.913848	0.195725	-1.68015	0.092928	0.79448	1449.55	2372.77	-0.812659
FUN_005637	FUN_005637	6.04419	3.05713	1.47202	1.67942	0.093071	0.795084	5.87927	5.20003	0.514953
FUN_009189	FUN_009189	376.925	-0.973889	0.231731	-1.67819	0.0933102	0.796508	283.627	453.95	-0.833536
FUN_000762	FUN_000762	486.596	-0.95081	0.218258	-1.67605	0.0937292	0.799463	365.92	587.765	-0.825792
FUN_005350	FUN_005350	150.778	-1.08482	0.29852	-1.67433	0.0940658	0.800998	115.447	178.202	-0.857565
FUN_008641	FUN_008641	4.84094	3.30012	1.62206	1.67387	0.0941563	0.800998	4.81715	4.33807	0.475333
FUN_006957	FUN_006957	28.6492	1.58563	0.597824	1.67379	0.094171	0.800998	30.986	23.4402	0.816792
FUN_009387	FUN_009387	16870.7	0.865718	0.167756	1.67337	0.094255	0.800998	20604.4	12656.5	0.79097
FUN_001954	FUN_001954	9.32664	2.38402	1.07515	1.67327	0.0942737	0.800998	9.51606	8.12025	0.633877
FUN_010420	FUN_010420	43.9652	-1.42307	0.501251	-1.67196	0.0945326	0.802257	35.488	49.1903	-0.846396
FUN_001940	FUN_001940	8.984	2.43999	1.1098	1.67146	0.0946312	0.802257	9.13766	7.8304	0.620963
FUN_008711	FUN_008711	16.3883	1.91657	0.796675	1.67141	0.0946409	0.802257	17.1952	13.8473	0.738399
FUN_009319	FUN_009319	1143.97	-0.903877	0.191501	-1.66515	0.0958837	0.811925	858.744	1389.59	-0.806984
FUN_009708	FUN_009708	3.69993	4.01838	2.06317	1.66413	0.0960864	0.811925	3.59728	3.28997	0.384426
FUN_002431	FUN_002431	1227.52	-0.902809	0.190998	-1.66393	0.0961258	0.811925	920.809	1491.47	-0.806417
FUN_000849	FUN_000849	8.45796	2.46465	1.12971	1.66384	0.0961447	0.811925	8.61513	7.42641	0.610501
FUN_000124	FUN_000124	118.169	1.15168	0.340595	1.66381	0.096151	0.811925	137.346	89.2565	0.861277
FUN_003768	FUN_003768	481.618	0.995261	0.246885	1.66175	0.0965631	0.814779	579.732	352.849	0.836898
FUN_005615	FUN_005615	28.5821	1.67019	0.653652	1.6602	0.0968748	0.816098	30.3899	22.6605	0.78936
FUN_008840	FUN_008840	123.119	-1.1697	0.352246	-1.65993	0.0969283	0.816098	92.7967	142.438	-0.860813
FUN_006496	FUN_006496	5551.63	-0.89661	0.187732	-1.65986	0.0969423	0.816098	4127.62	6758.85	-0.803436
FUN_010233	FUN_010233	137.534	-1.11712	0.320801	-1.65871	0.0971744	0.817425	104.616	161.865	-0.857319
FUN_004515	FUN_004515	4.7359	3.40514	1.70531	1.65374	0.0981802	0.825254	4.68738	4.21754	0.449126
FUN_008284	FUN_008284	376.868	0.958591	0.226016	1.65294	0.0983425	0.825987	452.917	284.346	0.825015
FUN_010328	FUN_010328	16.4233	1.93022	0.814168	1.65226	0.0984811	0.826519	16.9277	13.7842	0.721558
FUN_006241	FUN_006241	7812.69	0.907041	0.195126	1.65043	0.0988558	0.828636	9502.3	5775.1	0.806613
FUN_010720	FUN_010720	5.66007	2.94326	1.429	1.65029	0.0988842	0.828636	5.69782	5.07827	0.51429
FUN_001892	FUN_001892	2443.65	0.908038	0.195796	1.64987	0.0989688	0.828713	2981.95	1806.77	0.80694
FUN_006578	FUN_006578	2132.25	-0.885374	0.18221	-1.6485	0.0992499	0.830433	1597.09	2599.24	-0.797546
FUN_005458	FUN_005458	215.781	-1.066	0.291997	-1.64729	0.0994993	0.831887	160.221	257.165	-0.848343
FUN_007072	FUN_007072	8.87705	2.60563	1.22753	1.64609	0.0997443	0.833301	8.95885	7.63253	0.570524
FUN_003909	FUN_003909	245.257	1.01287	0.260125	1.64487	0.0999971	0.834743	293.121	184.281	0.838056
FUN_007653	FUN_007653	7.41605	2.59767	1.22388	1.6445	0.100073	0.834743	7.54226	6.57152	0.57093
FUN_002854	FUN_002854	3.50787	3.93183	2.03627	1.64361	0.100257	0.834743	3.49094	3.20637	0.382806
FUN_001205	FUN_001205	222.114	-1.02748	0.269236	-1.64345	0.100289	0.834743	168.005	265.111	-0.840842
FUN_002278	FUN_002278	202.792	-1.05918	0.288531	-1.64342	0.100297	0.834743	151.577	241.971	-0.846411
FUN_004621	FUN_004621	2.39757	4.87024	2.60914	1.64239	0.100508	0.835869	2.26768	2.12345	0.304047
FUN_009437	FUN_009437	1391.42	-0.883985	0.18218	-1.64115	0.100766	0.836847	1048.76	1692.05	-0.79622
FUN_002082	FUN_002082	97.4066	1.16568	0.353946	1.6406	0.100881	0.836847	112.268	75.0249	0.854454
FUN_005716	FUN_005716	23057.8	0.92002	0.204273	1.64006	0.100992	0.836847	28200.8	16805.7	0.810283
FUN_010563	FUN_010563	47.7491	1.36193	0.473778	1.63987	0.101032	0.836847	53.0868	38.0079	0.839593
FUN_002741	FUN_002741	606.466	0.924477	0.207015	1.63987	0.101033	0.836847	734.155	455.601	0.81186
FUN_007027	FUN_007027	354.57	0.96649	0.232669	1.63963	0.101083	0.836847	425.996	266.882	0.825341
FUN_004298	FUN_004298	7.04864	2.69537	1.28849	1.63787	0.101449	0.83925	7.08813	6.21245	0.548399
FUN_000664	FUN_000664	10776.5	0.899818	0.192275	1.63734	0.10156	0.839535	13154.2	7957.36	0.802304
FUN_008502	FUN_008502	164.966	1.05945	0.289869	1.63678	0.101677	0.839866	194.199	125.608	0.844907
FUN_001207	FUN_001207	445.233	0.954184	0.226022	1.6334	0.102386	0.844614	537.064	333.221	0.820747
FUN_004431	FUN_004431	68.2707	1.29111	0.432318	1.6333	0.102405	0.844614	76.2959	52.5412	0.845603
FUN_004052	FUN_004052	94.8156	-1.23028	0.395255	-1.63257	0.10256	0.845258	71.7772	108.095	-0.850271
FUN_002678	FUN_002678	104.31	-1.22687	0.393252	-1.6322	0.102638	0.845262	78.5148	118.692	-0.850314
FUN_008705	FUN_008705	22569.8	0.88305	0.182758	1.63085	0.102923	0.846974	27605.5	16750.1	0.794788
FUN_007473	FUN_007473	5.16283	3.26358	1.64546	1.62786	0.103555	0.851266	5.07537	4.5717	0.452878
FUN_009750	FUN_009750	96.339	-1.15708	0.351473	-1.62765	0.103599	0.851266	75.1746	111.934	-0.850098
FUN_007627	FUN_007627	240.064	-1.00459	0.258179	-1.62521	0.104117	0.854884	182.264	287	-0.832464
FUN_010126	FUN_010126	1453.69	0.889414	0.187378	1.62459	0.104249	0.855324	1766.73	1091.14	0.796761
FUN_007729	FUN_007729	208.693	1.14949	0.34766	1.6237	0.104441	0.856259	245.188	146.339	0.84869
FUN_009027	FUN_009027	3.61291	3.85552	2.01507	1.62303	0.104583	0.856783	3.58179	3.29308	0.380221
FUN_002614	FUN_002614	6.67719	2.69053	1.29837	1.62167	0.104873	0.858385	6.7132	5.91958	0.538452
FUN_006448	FUN_006448	744.521	-0.913965	0.202891	-1.62139	0.104935	0.858385	560.48	901.693	-0.80578
FUN_003522	FUN_003522	703.943	-0.930929	0.213773	-1.61821	0.105617	0.863328	527.678	850.093	-0.811221
FUN_000086	FUN_000086	6.73333	-2.79491	1.36597	-1.61783	0.105699	0.86335	6.05338	6.86731	-0.517815
FUN_009921	FUN_009921	414.782	-0.946207	0.223483	-1.61626	0.106037	0.86469	313.59	499.926	-0.815777
FUN_006699	FUN_006699	2132.62	0.896061	0.192514	1.61578	0.106141	0.86469	2603.48	1583.72	0.798428
FUN_008898	FUN_008898	279.569	-0.977544	0.242948	-1.61575	0.106148	0.86469	212.859	334.826	-0.824391
FUN_007551	FUN_007551	12.7942	2.04064	0.900979	1.61561	0.106178	0.86469	13.2414	11.0123	0.669093
FUN_009512	FUN_009512	3.58814	3.84593	2.02002	1.6143	0.106462	0.866362	3.55891	3.27416	0.376823
FUN_007357	FUN_007357	451.675	-0.932524	0.215622	-1.61173	0.107022	0.869961	342.666	544.479	-0.810848
FUN_000108	FUN_000108	45.8039	-1.36407	0.483434	-1.61154	0.107062	0.869961	37.2045	51.4582	-0.825207
FUN_008176	FUN_008176	262.152	-1.02112	0.27073	-1.61089	0.107203	0.870462	197.158	311.51	-0.832881
FUN_009104	FUN_009104	4310.89	0.910291	0.20223	1.60852	0.107721	0.874017	5253.19	3171.91	0.802871
FUN_004213	FUN_004213	6.49591	2.9569	1.475	1.60806	0.107821	0.874037	6.33634	5.57661	0.485422
FUN_005536	FUN_005536	58.0192	-1.30146	0.445616	-1.60779	0.107882	0.874037	46.1997	65.7201	-0.832942
FUN_000645	FUN_000645	576.619	-0.95916	0.23297	-1.60605	0.108264	0.876483	429.334	693.344	-0.817939
FUN_010818	FUN_010818	2290.28	-0.899854	0.19613	-1.60533	0.108421	0.87711	1705.09	2783.19	-0.798671
FUN_003500	FUN_003500	91.9365	-1.16422	0.361412	-1.60267	0.109007	0.88066	71.984	106.419	-0.84177
FUN_005789	FUN_005789	689.884	-0.906674	0.200719	-1.60261	0.10902	0.88066	521.734	834.837	-0.800846
FUN_004689	FUN_004689	4009.83	0.867247	0.176194	1.60191	0.109176	0.880899	4886.54	3011.63	0.785232
FUN_004662	FUN_004662	269.477	-0.980574	0.246963	-1.60175	0.10921	0.880899	205.209	322.41	-0.82267
FUN_010306	FUN_010306	328.033	-0.970253	0.240645	-1.60092	0.109395	0.88174	248.044	393.792	-0.820007
FUN_004321	FUN_004321	3052.56	-0.873891	0.180547	-1.60009	0.109579	0.881999	2295.09	3710.88	-0.787859
FUN_002487	FUN_002487	452.641	1.03215	0.279462	1.60004	0.10959	0.881999	538.505	325.517	0.83238
FUN_007076	FUN_007076	26.3405	1.58919	0.627779	1.5996	0.109688	0.881999	28.2857	21.7281	0.769973
FUN_002403	FUN_002403	1029.34	-0.92689	0.213798	-1.59912	0.109793	0.881999	764.205	1247.11	-0.807288
FUN_009567	FUN_009567	5.69753	3.07628	1.55807	1.59895	0.109832	0.881999	5.56107	4.94017	0.462019
FUN_003893	FUN_003893	1586.59	0.911951	0.204523	1.5986	0.109909	0.881999	1931.56	1173.5	0.802213
FUN_009005	FUN_009005	17.3305	1.82843	0.778153	1.59792	0.110061	0.882576	18.0469	14.5594	0.708646
FUN_003335	FUN_003335	4.49428	3.32215	1.71372	1.5972	0.110221	0.882752	4.48605	4.05996	0.427563
FUN_008656	FUN_008656	470.216	-0.955081	0.231721	-1.5971	0.110244	0.882752	351.045	568.065	-0.815389
FUN_003308	FUN_003308	126.903	-1.11223	0.330877	-1.59344	0.111062	0.888661	97.5191	148.171	-0.838259
FUN_003499	FUN_003499	155.972	-2.62698	1.28188	-1.59295	0.11117	0.888877	65.1915	143.559	-0.53088
FUN_003510	FUN_003510	152.163	-1.06306	0.300255	-1.59219	0.111342	0.889603	116.941	179.172	-0.834485
FUN_007463	FUN_007463	337.37	-0.972103	0.243346	-1.59075	0.111666	0.890931	255.155	403.764	-0.818704
FUN_001006	FUN_001006	103.917	-1.19691	0.384672	-1.59072	0.111673	0.890931	77.9121	120.904	-0.836217
FUN_002963	FUN_002963	15406.1	0.896579	0.195916	1.59037	0.111752	0.890931	18896	11306.1	0.7957
FUN_009659	FUN_009659	351.708	1.07031	0.30533	1.58947	0.111955	0.891905	420.291	247.363	0.834482
FUN_000147	FUN_000147	710.745	0.89748	0.196644	1.58907	0.112045	0.891978	858.816	538.501	0.795878
FUN_004767	FUN_004767	2657.25	0.881643	0.186864	1.58748	0.112404	0.894183	3232.28	1988.39	0.789683
FUN_007546	FUN_007546	38.8172	1.40275	0.51526	1.58706	0.1125	0.894301	42.6968	31.4908	0.805211
FUN_002140	FUN_002140	3221.78	-0.908794	0.204111	-1.58636	0.112657	0.894902	2387.74	3901.77	-0.799566
FUN_001695	FUN_001695	22461.2	0.851563	0.168103	1.58571	0.112806	0.895435	27343.8	16945.7	0.776865
FUN_009156	FUN_009156	28.1113	1.64155	0.666805	1.5845	0.11308	0.895801	29.684	22.3693	0.747219
FUN_000269	FUN_000269	3.43353	3.90539	2.09602	1.58414	0.113162	0.895801	3.35056	3.08547	0.356231
FUN_007990	FUN_007990	3.43353	3.90539	2.09602	1.58414	0.113162	0.895801	3.35056	3.08547	0.356231
FUN_010712	FUN_010712	5.48069	3.00903	1.53052	1.58379	0.11324	0.895801	5.46331	4.89506	0.462775
FUN_003001	FUN_003001	10.8389	2.28048	1.07058	1.58371	0.113259	0.895801	10.6686	9.01325	0.592603
FUN_001374	FUN_001374	1330.7	0.931556	0.218972	1.58265	0.113501	0.896625	1625.79	970.953	0.806417
FUN_008634	FUN_008634	8.63543	2.55504	1.24486	1.58254	0.113527	0.896625	8.67197	7.43593	0.537173
FUN_005448	FUN_005448	6.84448	2.73329	1.35995	1.57968	0.114179	0.901129	6.64111	5.84698	0.503758
FUN_005260	FUN_005260	664.082	0.915838	0.209733	1.57743	0.114697	0.904138	803.006	498.682	0.800756
FUN_007123	FUN_007123	413.473	-0.964403	0.240552	-1.57722	0.114745	0.904138	309.527	496.546	-0.814491
FUN_009851	FUN_009851	283.047	-0.982762	0.252235	-1.57695	0.114807	0.904138	214.663	338.239	-0.818609
FUN_002052	FUN_002052	3655.33	0.923449	0.214948	1.57456	0.115357	0.907818	4442.31	2671.68	0.80278
FUN_007649	FUN_007649	2852.36	0.860708	0.175251	1.57321	0.115669	0.909624	3463.21	2156.2	0.779688
FUN_009615	FUN_009615	112.776	-1.11977	0.34016	-1.57212	0.115923	0.910966	87.5413	131.089	-0.831893
FUN_005965	FUN_005965	5.39368	2.86443	1.4515	1.5704	0.116322	0.913335	5.42064	4.86444	0.476633
FUN_004334	FUN_004334	19092.9	1.5184	0.594589	1.56982	0.116456	0.913335	25090.3	10322.2	0.768975
FUN_000221	FUN_000221	138.28	-1.12431	0.343567	-1.56975	0.116474	0.913335	103.749	161.918	-0.83116
FUN_004286	FUN_004286	708.688	-0.911242	0.207911	-1.56914	0.116615	0.913789	532.66	858.6	-0.798149
FUN_009998	FUN_009998	1841.97	0.858587	0.174509	1.56775	0.116939	0.914921	2234.22	1397.88	0.778266
FUN_004016	FUN_004016	8041.47	-0.847897	0.167704	-1.56763	0.116968	0.914921	6087.52	9775.18	-0.773627
FUN_005014	FUN_005014	36.1621	-1.5189	0.595808	-1.56745	0.11701	0.914921	28.8812	39.4777	-0.76741
FUN_000148	FUN_000148	747.916	0.895623	0.198216	1.56709	0.117093	0.914921	903.901	565.899	0.792569
FUN_006299	FUN_006299	1344.8	0.882113	0.189943	1.56422	0.117765	0.91952	1631.51	1012.33	0.787299
FUN_004045	FUN_004045	403.154	-0.93289	0.222481	-1.56369	0.117891	0.919853	306.658	484.765	-0.804003
FUN_006023	FUN_006023	631.936	-0.916846	0.212734	-1.55991	0.118782	0.926145	476.863	762.306	-0.79868
FUN_005530	FUN_005530	1689.76	-0.877565	0.187644	-1.55915	0.11896	0.926875	1274.55	2048.06	-0.78501
FUN_006879	FUN_006879	8.03102	2.51782	1.24053	1.55806	0.119219	0.927068	8.17663	7.06091	0.52802
FUN_006160	FUN_006160	191.067	-1.03548	0.289224	-1.55756	0.119337	0.927068	145.743	225.468	-0.822948
FUN_001252	FUN_001252	67.8058	1.20958	0.401012	1.5575	0.119351	0.927068	76.8927	53.6753	0.822194
FUN_005843	FUN_005843	6.18612	2.86962	1.46689	1.55746	0.119361	0.927068	6.09282	5.40131	0.467963
FUN_001303	FUN_001303	3.31581	3.84193	2.09144	1.55727	0.119407	0.927068	3.2424	3.00227	0.349524
FUN_009545	FUN_009545	5.33819	2.96032	1.52612	1.55645	0.119601	0.927725	5.34883	4.78836	0.453695
FUN_010262	FUN_010262	363.589	-0.95096	0.235162	-1.5562	0.11966	0.927725	276.168	435.529	-0.807624
FUN_002571	FUN_002571	6.75746	2.6228	1.31083	1.55459	0.120045	0.929989	6.77406	5.98137	0.50681
FUN_007790	FUN_007790	146.118	-1.06252	0.307378	-1.55352	0.120299	0.929989	112.794	171.474	-0.824329
FUN_003775	FUN_003775	3742.44	-0.912917	0.211096	-1.5534	0.120327	0.929989	2727.57	4584.36	-0.796556
FUN_008150	FUN_008150	3.24147	3.81166	2.07743	1.5532	0.120375	0.929989	3.22495	2.98311	0.350489
FUN_009711	FUN_009711	3.24147	3.81166	2.07743	1.5532	0.120375	0.929989	3.22495	2.98311	0.350489
FUN_007105	FUN_007105	6.4108	2.62166	1.31247	1.55177	0.120717	0.931519	6.45187	5.7263	0.505221
FUN_001901	FUN_001901	1890	-0.891264	0.197378	-1.55166	0.120743	0.931519	1407.18	2302.27	-0.789155
FUN_003362	FUN_003362	2569	-0.865724	0.180989	-1.55105	0.120889	0.931993	1934.66	3124.92	-0.779529
FUN_008708	FUN_008708	29270.2	0.92493	0.219407	1.54931	0.121307	0.934114	35778.4	21126.3	0.799576
FUN_008549	FUN_008549	7.97472	2.36202	1.14706	1.5492	0.121335	0.934114	8.12868	7.08783	0.552297
FUN_009329	FUN_009329	1179.42	1.00559	0.271648	1.54828	0.121554	0.935147	1443.69	814.57	0.816922
FUN_005680	FUN_005680	247.434	-0.992994	0.263696	-1.54721	0.121813	0.936483	187.855	295.055	-0.814689
FUN_003891	FUN_003891	2417.96	0.87943	0.190508	1.5455	0.122226	0.939005	2938.69	1809.74	0.784174
FUN_002990	FUN_002990	268.204	1.07329	0.31622	1.54415	0.122553	0.940858	320.622	189.984	0.822337
FUN_005290	FUN_005290	3.40876	3.89686	2.14607	1.54322	0.122777	0.941861	3.27887	3.02289	0.337888
FUN_006934	FUN_006934	7.2119	2.64218	1.33357	1.54261	0.122926	0.941861	7.21291	6.29783	0.495869
FUN_009355	FUN_009355	2629.44	0.860055	0.17835	1.54222	0.123019	0.941861	3188.83	1988.57	0.776354
FUN_003452	FUN_003452	3.21669	3.80192	2.087	1.54141	0.123218	0.941861	3.19593	2.95835	0.345863
FUN_004806	FUN_004806	55.5377	-1.28456	0.453879	-1.54129	0.123246	0.941861	44.6158	62.6062	-0.804534
FUN_000211	FUN_000211	57.937	-1.2928	0.459261	-1.54116	0.123277	0.941861	45.8606	65.6582	-0.803013
FUN_000220	FUN_000220	1765.08	-0.943031	0.232317	-1.54114	0.123284	0.941861	1295.45	2116.19	-0.803151
FUN_005077	FUN_005077	49.8559	1.29911	0.463565	1.54046	0.123447	0.942454	55.5097	39.9767	0.801526
FUN_004042	FUN_004042	215.537	-0.998093	0.268252	-1.53994	0.123574	0.94277	164.918	256.044	-0.813984
FUN_011234	FUN_011234	1359.08	-0.901888	0.205846	-1.53944	0.123697	0.94305	1016.47	1643.22	-0.791174
FUN_008545	FUN_008545	469.392	-0.956868	0.241707	-1.53851	0.123924	0.944126	348.008	567.308	-0.80596
FUN_010725	FUN_010725	13.3528	1.94216	0.882728	1.53746	0.124181	0.945427	13.8352	11.5117	0.638332
FUN_008559	FUN_008559	683.694	0.936189	0.228586	1.53636	0.124451	0.946826	828.174	505.127	0.800642
FUN_007324	FUN_007324	6677.01	0.871761	0.186898	1.53432	0.124952	0.949982	8147.9	4975.96	0.780065
FUN_010914	FUN_010914	929.548	-0.881305	0.193572	-1.53073	0.125837	0.955596	705.49	1123.8	-0.78313
FUN_005597	FUN_005597	1211.06	-0.866166	0.183694	-1.53062	0.125865	0.955596	921.111	1465.78	-0.777541
FUN_005728	FUN_005728	3703.81	-0.855359	0.176702	-1.53002	0.126011	0.956045	2796.56	4502.47	-0.773231
FUN_004008	FUN_004008	116.738	-1.0959	0.335025	-1.52495	0.127272	0.964947	90.5801	135.884	-0.817024
FUN_008212	FUN_008212	1857.09	1.02165	0.286691	1.52306	0.127744	0.967858	2193.57	1293.39	0.813127
FUN_003319	FUN_003319	240.802	-0.981823	0.260881	-1.52108	0.128239	0.970661	184.509	286.063	-0.807443
FUN_004674	FUN_004674	3268.81	0.890934	0.201156	1.52088	0.12829	0.970661	3983.29	2418.7	0.785196
FUN_001646	FUN_001646	662.921	0.89666	0.205073	1.51975	0.128573	0.972131	798.944	502.392	0.786894
FUN_006628	FUN_006628	241.426	0.977008	0.258162	1.51846	0.1289	0.973929	286.203	184.4	0.806105
FUN_003608	FUN_003608	122.567	-1.09993	0.339611	-1.51624	0.129459	0.977485	94.0213	143.229	-0.814202
FUN_009165	FUN_009165	242.957	-0.968052	0.252921	-1.51451	0.129897	0.980114	186.853	289.231	-0.803749
FUN_009943	FUN_009943	85990.7	-0.882797	0.19672	-1.51381	0.130075	0.980782	63788.2	104485	-0.781596
FUN_006108	FUN_006108	9.79213	2.15377	1.03659	1.5134	0.130179	0.980894	9.97245	8.6097	0.572226
FUN_009336	FUN_009336	11.7086	2.02972	0.956415	1.51056	0.1309	0.9851	11.9873	10.1211	0.598708
FUN_005775	FUN_005775	288.153	-1.05556	0.311529	-1.5105	0.130916	0.9851	210.893	336.325	-0.812143
FUN_003443	FUN_003443	3150.36	0.876985	0.193475	1.50916	0.131257	0.986988	3838.68	2346.97	0.779043
FUN_000008	FUN_000008	16.7184	-1.84476	0.835635	-1.50755	0.13167	0.989296	14.1152	17.2927	-0.6425
FUN_009548	FUN_009548	44.2545	1.35196	0.508946	1.50695	0.131823	0.989296	49.0078	35.3886	0.773202
FUN_006052	FUN_006052	42.7527	-1.39297	0.53637	-1.50637	0.131972	0.989296	34.3852	47.6431	-0.762963
FUN_001571	FUN_001571	6.06413	2.61733	1.3492	1.50632	0.131986	0.989296	6.11768	5.45589	0.477589
FUN_010472	FUN_010472	15.6837	-1.9327	0.894765	-1.50621	0.132014	0.989296	13.4227	16.4974	-0.619275
FUN_007135	FUN_007135	7.63208	2.42405	1.2227	1.50409	0.132558	0.992353	7.71156	6.75408	0.510757
FUN_008691	FUN_008691	5.26978	2.83318	1.49488	1.50392	0.132603	0.992353	5.22385	4.70668	0.441798
FUN_009673	FUN_009673	407.539	-0.926651	0.227656	-1.50073	0.133425	0.997823	309.829	489.531	-0.792494
FUN_004715	FUN_004715	1637.68	0.886309	0.20105	1.49867	0.133958	1	1988.51	1222.36	0.780836
FUN_007190	FUN_007190	3.16714	3.78272	2.13393	1.49851	0.134	1	3.10166	2.87613	0.32792
FUN_009568	FUN_009568	3.16714	3.78272	2.13393	1.49851	0.134	1	3.10166	2.87613	0.32792
FUN_009748	FUN_009748	18.0512	-1.74403	0.774184	-1.4971	0.134366	1	15.6149	19.2573	-0.662061
FUN_009516	FUN_009516	160.196	1.04159	0.305369	1.49522	0.134858	1	187.674	122.201	0.807364
FUN_004815	FUN_004815	37.5895	-1.40493	0.549015	-1.49346	0.135317	1	30.747	41.1798	-0.752579
FUN_007177	FUN_007177	26.0106	-1.54927	0.645992	-1.4927	0.135515	1	21.9537	28.305	-0.712927
FUN_006643	FUN_006643	16061.1	0.852466	0.179231	1.4923	0.13562	1	19566.4	12060.2	0.76822
FUN_001955	FUN_001955	3.27218	3.69863	2.08677	1.49208	0.135677	1	3.22435	2.99811	0.332746
FUN_009544	FUN_009544	3.27218	3.69863	2.08677	1.49208	0.135677	1	3.22435	2.99811	0.332746
FUN_004041	FUN_004041	2144.09	-0.871243	0.191882	-1.49177	0.13576	1	1615.21	2595.6	-0.774979
FUN_010903	FUN_010903	2042.09	-0.859985	0.184507	-1.49038	0.136125	1	1545.42	2474.67	-0.770825
FUN_005776	FUN_005776	11843.9	0.879412	0.197758	1.48875	0.136553	1	14361.3	8813.81	0.777342
FUN_000234	FUN_000234	5058.9	0.862761	0.186726	1.48754	0.136873	1	6145.88	3795.87	0.77151
FUN_004871	FUN_004871	153.533	-1.07544	0.329759	-1.48726	0.136947	1	115.706	180.134	-0.805462
FUN_002359	FUN_002359	24899.9	1.48616	0.606343	1.48621	0.137223	1	31645.6	14018.8	0.726416
FUN_002300	FUN_002300	510.28	-0.947077	0.243708	-1.4857	0.137359	1	382.792	608.654	-0.794343
FUN_001079	FUN_001079	6.93875	2.41053	1.22911	1.48524	0.13748	1	7.04092	6.2315	0.501334
FUN_001043	FUN_001043	1130.58	-0.878936	0.198065	-1.48404	0.137799	1	852.08	1370.24	-0.776591
FUN_006542	FUN_006542	5639.26	0.990255	0.273262	1.48302	0.138068	1	6931.28	3828.72	0.800377
FUN_008106	FUN_008106	2351.9	0.846516	0.1764	1.48252	0.138202	1	2849.95	1787.09	0.764913
FUN_006271	FUN_006271	290.018	-0.947187	0.244371	-1.48212	0.138308	1	222.449	345.962	-0.793698
FUN_002640	FUN_002640	1248.92	-0.863981	0.18843	-1.48055	0.138726	1	949.481	1509.64	-0.771139
FUN_009237	FUN_009237	227.181	-0.981626	0.267921	-1.48038	0.138771	1	174.385	269.222	-0.798757
FUN_000381	FUN_000381	21.7646	1.58996	0.679385	1.47921	0.139083	1	23.1875	18.4219	0.692872
FUN_010174	FUN_010174	162.203	1.02256	0.295964	1.47842	0.139294	1	190.588	124.442	0.801954
FUN_007492	FUN_007492	113.337	-1.0837	0.33742	-1.47798	0.139414	1	88.7699	131.508	-0.802296
FUN_006196	FUN_006196	4.17833	3.21581	1.78077	1.47735	0.139583	1	4.12177	3.76302	0.376362
FUN_001631	FUN_001631	4660.39	-0.883236	0.201931	-1.47692	0.139698	1	3443.05	5689.47	-0.777023
FUN_003964	FUN_003964	113.575	-1.12038	0.36281	-1.47565	0.140037	1	87.304	130.034	-0.79924
FUN_006351	FUN_006351	1983.99	-0.85976	0.187108	-1.46846	0.14198	1	1503.26	2399.44	-0.768262
FUN_010120	FUN_010120	2782.26	-0.900627	0.215171	-1.46687	0.142412	1	2035.21	3401.44	-0.780592
FUN_011071	FUN_011071	1210	0.895034	0.21146	1.46616	0.142604	1	1462.44	903.522	0.778977
FUN_002190	FUN_002190	3.24741	3.68564	2.11559	1.46561	0.142754	1	3.17071	2.95257	0.321963
FUN_003984	FUN_003984	6.77822	2.53448	1.33041	1.46532	0.142834	1	6.88057	6.06395	0.466751
FUN_010948	FUN_010948	2556.32	0.859856	0.187753	1.46393	0.143214	1	3097.41	1928.06	0.76777
FUN_006376	FUN_006376	195.352	-0.983847	0.272817	-1.46196	0.143753	1	151.207	230.918	-0.79487
FUN_000488	FUN_000488	3305.59	0.841091	0.175681	1.4577	0.144922	1	4007.17	2510.39	0.760274
FUN_007269	FUN_007269	105.834	-1.08652	0.344142	-1.4573	0.145035	1	83.3657	122.476	-0.795316
FUN_002435	FUN_002435	840.54	-0.925198	0.233494	-1.45699	0.14512	1	622.002	1013.93	-0.784801
FUN_004238	FUN_004238	256.501	-0.94911	0.249932	-1.45684	0.145161	1	197.839	305.087	-0.789187
FUN_005801	FUN_005801	2.97508	3.68048	2.12621	1.45587	0.145429	1	2.95659	2.75447	0.318088
FUN_009735	FUN_009735	266.693	-0.970555	0.264868	-1.45565	0.14549	1	202.445	317.624	-0.791967
FUN_009876	FUN_009876	8.33609	-2.31154	1.18656	-1.45509	0.145645	1	7.39093	8.45552	-0.501262
FUN_000544	FUN_000544	54.1304	-1.23752	0.448545	-1.45475	0.145737	1	44.0655	61.01	-0.772316
FUN_007030	FUN_007030	229.002	-0.995069	0.28195	-1.4544	0.145835	1	174.822	269.679	-0.794089
FUN_009282	FUN_009282	8.86795	2.24674	1.1435	1.45321	0.146166	1	8.76828	7.61614	0.512983
FUN_009049	FUN_009049	297.445	-0.956097	0.255448	-1.45273	0.146299	1	225.609	355.45	-0.78943
FUN_009782	FUN_009782	3.38398	3.88933	2.27599	1.45182	0.146552	1	3.19474	2.94823	0.298484
FUN_006983	FUN_006983	40.2291	-1.33775	0.518598	-1.45151	0.146639	1	33.1998	44.551	-0.746526
FUN_005095	FUN_005095	7939.58	0.822372	0.163593	1.45099	0.146782	1	9615.72	6068.66	0.752162
FUN_003448	FUN_003448	50.4757	1.26432	0.468382	1.45035	0.14696	1	55.8224	40.6154	0.764198
FUN_010892	FUN_010892	354.833	0.922211	0.232528	1.4502	0.147003	1	422.994	271.473	0.783
FUN_003558	FUN_003558	1006.25	-0.875934	0.200681	-1.44973	0.147133	1	764.297	1211.73	-0.771198
FUN_004371	FUN_004371	960.81	-0.921899	0.232468	-1.44923	0.147274	1	711.15	1156.23	-0.782766
FUN_006179	FUN_006179	5.02817	2.75441	1.49709	1.44908	0.147315	1	5.02832	4.56835	0.422138
FUN_003595	FUN_003595	10.0357	2.11342	1.05617	1.44714	0.147858	1	10.1503	8.70497	0.537295
FUN_000187	FUN_000187	2.9503	3.66972	2.13345	1.44588	0.14821	1	2.93334	2.73459	0.314639
FUN_010054	FUN_010054	13.0477	1.99252	0.974153	1.44487	0.148494	1	13.0576	10.9038	0.563486
FUN_010882	FUN_010882	15.6258	1.77041	0.820723	1.44435	0.148641	1	16.1589	13.3415	0.619573
FUN_005845	FUN_005845	143.243	1.01649	0.298894	1.44364	0.148841	1	167.118	111.63	0.792438
FUN_001748	FUN_001748	273.432	-0.947669	0.251226	-1.4436	0.148853	1	210.462	324.812	-0.786331
FUN_006028	FUN_006028	14.7366	1.80944	0.849599	1.4412	0.149528	1	15.298	12.6652	0.607031
FUN_000295	FUN_000295	68.7524	-1.18012	0.412957	-1.44112	0.14955	1	55.1593	78.0458	-0.777374
FUN_009566	FUN_009566	4.23382	3.08573	1.73628	1.44028	0.149788	1	4.12357	3.77609	0.372918
FUN_001642	FUN_001642	714.504	-0.876834	0.20298	-1.43775	0.150505	1	545.948	859.207	-0.76985
FUN_004254	FUN_004254	10.128	2.02274	1.0001	1.4376	0.150546	1	10.3797	8.9348	0.551591
FUN_002907	FUN_002907	4.9479	2.84752	1.57467	1.43683	0.150767	1	4.952	4.49109	0.401991
FUN_001855	FUN_001855	2624.86	-0.83988	0.177415	-1.43664	0.150822	1	1999.33	3176.21	-0.75761
FUN_007632	FUN_007632	2593	0.854912	0.18821	1.4341	0.151544	1	3144.96	1955.27	0.762582
FUN_004880	FUN_004880	10995	0.971075	0.269229	1.434	0.151572	1	13597.8	7467.83	0.787197
FUN_007425	FUN_007425	25.8177	1.50444	0.641556	1.43313	0.15182	1	27.4423	21.4719	0.688166
FUN_006200	FUN_006200	161.82	-1.04172	0.318813	-1.43256	0.151984	1	124.318	188.091	-0.789322
FUN_000505	FUN_000505	8.45905	2.16012	1.09986	1.43211	0.152113	1	8.62888	7.54239	0.517483
FUN_010033	FUN_010033	1072.89	-0.888887	0.212213	-1.43199	0.152146	1	806.352	1293.79	-0.772325
FUN_000302	FUN_000302	134.036	-1.04782	0.323232	-1.43186	0.152185	1	103.841	156.668	-0.788934
FUN_001531	FUN_001531	140.034	-1.05135	0.325856	-1.43115	0.152388	1	108.204	163.153	-0.788584
FUN_009712	FUN_009712	2.92552	3.65907	2.14969	1.43001	0.152715	1	2.89897	2.70904	0.308633
FUN_000680	FUN_000680	192.938	0.969903	0.269281	1.42937	0.152897	1	227.117	149.615	0.786029
FUN_001701	FUN_001701	3674	0.840455	0.179081	1.42647	0.153732	1	4442.62	2792.62	0.756723
FUN_004424	FUN_004424	98.829	1.07418	0.343179	1.42544	0.15403	1	113.671	78.0018	0.785371
FUN_006048	FUN_006048	390.274	-0.952952	0.258311	-1.42445	0.154317	1	293.165	464.643	-0.783102
FUN_008402	FUN_008402	150.78	-1.07962	0.347485	-1.42344	0.154608	1	113.72	174.778	-0.784232
FUN_005634	FUN_005634	8600.99	0.850188	0.186303	1.42342	0.154615	1	10395	6496.37	0.759744
FUN_002225	FUN_002225	34.7049	1.35737	0.542835	1.42284	0.154784	1	37.8031	28.7275	0.725013
FUN_009836	FUN_009836	58.0447	-1.20793	0.437889	-1.42258	0.154857	1	47.1924	65.5081	-0.763396
FUN_000451	FUN_000451	1685.67	-0.871275	0.201283	-1.42225	0.154953	1	1272.94	2029.6	-0.766142
FUN_010183	FUN_010183	305.689	-0.946735	0.254358	-1.42215	0.154984	1	233.513	363.247	-0.781828
FUN_008205	FUN_008205	11.2779	2.18093	1.12295	1.42119	0.155261	1	11.442	9.58558	0.506156
FUN_000767	FUN_000767	325.745	0.913183	0.230971	1.42089	0.155349	1	387.798	250.968	0.776071
FUN_001169	FUN_001169	247.464	-0.967473	0.269239	-1.42057	0.155442	1	188.775	294.019	-0.78379
FUN_010457	FUN_010457	27.3211	1.45399	0.612089	1.41972	0.15569	1	29.4439	22.8915	0.6948
FUN_001655	FUN_001655	6863.18	-0.822139	0.167239	-1.41796	0.156202	1	5245.41	8307.18	-0.748977
FUN_009464	FUN_009464	3.93671	3.12013	1.7893	1.41683	0.156534	1	3.92306	3.61073	0.357007
FUN_003533	FUN_003533	1747.32	0.921856	0.237858	1.4162	0.156716	1	2119.12	1267.19	0.776848
FUN_007682	FUN_007682	3.03057	3.57322	2.11414	1.41345	0.157525	1	3.00081	2.80204	0.309065
FUN_010977	FUN_010977	206.126	-0.977352	0.277641	-1.41316	0.157608	1	158.609	243.928	-0.782808
FUN_001105	FUN_001105	1238.18	-0.900216	0.223127	-1.41272	0.157739	1	923.572	1488.82	-0.772
FUN_008988	FUN_008988	1571.81	-0.851025	0.188452	-1.41163	0.158058	1	1197.88	1895.55	-0.758614
FUN_001659	FUN_001659	117.023	-1.07427	0.346674	-1.41133	0.158147	1	91.1976	135.212	-0.7805
FUN_003795	FUN_003795	17.1213	1.71789	0.803237	1.4104	0.15842	1	17.5807	14.4193	0.611429
FUN_001467	FUN_001467	4231.59	0.869978	0.202075	1.41026	0.158464	1	5109.92	3167.36	0.764136
FUN_005013	FUN_005013	18.5931	-1.70389	0.793745	-1.40963	0.158649	1	16.0204	19.9138	-0.614836
FUN_002955	FUN_002955	288.177	-0.971219	0.274033	-1.40939	0.158721	1	216.312	343.479	-0.781482
FUN_008824	FUN_008824	205.257	-0.96084	0.266905	-1.40814	0.159089	1	159.609	242.499	-0.780353
FUN_007601	FUN_007601	1885.88	-0.858838	0.194959	-1.40459	0.160142	1	1425.23	2280.03	-0.760161
FUN_002352	FUN_002352	273.813	0.947925	0.258446	1.40426	0.160243	1	324.978	208.592	0.778194
FUN_011118	FUN_011118	104.025	1.0774	0.350696	1.40407	0.160299	1	119.078	81.4158	0.777633
FUN_008093	FUN_008093	28234.5	0.848164	0.187705	1.40201	0.160912	1	34217.9	21241.8	0.756532
FUN_001313	FUN_001313	8.16194	2.1557	1.12081	1.40141	0.161092	1	8.3373	7.31152	0.49893
FUN_009831	FUN_009831	132.126	-1.02689	0.315396	-1.40107	0.161194	1	103.717	154.035	-0.780218
FUN_002353	FUN_002353	7252.92	0.81888	0.166937	1.40101	0.161211	1	8776.38	5547.13	0.746065
FUN_009399	FUN_009399	2950.48	0.880186	0.210944	1.39936	0.161706	1	3584.06	2184.06	0.765258
FUN_003139	FUN_003139	892.625	0.945891	0.257902	1.39933	0.161713	1	1079.71	642.346	0.776911
FUN_010505	FUN_010505	43.8345	1.30279	0.513815	1.39699	0.162417	1	48.3523	35.364	0.726032
FUN_000989	FUN_000989	3.00579	3.56071	2.13011	1.39697	0.162421	1	2.96545	2.77116	0.303019
FUN_006979	FUN_006979	4.88566	2.69985	1.51431	1.39658	0.16254	1	4.8533	4.42644	0.400973
FUN_010548	FUN_010548	30.203	1.4389	0.612031	1.39519	0.162958	1	32.6584	24.8865	0.684262
FUN_006148	FUN_006148	13133	0.821181	0.169308	1.39498	0.163022	1	15879.2	10032.3	0.746349
FUN_004023	FUN_004023	45.4042	-1.27431	0.494612	-1.39365	0.163425	1	37.4112	50.5058	-0.732221
FUN_003535	FUN_003535	92.5505	-1.08128	0.356276	-1.39296	0.163633	1	73.8572	106.656	-0.773185
FUN_009779	FUN_009779	297.218	-0.92324	0.243204	-1.39077	0.164297	1	229.382	353.654	-0.772251
FUN_009085	FUN_009085	2666.07	0.82732	0.174377	1.38964	0.164639	1	3221.39	2039.16	0.748057
FUN_006246	FUN_006246	444.723	-0.888261	0.218447	-1.38826	0.165058	1	342.657	531.752	-0.765418
FUN_001853	FUN_001853	6.04529	2.52385	1.3969	1.38796	0.165149	1	5.92037	5.31245	0.423113
FUN_003233	FUN_003233	273.774	0.922168	0.242936	1.38789	0.165172	1	324.456	211.749	0.771533
FUN_010247	FUN_010247	41235.5	0.831649	0.177743	1.38767	0.165238	1	49911.9	31287.4	0.74937
FUN_004854	FUN_004854	1461.85	0.907925	0.233013	1.38587	0.165788	1	1772.22	1069.22	0.768874
FUN_006593	FUN_006593	23626.6	0.808978	0.161767	1.38457	0.166184	1	28572.8	18123.5	0.740617
FUN_004750	FUN_004750	8429.22	0.834642	0.180338	1.3843	0.166266	1	10195.9	6397.07	0.750017
FUN_004559	FUN_004559	9972.69	-0.870792	0.206586	-1.3834	0.166542	1	7431.14	12043.5	-0.760553
FUN_001367	FUN_001367	330.649	0.904511	0.231118	1.38246	0.16683	1	393.298	255.194	0.767661
FUN_005477	FUN_005477	17.1393	1.6624	0.779418	1.38231	0.166876	1	17.8825	14.6826	0.608658
FUN_004237	FUN_004237	329.716	-0.930863	0.250347	-1.38154	0.167114	1	250.857	393.634	-0.771425
FUN_004813	FUN_004813	1349.32	-0.843189	0.186925	-1.38124	0.167204	1	1032.24	1626.69	-0.752441
FUN_003742	FUN_003742	10.4023	1.94994	0.988495	1.38082	0.167333	1	10.7064	9.21368	0.531791
FUN_010662	FUN_010662	1594.11	0.859804	0.199031	1.38071	0.167368	1	1929.52	1201.21	0.75727
FUN_011212	FUN_011212	863.051	-0.864824	0.202693	-1.38053	0.167424	1	659.727	1036.32	-0.758599
FUN_001007	FUN_001007	408.53	-0.896074	0.225337	-1.38049	0.167437	1	314.31	487.832	-0.765745
FUN_007062	FUN_007062	157.959	-1.02811	0.321217	-1.37946	0.167752	1	121.504	183.185	-0.773494
FUN_006915	FUN_006915	207.155	-0.969029	0.278472	-1.37906	0.167876	1	160.595	243.545	-0.77398
FUN_002772	FUN_002772	2128.36	-0.831725	0.178969	-1.37859	0.16802	1	1627.91	2569.82	-0.748388
FUN_001508	FUN_001508	725.726	0.888298	0.220038	1.37839	0.168083	1	874.314	546.069	0.763826
FUN_008748	FUN_008748	8357.35	0.836061	0.182187	1.37804	0.168191	1	10091.7	6346.53	0.749771
FUN_007775	FUN_007775	1674.21	0.885762	0.218366	1.37733	0.168411	1	2011.98	1250.25	0.763116
FUN_005924	FUN_005924	2049.05	0.83206	0.179502	1.37637	0.168708	1	2474.34	1565.96	0.748251
FUN_000732	FUN_000732	1943.1	-0.83936	0.185101	-1.37417	0.16939	1	1483.41	2342.86	-0.75038
FUN_005737	FUN_005737	95.2251	1.06791	0.351511	1.37381	0.169502	1	109.007	75.4077	0.767867
FUN_011004	FUN_011004	467.634	-0.891755	0.223371	-1.3733	0.169659	1	359.031	558.623	-0.763681
FUN_005747	FUN_005747	2.98101	3.54688	2.15819	1.37239	0.169942	1	2.91921	2.73587	0.293709
FUN_008114	FUN_008114	904.59	-0.868038	0.206266	-1.3722	0.170002	1	690.079	1085.1	-0.758228
FUN_004965	FUN_004965	53.5085	1.20445	0.451578	1.37174	0.170144	1	59.4575	43.372	0.739689
FUN_001026	FUN_001026	13.1993	1.7936	0.881273	1.37143	0.170242	1	13.6306	11.5016	0.565097
FUN_002989	FUN_002989	11.3908	2.03754	1.05973	1.37067	0.170478	1	11.5079	9.73545	0.505066
FUN_006011	FUN_006011	2695.4	0.844769	0.18953	1.3706	0.170501	1	3247.05	2048.26	0.751615
FUN_001518	FUN_001518	7.23777	2.27085	1.2304	1.37017	0.170635	1	7.31361	6.49518	0.456839
FUN_006381	FUN_006381	84.7669	1.13755	0.403639	1.36893	0.17102	1	94.7163	66.0371	0.754121
FUN_008308	FUN_008308	237458	0.82529	0.175538	1.36888	0.171037	1	286824	180865	0.745112
FUN_000526	FUN_000526	1231.84	-0.860977	0.201641	-1.36866	0.171107	1	936.838	1480.92	-0.755918
FUN_002748	FUN_002748	88.492	1.09356	0.372173	1.36646	0.171795	1	100.382	69.9136	0.761364
FUN_000550	FUN_000550	600.808	-0.862641	0.203203	-1.36633	0.171837	1	463.054	720.366	-0.756019
FUN_003936	FUN_003936	81.3647	-1.12829	0.398066	-1.36482	0.172311	1	64.7681	92.1809	-0.754253
FUN_002374	FUN_002374	17.352	-1.64219	0.775117	-1.36391	0.172596	1	15.2335	18.5244	-0.602479
FUN_008437	FUN_008437	143.426	-1.03844	0.332511	-1.36369	0.172665	1	110.679	166.328	-0.767575
FUN_006553	FUN_006553	13.1953	1.77706	0.875243	1.36197	0.173207	1	13.7294	11.5708	0.563335
FUN_009102	FUN_009102	6904.56	-0.814194	0.168426	-1.3608	0.173577	1	5295.38	8337.29	-0.740311
FUN_006013	FUN_006013	1227.86	0.847796	0.19351	1.35805	0.174449	1	1480.51	935.417	0.750891
FUN_006659	FUN_006659	5.64314	2.60586	1.48882	1.35735	0.174669	1	5.60303	5.03453	0.393389
FUN_000904	FUN_000904	14060.1	0.807335	0.163847	1.35696	0.174792	1	16991.5	10792.7	0.73737
FUN_004580	FUN_004580	1596.34	-0.862635	0.204738	-1.35605	0.175083	1	1206.29	1922.46	-0.754537
FUN_011159	FUN_011159	9.06727	2.01255	1.05282	1.35593	0.175123	1	9.27194	8.09707	0.501366
FUN_001773	FUN_001773	1351.66	0.850145	0.195754	1.35448	0.175583	1	1623.97	1030.74	0.751072
FUN_001095	FUN_001095	5.53134	2.4632	1.38669	1.35445	0.175593	1	5.58501	5.04761	0.413953
FUN_006838	FUN_006838	5.53134	2.4632	1.38669	1.35445	0.175593	1	5.58501	5.04761	0.413953
FUN_007086	FUN_007086	157.951	0.991798	0.300401	1.35418	0.175679	1	183.497	122.976	0.7675
FUN_005167	FUN_005167	205.869	0.979116	0.291493	1.35206	0.176356	1	242.729	156.473	0.767126
FUN_007992	FUN_007992	5.05888	2.65081	1.52799	1.35198	0.176382	1	4.96855	4.51897	0.383942
FUN_004195	FUN_004195	2.70868	3.53607	2.18507	1.35056	0.176836	1	2.68579	2.52026	0.285468
FUN_009604	FUN_009604	2.70868	3.53607	2.18507	1.35056	0.176836	1	2.68579	2.52026	0.285468
FUN_004768	FUN_004768	375.971	-0.942134	0.264488	-1.35029	0.176924	1	280.34	450.389	-0.765644
FUN_001073	FUN_001073	16.7391	1.63702	0.779322	1.34992	0.177043	1	17.5467	14.4731	0.594856
FUN_004635	FUN_004635	11896.7	0.813643	0.169407	1.34967	0.177123	1	14366	9112.81	0.738974
FUN_009718	FUN_009718	686.426	-0.873004	0.213392	-1.34965	0.177129	1	523.69	823.816	-0.75596
FUN_008533	FUN_008533	72.5648	-1.13426	0.407114	-1.34916	0.177286	1	58.4339	82.1894	-0.74613
FUN_006914	FUN_006914	10.6123	1.89272	0.969377	1.34903	0.177328	1	10.9195	9.41592	0.525203
FUN_002320	FUN_002320	9.73773	1.95503	1.01574	1.3488	0.177401	1	9.97801	8.66645	0.510089
FUN_002961	FUN_002961	38.1161	1.30404	0.533495	1.3478	0.177724	1	41.4971	31.3264	0.698022
FUN_009006	FUN_009006	146.362	0.991241	0.301632	1.34681	0.178041	1	170.241	114.445	0.765396
FUN_005291	FUN_005291	7.04973	2.28299	1.26098	1.34657	0.178119	1	7.09517	6.3051	0.440564
FUN_007007	FUN_007007	9818.92	0.826358	0.179345	1.34577	0.178376	1	11859.4	7475.62	0.742886
FUN_000207	FUN_000207	302.967	0.902145	0.235726	1.3454	0.178496	1	359.285	234.901	0.760469
FUN_009167	FUN_009167	296.863	-0.920199	0.249302	-1.34455	0.17877	1	228.557	352.761	-0.762543
FUN_005818	FUN_005818	8.72142	2.18024	1.18718	1.34372	0.17904	1	8.92311	7.72985	0.458426
FUN_006074	FUN_006074	17.9725	1.60016	0.755617	1.34349	0.179115	1	18.7391	15.3886	0.601643
FUN_003377	FUN_003377	3.80014	2.90341	1.72576	1.34342	0.179137	1	3.79292	3.50873	0.346304
FUN_001127	FUN_001127	2.6839	3.52405	2.18894	1.34268	0.179376	1	2.6684	2.50544	0.283211
FUN_005349	FUN_005349	2.6839	3.52405	2.18894	1.34268	0.179376	1	2.6684	2.50544	0.283211
FUN_006005	FUN_006005	164.994	0.980553	0.294622	1.34258	0.179409	1	192.501	128.155	0.764489
FUN_001100	FUN_001100	83.4986	-1.1023	0.385323	-1.34251	0.17943	1	66.9339	94.594	-0.750074
FUN_006497	FUN_006497	148.382	-1.01286	0.318864	-1.34183	0.179651	1	115.839	171.959	-0.762652
FUN_010037	FUN_010037	342.081	-0.918728	0.248731	-1.34172	0.179686	1	260.806	408.189	-0.761799
FUN_004601	FUN_004601	23.282	1.48036	0.668193	1.33998	0.180252	1	24.8642	19.7663	0.636632
FUN_009247	FUN_009247	21.1971	1.55763	0.7268	1.33823	0.18082	1	22.4675	17.9098	0.611212
FUN_011216	FUN_011216	763.656	0.865528	0.209706	1.33772	0.180989	1	914.65	583.039	0.75247
FUN_006136	FUN_006136	522.737	0.908655	0.241975	1.33756	0.181041	1	628.345	390.824	0.759813
FUN_004608	FUN_004608	5.43032	2.64871	1.54354	1.337	0.181222	1	5.34828	4.85095	0.376294
FUN_000143	FUN_000143	636.284	-0.864425	0.209206	-1.33564	0.181665	1	487.696	763.842	-0.751908
FUN_008561	FUN_008561	33720.2	0.838626	0.190363	1.33233	0.182751	1	40594.1	25547.8	0.744958
FUN_004499	FUN_004499	1358.36	0.85405	0.202001	1.33192	0.182885	1	1634.26	1030.79	0.748944
FUN_006928	FUN_006928	14.3482	1.71688	0.849844	1.33187	0.182902	1	14.7938	12.4301	0.560185
FUN_002578	FUN_002578	1265.95	-0.911079	0.245182	-1.32995	0.183535	1	919.933	1535.77	-0.758555
FUN_003102	FUN_003102	3.67031	3.01076	1.82518	1.32905	0.183831	1	3.664	3.3941	0.326928
FUN_007484	FUN_007484	248.397	0.927804	0.258175	1.3278	0.184246	1	293.478	191.883	0.759567
FUN_010386	FUN_010386	19403.8	0.880757	0.222949	1.32657	0.184651	1	23668.6	14134.2	0.753658
FUN_000773	FUN_000773	5.48179	2.45131	1.40793	1.32557	0.184982	1	5.49494	4.97495	0.399752
FUN_007088	FUN_007088	5.61161	2.39277	1.36411	1.32524	0.185093	1	5.65536	5.12008	0.409106
FUN_004344	FUN_004344	1343.09	-0.826995	0.182655	-1.32487	0.185213	1	1034.57	1615.55	-0.74063
FUN_000585	FUN_000585	957.993	-0.839817	0.192347	-1.32478	0.185244	1	737.516	1150.16	-0.744299
FUN_002199	FUN_002199	10981.2	0.867641	0.21351	1.32379	0.185574	1	13267.9	8148.48	0.750731
FUN_009776	FUN_009776	5401.7	0.817301	0.175493	1.32371	0.1856	1	6528.48	4127.41	0.73744
FUN_009178	FUN_009178	3.75058	2.88504	1.7421	1.32027	0.186744	1	3.73605	3.46665	0.337181
FUN_007984	FUN_007984	182.728	-0.976553	0.296678	-1.31979	0.186905	1	141.263	214.62	-0.758169
FUN_001009	FUN_001009	641.394	0.944746	0.272817	1.31863	0.187291	1	767.813	464.336	0.758165
FUN_003108	FUN_003108	4.84204	2.57553	1.50983	1.31838	0.187375	1	4.83504	4.41739	0.37693
FUN_008345	FUN_008345	89.0278	-1.09434	0.38645	-1.318	0.187502	1	70.182	101.817	-0.741462
FUN_002155	FUN_002155	548.757	-0.867029	0.21408	-1.3174	0.187706	1	423.042	655.761	-0.74958
FUN_003926	FUN_003926	4529.6	-0.832693	0.188178	-1.31627	0.188084	1	3449.39	5451.97	-0.741226
FUN_009168	FUN_009168	1575.97	-0.825027	0.182436	-1.31568	0.188282	1	1212.72	1895.67	-0.738928
FUN_004252	FUN_004252	494.928	-0.890748	0.232539	-1.31483	0.188569	1	376.23	592.737	-0.753094
FUN_006434	FUN_006434	2370.11	-0.817256	0.176683	-1.31454	0.188665	1	1822.76	2854.6	-0.736391
FUN_002837	FUN_002837	85.6316	1.0994	0.39154	1.3138	0.188915	1	96.7738	67.4016	0.738549
FUN_009586	FUN_009586	12695.9	-0.840552	0.194571	-1.31341	0.189043	1	9542.57	15384.8	-0.742968
FUN_001110	FUN_001110	374.762	-0.913803	0.250508	-1.31255	0.189336	1	287.411	443.12	-0.755161
FUN_008467	FUN_008467	438.507	-0.934596	0.266602	-1.3113	0.189755	1	326.369	522.257	-0.756087
FUN_006177	FUN_006177	2.63434	3.50041	2.23009	1.30731	0.191108	1	2.59759	2.44659	0.270713
FUN_002099	FUN_002099	855.314	-0.835946	0.19208	-1.30647	0.191394	1	660.529	1026.38	-0.74083
FUN_004728	FUN_004728	206.212	-0.951179	0.280328	-1.30625	0.191467	1	159.663	242.941	-0.755051
FUN_003155	FUN_003155	109.298	-1.07093	0.372241	-1.30541	0.191752	1	85.6638	124.014	-0.741181
FUN_008456	FUN_008456	635.5	0.88077	0.22674	1.30445	0.192081	1	761.243	481.101	0.749747
FUN_001547	FUN_001547	47.7837	-1.25819	0.517166	-1.30169	0.193022	1	38.6425	52.9871	-0.686583
FUN_003089	FUN_003089	82.3151	-1.07406	0.376007	-1.30066	0.193375	1	66.4459	94.0717	-0.738593
FUN_001869	FUN_001869	6.62873	2.25593	1.28485	1.30049	0.193434	1	6.60573	5.91983	0.41874
FUN_006397	FUN_006397	12885.6	1.47186	0.682174	1.30004	0.193586	1	16117.9	7223.32	0.613968
FUN_007121	FUN_007121	18.1603	1.59558	0.778604	1.29793	0.194311	1	18.7536	15.4182	0.573478
FUN_001669	FUN_001669	258.166	-1.01115	0.328447	-1.29745	0.194475	1	192.559	295.689	-0.748245
FUN_004411	FUN_004411	2073.37	0.852558	0.206733	1.29422	0.195589	1	2507.54	1556.62	0.742991
FUN_001569	FUN_001569	28.9742	1.35526	0.595255	1.294	0.195666	1	31.2698	24.4421	0.649303
FUN_001186	FUN_001186	9.44465	1.97705	1.07596	1.29378	0.195743	1	9.5992	8.35877	0.470704
FUN_004149	FUN_004149	4.68744	2.64286	1.59215	1.2925	0.196184	1	4.57803	4.19014	0.354049
FUN_008801	FUN_008801	468.997	-0.940058	0.274769	-1.2922	0.196286	1	350.11	552.081	-0.751449
FUN_004588	FUN_004588	164.476	-1.01692	0.334492	-1.29127	0.196609	1	124.557	192.495	-0.745321
FUN_004650	FUN_004650	7173.57	0.801494	0.167746	1.2906	0.196842	1	8645.12	5524.74	0.728587
FUN_004270	FUN_004270	1787.85	0.819952	0.182087	1.29033	0.196937	1	2152.9	1372.93	0.734351
FUN_001077	FUN_001077	10.346	1.84527	0.978459	1.28801	0.197743	1	10.6339	9.22647	0.498182
FUN_008599	FUN_008599	47.6386	-1.22421	0.496472	-1.28751	0.197918	1	39.0288	52.3702	-0.689877
FUN_001734	FUN_001734	315.417	0.920505	0.260683	1.28702	0.198086	1	372.615	240.841	0.749828
FUN_001119	FUN_001119	13.2567	1.71688	0.879595	1.28682	0.198158	1	13.6405	11.5851	0.531092
FUN_003633	FUN_003633	13.5746	1.71439	0.877952	1.2864	0.198305	1	14.0341	11.8558	0.53151
FUN_008515	FUN_008515	728.654	-0.854367	0.209789	-1.28399	0.199145	1	560.378	871.056	-0.741752
FUN_000327	FUN_000327	5234.56	0.815698	0.179679	1.28395	0.199161	1	6318.55	3999.7	0.732337
FUN_008856	FUN_008856	33.1876	1.2931	0.551529	1.28389	0.199179	1	36.0369	27.9016	0.664556
FUN_001496	FUN_001496	1523.85	0.840293	0.199103	1.28222	0.199766	1	1833.55	1159.62	0.738523
FUN_000933	FUN_000933	1211.16	0.857956	0.21321	1.28022	0.200466	1	1450.48	918.184	0.741812
FUN_002629	FUN_002629	725.695	-0.853698	0.209928	-1.27995	0.200562	1	556.136	870.165	-0.74098
FUN_009618	FUN_009618	5077.45	0.814818	0.179608	1.27955	0.200703	1	6106.84	3894.26	0.731552
FUN_003032	FUN_003032	462.57	0.928056	0.268482	1.27776	0.201334	1	553.937	340.722	0.747763
FUN_004069	FUN_004069	441.628	-0.909245	0.254065	-1.27623	0.201876	1	334.025	525.177	-0.746864
FUN_001272	FUN_001272	606.133	-0.850089	0.207744	-1.27604	0.201942	1	468.675	724.268	-0.739663
FUN_007221	FUN_007221	5.76621	2.34015	1.37568	1.27585	0.202009	1	5.76521	5.21846	0.3904
FUN_002191	FUN_002191	405.617	-0.865813	0.22025	-1.27497	0.202319	1	315.653	482.877	-0.742233
FUN_003274	FUN_003274	164.608	0.960111	0.29428	1.27467	0.202425	1	192.154	128.496	0.746026
FUN_007377	FUN_007377	5457.54	-0.80591	0.173326	-1.27453	0.202474	1	4191.64	6582.54	-0.728274
FUN_006454	FUN_006454	71.2911	-1.10244	0.406197	-1.27387	0.202709	1	57.7802	80.9395	-0.720112
FUN_010467	FUN_010467	2.60957	3.48881	2.28162	1.27269	0.203127	1	2.54294	2.39368	0.257885
FUN_003648	FUN_003648	140.314	0.979522	0.310021	1.27256	0.203173	1	162.668	110.176	0.743759
FUN_000144	FUN_000144	97.3462	-1.03661	0.355111	-1.27174	0.203467	1	78.1749	111.623	-0.734753
FUN_006984	FUN_006984	70.3514	2.24679	1.30702	1.27143	0.203575	1	66.9312	37.911	0.40388
FUN_003164	FUN_003164	249.898	-0.944116	0.282478	-1.27131	0.20362	1	192.35	292.748	-0.745871
FUN_004172	FUN_004172	32.6971	1.32042	0.578812	1.27057	0.203883	1	35.0301	27.1924	0.647121
FUN_004587	FUN_004587	11045.8	0.833585	0.195688	1.27031	0.203973	1	13323.2	8346.72	0.735275
FUN_008179	FUN_008179	1079.19	-0.830338	0.193472	-1.26809	0.204768	1	831.966	1293.92	-0.734196
FUN_003176	FUN_003176	185.454	0.962642	0.297817	1.26803	0.204785	1	216.352	142.914	0.7439
FUN_003685	FUN_003685	239.474	-0.906649	0.253882	-1.26692	0.205184	1	187.809	282.524	-0.74464
FUN_003715	FUN_003715	4539.21	0.811053	0.178496	1.26643	0.205358	1	5475.32	3476.58	0.728881
FUN_006440	FUN_006440	7.74688	2.07036	1.17396	1.26526	0.20578	1	7.79217	6.91304	0.43369
FUN_005619	FUN_005619	645.626	-0.841283	0.202585	-1.26506	0.205849	1	500.616	771.625	-0.736199
FUN_001837	FUN_001837	6.41189	2.19576	1.27357	1.26476	0.205959	1	6.4636	5.81758	0.409271
FUN_006038	FUN_006038	199.548	-0.959036	0.295922	-1.26397	0.206242	1	155.221	232.076	-0.742972
FUN_005284	FUN_005284	743.277	-0.835506	0.19828	-1.26339	0.206448	1	575.09	890.152	-0.734717
FUN_000294	FUN_000294	13.4876	1.66445	0.854417	1.26338	0.206452	1	14.0475	11.918	0.530834
FUN_006631	FUN_006631	9.01369	1.97318	1.09921	1.26289	0.20663	1	9.24122	8.06599	0.452775
FUN_000139	FUN_000139	143.676	-0.976097	0.310057	-1.26137	0.207175	1	113.416	167.207	-0.740583
FUN_009775	FUN_009775	857.527	-0.841818	0.203641	-1.26113	0.207261	1	660.953	1025.12	-0.73571
FUN_006787	FUN_006787	15.5487	1.64677	0.842016	1.26099	0.207314	1	16.0322	13.3638	0.53441
FUN_004335	FUN_004335	6143.62	0.852353	0.212029	1.26093	0.207335	1	7398.27	4596.54	0.737649
FUN_004606	FUN_004606	7.5241	2.07931	1.18613	1.25982	0.207733	1	7.67307	6.80574	0.428701
FUN_004427	FUN_004427	20.5872	1.45847	0.693495	1.25951	0.207845	1	21.7733	17.7647	0.592562
FUN_003649	FUN_003649	155.614	0.958866	0.297226	1.25785	0.208446	1	180.64	122.338	0.741175
FUN_008285	FUN_008285	97.1991	1.03232	0.35571	1.25755	0.208555	1	110.796	77.3184	0.73012
FUN_008846	FUN_008846	1653.19	-0.835187	0.199066	-1.2568	0.208826	1	1266	1979.52	-0.733683
FUN_010206	FUN_010206	6.75453	2.14861	1.24485	1.25606	0.209095	1	6.87042	6.14747	0.413061
FUN_005865	FUN_005865	92.203	-1.09898	0.409609	-1.25481	0.209547	1	71.7186	104.777	-0.712304
FUN_000197	FUN_000197	361.511	-0.870589	0.227617	-1.25469	0.20959	1	282.026	429.321	-0.739206
FUN_003444	FUN_003444	859.341	-0.840101	0.203398	-1.2542	0.209771	1	662.772	1027.03	-0.734304
FUN_006420	FUN_006420	1517.99	0.939477	0.282873	1.25313	0.210159	1	1808.25	1075.22	0.741096
FUN_006166	FUN_006166	184.781	-0.943563	0.286259	-1.25259	0.210357	1	145.217	215.891	-0.740728
FUN_008423	FUN_008423	1008.84	-0.850587	0.212209	-1.25153	0.21074	1	772.616	1203.58	-0.735795
FUN_010277	FUN_010277	175.176	0.935429	0.280023	1.25143	0.210778	1	204.443	137.852	0.740814
FUN_001554	FUN_001554	97.2668	-1.02772	0.353928	-1.25086	0.210984	1	78.1305	111.436	-0.728482
FUN_006508	FUN_006508	190.292	-0.925847	0.272546	-1.2506	0.211079	1	150.184	223.236	-0.740898
FUN_009874	FUN_009874	82.5612	-1.05831	0.378884	-1.24922	0.211584	1	66.7494	93.8856	-0.720758
FUN_011167	FUN_011167	3.42869	2.9012	1.85603	1.24794	0.212054	1	3.43089	3.19245	0.301421
FUN_006679	FUN_006679	2694.04	0.819743	0.188314	1.24655	0.212564	1	3247.99	2056.61	0.728689
FUN_008990	FUN_008990	528.161	-0.864229	0.224185	-1.24553	0.212937	1	406.455	629.38	-0.73673
FUN_002075	FUN_002075	516.188	0.894012	0.248268	1.24467	0.213252	1	614.903	388.686	0.739089
FUN_010367	FUN_010367	19.663	1.46381	0.706294	1.24425	0.213408	1	20.8086	17.0718	0.581023
FUN_010678	FUN_010678	1850.9	0.80825	0.179483	1.24385	0.213554	1	2224.14	1428.49	0.725348
FUN_002652	FUN_002652	7.55481	2.02173	1.15517	1.24374	0.213595	1	7.70102	6.85395	0.431001
FUN_006868	FUN_006868	5.34521	2.30761	1.38532	1.24347	0.213694	1	5.38554	4.90878	0.378109
FUN_010749	FUN_010749	4743.07	0.793172	0.167436	1.24329	0.21376	1	5705.68	3668.3	0.720808
FUN_001149	FUN_001149	3924.55	0.799293	0.17249	1.24235	0.214109	1	4724.23	3026.25	0.722594
FUN_001163	FUN_001163	8326.25	0.789404	0.164649	1.24145	0.214439	1	10021.9	6439.41	0.719394
FUN_003394	FUN_003394	277.95	-0.919341	0.269356	-1.24126	0.214509	1	214	327.8	-0.738626
FUN_000570	FUN_000570	83.3806	-1.06027	0.383188	-1.24029	0.214866	1	67.3548	94.7545	-0.716432
FUN_007516	FUN_007516	7982.17	0.804828	0.177369	1.23938	0.215204	1	9595.85	6136.24	0.723852
FUN_007688	FUN_007688	843.379	0.8368	0.203552	1.23703	0.216075	1	1009.58	648.483	0.731016
FUN_000708	FUN_000708	582.356	0.844974	0.210181	1.2369	0.216122	1	694.305	450.483	0.732441
FUN_010017	FUN_010017	3.50896	2.77218	1.76836	1.23684	0.216146	1	3.5025	3.26497	0.310734
FUN_008851	FUN_008851	3.40392	2.89219	1.86649	1.23611	0.216417	1	3.40179	3.16761	0.297053
FUN_008283	FUN_008283	2.68983	3.37626	2.25889	1.23568	0.216579	1	2.61138	2.46716	0.252287
FUN_010130	FUN_010130	6.70498	2.13867	1.25777	1.23526	0.216735	1	6.79329	6.08804	0.403088
FUN_000343	FUN_000343	50.6417	1.14635	0.455041	1.23363	0.21734	1	56.059	41.7938	0.68705
FUN_010455	FUN_010455	5.32044	2.30073	1.39235	1.23225	0.217854	1	5.35164	4.88152	0.373185
FUN_003954	FUN_003954	8.83159	1.90949	1.0749	1.23219	0.217878	1	8.99985	7.92845	0.448501
FUN_003355	FUN_003355	9.22972	1.85532	1.03097	1.23215	0.217891	1	9.46092	8.31385	0.461099
FUN_000969	FUN_000969	5794.95	0.797182	0.172326	1.23128	0.218218	1	6965.25	4472.69	0.720697
FUN_000074	FUN_000074	597.919	0.834106	0.202382	1.23087	0.218371	1	712.828	464.877	0.729554
FUN_003524	FUN_003524	2.41751	3.36183	2.25653	1.23058	0.218481	1	2.40168	2.27137	0.251442
FUN_003870	FUN_003870	2.41751	3.36183	2.25653	1.23058	0.218481	1	2.40168	2.27137	0.251442
FUN_004567	FUN_004567	2.41751	3.36183	2.25653	1.23058	0.218481	1	2.40168	2.27137	0.251442
FUN_009753	FUN_009753	126.802	1.06439	0.389587	1.23051	0.218505	1	143.096	95.623	0.711037
FUN_006713	FUN_006713	2131.55	0.80194	0.176314	1.23042	0.21854	1	2558.21	1649.44	0.721964
FUN_003846	FUN_003846	3.60808	2.81036	1.80985	1.22958	0.218853	1	3.49831	3.25651	0.303035
FUN_001143	FUN_001143	532.849	-0.83926	0.206909	-1.22885	0.219128	1	415.251	635.318	-0.730165
FUN_003115	FUN_003115	26703.9	1.39154	0.656529	1.22848	0.219265	1	33481.6	15446.4	0.595914
FUN_000805	FUN_000805	5726.25	0.844145	0.210959	1.22841	0.219292	1	6898.91	4292.58	0.7309
FUN_006460	FUN_006460	3.91786	2.95713	1.93148	1.22814	0.219393	1	3.71028	3.42918	0.286761
FUN_000134	FUN_000134	353.786	0.864283	0.227436	1.22797	0.21946	1	419.016	276.054	0.733441
FUN_000621	FUN_000621	124.041	-1.01756	0.352287	-1.22785	0.219503	1	96.5329	143.291	-0.721718
FUN_000320	FUN_000320	2111.37	-0.799745	0.174943	-1.22752	0.219628	1	1635.55	2535.75	-0.720999
FUN_004187	FUN_004187	435.973	-0.882811	0.242748	-1.22683	0.219887	1	336.22	514.957	-0.734645
FUN_004929	FUN_004929	64.19	1.10195	0.421379	1.22681	0.219896	1	71.5764	52.0899	0.698144
FUN_002285	FUN_002285	7.6084	2.07326	1.2139	1.22602	0.220191	1	7.67162	6.81594	0.41032
FUN_002054	FUN_002054	1695.75	-0.804866	0.179815	-1.22274	0.221428	1	1313.82	2033.98	-0.721818
FUN_008794	FUN_008794	12.4249	1.6779	0.894332	1.22203	0.221697	1	12.8399	11.015	0.500711
FUN_000599	FUN_000599	391.783	-0.857075	0.22292	-1.22051	0.222273	1	306.018	465.383	-0.73126
FUN_006275	FUN_006275	8119.7	0.801507	0.177464	1.22001	0.222463	1	9760.19	6246.08	0.720583
FUN_006130	FUN_006130	50.0995	1.15229	0.465216	1.2194	0.222691	1	55.4019	41.2633	0.677541
FUN_000455	FUN_000455	2.39273	3.34844	2.26758	1.21867	0.222969	1	2.37821	2.25257	0.247876
FUN_000931	FUN_000931	1676.11	0.81402	0.188332	1.21605	0.223968	1	2012.49	1289.58	0.723199
FUN_007469	FUN_007469	2898.47	0.810999	0.18585	1.21603	0.223974	1	3488.97	2221.26	0.72249
FUN_002959	FUN_002959	114.3	0.999754	0.341117	1.21587	0.224035	1	130.685	90.3242	0.720987
FUN_003390	FUN_003390	30.2192	1.30567	0.593071	1.21515	0.224309	1	32.2764	25.4275	0.618718
FUN_003624	FUN_003624	1057.71	-0.828526	0.20078	-1.2129	0.225168	1	815.116	1265.25	-0.725741
FUN_001675	FUN_001675	337.825	-0.899982	0.259747	-1.21265	0.225263	1	257.968	401.163	-0.731757
FUN_004087	FUN_004087	8.33032	1.91837	1.10078	1.2113	0.225781	1	8.46777	7.50462	0.434003
FUN_009915	FUN_009915	43400.3	-0.882896	0.246121	-1.21036	0.22614	1	32149.8	51044.4	-0.731047
FUN_004975	FUN_004975	6.76047	2.07945	1.23529	1.2098	0.226357	1	6.81604	6.12716	0.399879
FUN_001640	FUN_001640	4.22304	2.58902	1.65705	1.20939	0.226512	1	4.21834	3.8866	0.31996
FUN_006328	FUN_006328	64.1848	-1.09282	0.420054	-1.20894	0.226687	1	52.8203	72.3036	-0.692415
FUN_004760	FUN_004760	3357.98	0.817564	0.192474	1.20829	0.226936	1	4041.77	2561.43	0.722894
FUN_004383	FUN_004383	3.45941	2.75186	1.79584	1.2066	0.227587	1	3.4325	3.20964	0.299098
FUN_004249	FUN_004249	10217.5	0.802637	0.1804	1.20641	0.227658	1	12325.9	7819.68	0.719182
FUN_002882	FUN_002882	423.482	-0.849985	0.219716	-1.20604	0.227803	1	330.844	503.139	-0.727793
FUN_004949	FUN_004949	143.268	0.96548	0.315682	1.20527	0.228101	1	164.598	112.874	0.723668
FUN_008318	FUN_008318	395.044	-0.877332	0.24262	-1.2049	0.228243	1	303.562	470.056	-0.72965
FUN_001610	FUN_001610	4.08811	-2.68588	1.74622	-1.2031	0.228937	1	3.85554	4.16432	-0.305106
FUN_006985	FUN_006985	292.713	2.67986	1.7453	1.20028	0.230029	1	207.289	92.535	0.304507
FUN_010216	FUN_010216	2.52255	3.26605	2.23413	1.20004	0.230122	1	2.47935	2.3473	0.247203
FUN_006340	FUN_006340	6.90106	2.23843	1.37963	1.19846	0.230739	1	6.62384	5.93171	0.365305
FUN_006521	FUN_006521	150.619	0.973757	0.324698	1.19729	0.231195	1	172.145	117.671	0.719434
FUN_001250	FUN_001250	4781.72	0.794164	0.174861	1.19617	0.23163	1	5749.43	3689.7	0.715705
FUN_001141	FUN_001141	203.445	-0.913856	0.274993	-1.19587	0.231747	1	160.339	238.178	-0.726893
FUN_003642	FUN_003642	2144.9	0.822094	0.198324	1.19549	0.231896	1	2582.88	1633.08	0.721893
FUN_009212	FUN_009212	6460.71	0.88016	0.24693	1.19532	0.231961	1	7715.84	4726.81	0.727604
FUN_009565	FUN_009565	3.35436	2.87643	1.91841	1.19444	0.232306	1	3.30752	3.08549	0.280272
FUN_002309	FUN_002309	103.355	-1.015	0.360059	-1.19426	0.232377	1	82.3504	118.042	-0.708907
FUN_009698	FUN_009698	8.2005	1.95161	1.14462	1.19395	0.232497	1	8.25007	7.31533	0.416576
FUN_008441	FUN_008441	1815.72	-0.815607	0.193223	-1.19347	0.232684	1	1398.96	2171.94	-0.720353
FUN_005823	FUN_005823	711.566	0.907054	0.270294	1.19149	0.23346	1	855.058	516.949	0.726135
FUN_003946	FUN_003946	113.994	-0.992656	0.342188	-1.19132	0.233528	1	90.715	131.186	-0.713242
FUN_002619	FUN_002619	2019.51	-0.81632	0.194364	-1.19014	0.233992	1	1544.88	2430.37	-0.720004
FUN_001889	FUN_001889	6.1455	2.11923	1.29015	1.18918	0.234369	1	6.19679	5.61421	0.380935
FUN_002386	FUN_002386	2.58479	3.47817	2.4334	1.18894	0.234463	1	2.47571	2.33305	0.227082
FUN_009122	FUN_009122	3868.1	-0.786262	0.169293	-1.18883	0.234506	1	3001.43	4645.06	-0.712658
FUN_010766	FUN_010766	44.9767	-1.2222	0.536754	-1.18714	0.235171	1	36.9239	48.6476	-0.63345
FUN_005318	FUN_005318	12.916	1.66883	0.91311	1.18697	0.23524	1	13.1029	11.2367	0.48122
FUN_000764	FUN_000764	4565.51	0.791519	0.174087	1.1863	0.235505	1	5477.39	3533.44	0.713805
FUN_006068	FUN_006068	5247.71	-0.781879	0.166	-1.18601	0.235616	1	4076.05	6301.41	-0.71107
FUN_006437	FUN_006437	11460.7	1.40488	0.691354	1.1859	0.235662	1	14739.6	6361.95	0.564179
FUN_005594	FUN_005594	121.711	-0.980024	0.333106	-1.18588	0.235669	1	97.1626	140.106	-0.714028
FUN_008608	FUN_008608	8.85827	1.83262	1.05299	1.18484	0.236082	1	9.08105	8.0216	0.437854
FUN_008373	FUN_008373	26.6716	1.33618	0.634188	1.18448	0.236224	1	28.2334	22.5582	0.588327
FUN_007533	FUN_007533	21189.4	0.888767	0.256622	1.18371	0.236526	1	24779.7	15627.7	0.724864
FUN_000111	FUN_000111	9.55351	1.79602	1.02394	1.1827	0.236928	1	9.78406	8.61609	0.445371
FUN_005797	FUN_005797	2889.76	-0.78648	0.170574	-1.18119	0.237527	1	2245.4	3467.56	-0.711834
FUN_010338	FUN_010338	155.726	1.0698	0.410474	1.18109	0.237569	1	167.345	115.587	0.686577
FUN_004340	FUN_004340	3.43463	2.74105	1.82559	1.18102	0.237596	1	3.3789	3.15783	0.288724
FUN_009359	FUN_009359	3.43463	2.74105	1.82559	1.18102	0.237596	1	3.3789	3.15783	0.288724
FUN_005593	FUN_005593	48.7879	-1.13679	0.467237	-1.18097	0.237615	1	40.9382	54.3755	-0.662595
FUN_003192	FUN_003192	84.9004	1.1708	0.496097	1.18081	0.237678	1	87.9848	63.4243	0.649606
FUN_010209	FUN_010209	194.444	-0.929256	0.291676	-1.18027	0.237893	1	152.558	226.47	-0.720929
FUN_001709	FUN_001709	2205.85	-0.829861	0.207941	-1.17755	0.238976	1	1687.58	2628.05	-0.720261
FUN_007104	FUN_007104	4.91828	2.37296	1.52082	1.17566	0.239731	1	4.96364	4.53759	0.332665
FUN_007460	FUN_007460	59389.7	1.26625	0.579478	1.17563	0.239744	1	76075.9	35703.3	0.609476
FUN_002135	FUN_002135	5701.28	0.813215	0.194217	1.17505	0.239973	1	6877.49	4332.66	0.717179
FUN_004179	FUN_004179	335.947	0.880524	0.251675	1.17423	0.240305	1	397.069	258.834	0.722715
FUN_001715	FUN_001715	1311.01	-0.801886	0.184724	-1.17411	0.240351	1	1018.95	1568.57	-0.714753
FUN_010090	FUN_010090	2348.75	0.84088	0.217979	1.17387	0.240445	1	2815.38	1769.75	0.720925
FUN_004843	FUN_004843	260.088	-0.888058	0.258219	-1.17365	0.240536	1	204.206	305.57	-0.722405
FUN_004305	FUN_004305	30.3725	-1.27238	0.586372	-1.17225	0.241096	1	26.1846	33.0572	-0.605034
FUN_009829	FUN_009829	2.77865	-3.15515	2.1949	-1.17096	0.241614	1	2.69689	2.85961	-0.244899
FUN_005811	FUN_005811	1223.02	-0.799065	0.183094	-1.16915	0.242343	1	952.709	1463	-0.713459
FUN_006141	FUN_006141	13.4313	-1.59897	0.868004	-1.16816	0.242742	1	12.1339	14.1689	-0.489492
FUN_011194	FUN_011194	589.843	0.846123	0.223729	1.16714	0.243154	1	701.464	454.031	0.720116
FUN_004199	FUN_004199	15.6555	1.57177	0.845544	1.16702	0.2432	1	16.1486	13.5454	0.496947
FUN_009244	FUN_009244	2.44822	3.22215	2.26853	1.16249	0.245036	1	2.40947	2.28816	0.236222
FUN_002092	FUN_002092	7.20222	2.07852	1.28638	1.16102	0.245633	1	7.30317	6.50168	0.372891
FUN_001694	FUN_001694	8038.5	0.81903	0.201828	1.15955	0.246231	1	9651.74	6101.76	0.715743
FUN_010060	FUN_010060	5.07882	2.21711	1.40916	1.15822	0.246776	1	5.11347	4.69262	0.347539
FUN_001585	FUN_001585	6.09594	2.1059	1.31338	1.15801	0.246861	1	6.09551	5.53316	0.366299
FUN_005300	FUN_005300	7.53597	1.95632	1.18615	1.15611	0.247636	1	7.53129	6.74451	0.393823
FUN_010499	FUN_010499	13.3322	1.57481	0.856232	1.15601	0.247677	1	13.8257	11.8538	0.489073
FUN_009546	FUN_009546	2604.19	1.25115	0.576286	1.15593	0.24771	1	3216.62	1636.22	0.603368
FUN_007326	FUN_007326	36930.2	1.31181	0.629651	1.15431	0.248373	1	45270.1	22476.1	0.578639
FUN_002755	FUN_002755	10380	0.781148	0.170332	1.15157	0.2495	1	12448.7	8051.02	0.706907
FUN_003188	FUN_003188	209.639	1.03281	0.38895	1.15133	0.249596	1	227.938	154.133	0.684975
FUN_009023	FUN_009023	580.055	-0.858156	0.237341	-1.1509	0.249774	1	442.917	690.996	-0.717346
FUN_003250	FUN_003250	4.92421	2.2701	1.46624	1.14927	0.250444	1	4.92373	4.52195	0.334599
FUN_007354	FUN_007354	26522.4	0.772557	0.163365	1.14809	0.250933	1	31839.2	20617.7	0.704162
FUN_006064	FUN_006064	4213.37	0.793469	0.181708	1.14728	0.251267	1	5052.24	3252.72	0.709293
FUN_009961	FUN_009961	4015.56	0.812478	0.198313	1.14707	0.251354	1	4836.83	3053.28	0.71276
FUN_004471	FUN_004471	2848.41	0.80523	0.192265	1.14545	0.252023	1	3424.16	2182.11	0.711324
FUN_006499	FUN_006499	3.23663	2.80904	1.94425	1.1439	0.252663	1	3.15984	2.96373	0.265365
FUN_000980	FUN_000980	1883.9	0.831421	0.215454	1.14373	0.252736	1	2258.51	1426.21	0.714485
FUN_002375	FUN_002375	4.30925	2.37175	1.56222	1.14373	0.252737	1	4.3087	3.99052	0.316988
FUN_007142	FUN_007142	3.63879	2.65924	1.8137	1.14365	0.252768	1	3.586	3.34415	0.281094
FUN_002784	FUN_002784	8451.7	-0.773068	0.164493	-1.14331	0.252908	1	6577.18	10141	-0.703773
FUN_004020	FUN_004020	7.90696	-1.90685	1.1573	-1.14218	0.253378	1	7.2763	8.14358	-0.396196
FUN_000247	FUN_000247	11.8119	1.61884	0.90542	1.14183	0.253523	1	12.2083	10.585	0.467222
FUN_009190	FUN_009190	2.64692	-3.10939	2.21335	-1.14053	0.254067	1	2.57713	2.72394	-0.23682
FUN_003736	FUN_003736	334.277	-0.859865	0.241035	-1.14035	0.25414	1	262.38	393.837	-0.715023
FUN_006252	FUN_006252	29.0079	1.26502	0.596776	1.13948	0.254503	1	31.2279	24.7608	0.587729
FUN_004773	FUN_004773	802.732	0.821578	0.207861	1.13815	0.255056	1	957.355	620.463	0.712496
FUN_010748	FUN_010748	1030.89	-0.796687	0.186611	-1.13438	0.256637	1	805.242	1230.87	-0.708154
FUN_004289	FUN_004289	464.712	-0.829668	0.21604	-1.13251	0.257419	1	364.613	551.089	-0.712259
FUN_006029	FUN_006029	7.9341	1.89188	1.15411	1.13236	0.257481	1	7.99553	7.13304	0.393767
FUN_008915	FUN_008915	2154.97	0.85774	0.240883	1.13225	0.257529	1	2531.82	1625.96	0.713202
FUN_010489	FUN_010489	20.3594	1.36965	0.693474	1.13148	0.257854	1	21.5345	17.7909	0.542321
FUN_008199	FUN_008199	759.786	-0.83987	0.225549	-1.13	0.258476	1	585.94	899.768	-0.712399
FUN_009709	FUN_009709	4.07437	2.545	1.735	1.12968	0.258611	1	4.00993	3.71176	0.28797
FUN_000216	FUN_000216	300.064	0.87109	0.253262	1.12962	0.258635	1	353.105	233.434	0.71219
FUN_003305	FUN_003305	21781.5	1.23779	0.577897	1.1296	0.258646	1	27490.3	13409.8	0.592609
FUN_010893	FUN_010893	28021.6	0.77382	0.167205	1.12927	0.258783	1	33600.6	21774.9	0.702364
FUN_007028	FUN_007028	54.2579	1.08581	0.443495	1.12925	0.258794	1	60.0346	44.9828	0.654622
FUN_006819	FUN_006819	8.75981	-1.80513	1.08064	-1.12908	0.258864	1	8.09567	9.09247	-0.411229
FUN_001798	FUN_001798	152.805	0.921393	0.298311	1.12766	0.259464	1	177.019	121.353	0.705612
FUN_003876	FUN_003876	52.6448	1.14248	0.494645	1.12704	0.259726	1	58.2119	42.5189	0.630419
FUN_000719	FUN_000719	2551.49	0.806675	0.196736	1.12677	0.259841	1	3054.02	1959.17	0.708684
FUN_002998	FUN_002998	17.5123	-1.43499	0.754434	-1.12667	0.259884	1	15.6851	18.6852	-0.515801
FUN_005384	FUN_005384	226.094	-0.886301	0.267525	-1.12626	0.260057	1	178.822	264.379	-0.710182
FUN_008382	FUN_008382	6.921	1.97454	1.2344	1.12568	0.260302	1	6.94129	6.27611	0.373103
FUN_009518	FUN_009518	21467.1	0.786302	0.179127	1.1238	0.261099	1	25794.9	16539.9	0.704619
FUN_001314	FUN_001314	6884.51	0.786605	0.179591	1.12258	0.261617	1	8243.67	5327.29	0.704519
FUN_005184	FUN_005184	16.5748	1.46803	0.786836	1.12226	0.261752	1	17.3915	14.5786	0.501718
FUN_008853	FUN_008853	3.11274	2.75324	1.93233	1.12209	0.261824	1	3.10283	2.91555	0.261721
FUN_007651	FUN_007651	3813.71	0.816895	0.206992	1.12031	0.262582	1	4576.24	2895.32	0.70889
FUN_010971	FUN_010971	488.187	-0.839174	0.227149	-1.11897	0.263152	1	381.117	576.974	-0.710124
FUN_009949	FUN_009949	17106.1	0.775381	0.170662	1.11554	0.264617	1	20543.2	13257.2	0.701106
FUN_006711	FUN_006711	1047.28	-0.827126	0.217063	-1.11547	0.26465	1	807.635	1242.04	-0.708865
FUN_008761	FUN_008761	1679.53	-0.800658	0.193493	-1.11455	0.265042	1	1302.2	2003.54	-0.705881
FUN_007261	FUN_007261	923.423	-0.824208	0.215059	-1.11229	0.266013	1	709.766	1102.56	-0.708071
FUN_003773	FUN_003773	24.1674	1.34087	0.679619	1.1122	0.266052	1	25.6879	20.6514	0.540862
FUN_000601	FUN_000601	145.98	0.946048	0.324807	1.11158	0.26632	1	167.774	114.438	0.694503
FUN_008207	FUN_008207	707.839	-0.831117	0.221575	-1.11076	0.266671	1	543.872	845.332	-0.708165
FUN_010265	FUN_010265	4054.92	-0.809944	0.202653	-1.11	0.267	1	3077.79	4885.64	-0.706367
FUN_000291	FUN_000291	690.787	-0.80837	0.201429	-1.10893	0.267462	1	540.942	821.457	-0.706007
FUN_009500	FUN_009500	1274.75	0.808786	0.201953	1.10811	0.267814	1	1519.78	984.733	0.705918
FUN_002821	FUN_002821	5.32637	2.20197	1.4594	1.10797	0.267876	1	5.23935	4.80098	0.324122
FUN_002918	FUN_002918	1410.34	-0.816659	0.209163	-1.10755	0.268057	1	1086.9	1677.68	-0.706613
FUN_000235	FUN_000235	3.19301	2.61673	1.83566	1.10681	0.268375	1	3.1743	2.98773	0.269521
FUN_010129	FUN_010129	4.25969	2.35272	1.59721	1.10675	0.268402	1	4.21556	3.91152	0.301689
FUN_001775	FUN_001775	327.823	-0.849158	0.238684	-1.10673	0.268412	1	258.038	386.569	-0.707526
FUN_009892	FUN_009892	4.78171	2.21109	1.46958	1.10649	0.268512	1	4.78008	4.41329	0.321975
FUN_007081	FUN_007081	4.75693	2.20318	1.46277	1.10624	0.268621	1	4.78068	4.40784	0.323064
FUN_009877	FUN_009877	4.80943	-2.25255	1.50854	-1.1054	0.268985	1	4.51597	4.89495	-0.315196
FUN_010198	FUN_010198	1290.34	-0.808804	0.202477	-1.10533	0.269016	1	999.168	1536.55	-0.705451
FUN_000423	FUN_000423	55.3939	-1.07165	0.440786	-1.10404	0.269574	1	46.4389	61.8981	-0.647022
FUN_003374	FUN_003374	4700.06	-0.785993	0.182227	-1.10298	0.270034	1	3631.37	5637.8	-0.701712
FUN_007910	FUN_007910	408.28	-0.844995	0.235756	-1.10281	0.270109	1	319.44	481.462	-0.706711
FUN_008067	FUN_008067	585.87	-0.827448	0.220014	-1.10197	0.270476	1	454.893	696.621	-0.706266
FUN_009658	FUN_009658	5379.72	0.770268	0.168198	1.10149	0.270684	1	6445.83	4191.84	0.698167
FUN_009470	FUN_009470	100.891	-0.970515	0.350013	-1.10143	0.270709	1	82.0611	115.198	-0.683427
FUN_002086	FUN_002086	16.5807	1.44277	0.77888	1.10129	0.270772	1	17.3687	14.6238	0.496963
FUN_003606	FUN_003606	666.987	-0.808307	0.202853	-1.10083	0.270969	1	522.715	792.609	-0.704634
FUN_004961	FUN_004961	7.42418	1.86081	1.1598	1.10002	0.271323	1	7.52424	6.76721	0.382004
FUN_005100	FUN_005100	7.63699	1.88362	1.18127	1.09935	0.271616	1	7.77451	6.9474	0.376792
FUN_007519	FUN_007519	32.2345	-1.2634	0.618269	-1.09726	0.272526	1	27.1771	34.3058	-0.562035
FUN_010494	FUN_010494	9.23756	1.73564	1.04954	1.09633	0.272935	1	9.40093	8.32156	0.408559
FUN_008896	FUN_008896	678.832	-0.801743	0.198006	-1.09462	0.273681	1	532.988	807.325	-0.702854
FUN_008475	FUN_008475	6.99724	1.88444	1.18886	1.09302	0.274386	1	7.11978	6.42383	0.37307
FUN_003195	FUN_003195	86.7038	1.01012	0.389019	1.0928	0.274482	1	96.6375	69.7456	0.665765
FUN_007728	FUN_007728	1421.28	0.803713	0.200185	1.09255	0.274589	1	1689.99	1101.54	0.702738
FUN_004428	FUN_004428	4.65188	2.28003	1.55286	1.09155	0.27503	1	4.68984	4.31688	0.304429
FUN_007220	FUN_007220	8.27402	1.78712	1.10132	1.09153	0.275041	1	8.41314	7.51144	0.393517
FUN_000177	FUN_000177	5.44623	2.17123	1.456	1.08944	0.275958	1	5.46867	4.98614	0.319549
FUN_003886	FUN_003886	9.79029	1.67673	1.00258	1.08892	0.276191	1	10.0751	8.87825	0.419034
FUN_010700	FUN_010700	24.1521	-1.29229	0.649851	-1.08839	0.276422	1	21.2162	26.0007	-0.544726
FUN_008922	FUN_008922	203.927	-0.879121	0.270276	-1.08822	0.276496	1	162.598	237.927	-0.700414
FUN_005578	FUN_005578	3.85754	2.44767	1.71282	1.08749	0.276821	1	3.86659	3.60116	0.280455
FUN_009787	FUN_009787	12256.7	0.838163	0.232821	1.08737	0.276871	1	14785	9042.78	0.703377
FUN_003191	FUN_003191	88.5907	1.04296	0.421193	1.08728	0.276911	1	96.7163	69.8876	0.65007
FUN_001317	FUN_001317	5201.2	0.795235	0.193391	1.0871	0.276992	1	6238.79	3990.08	0.700822
FUN_005810	FUN_005810	166.608	-0.932329	0.319855	-1.08589	0.277526	1	131.658	191.005	-0.688573
FUN_010637	FUN_010637	858.583	-0.800381	0.198387	-1.08566	0.277628	1	671.164	1021.67	-0.70122
FUN_008291	FUN_008291	28.8244	-1.22757	0.591936	-1.08554	0.277685	1	25.1592	31.3287	-0.569602
FUN_007845	FUN_007845	2.56474	-3.00741	2.23356	-1.08455	0.278121	1	2.47905	2.61158	-0.223673
FUN_009939	FUN_009939	7.2014	1.86432	1.17968	1.08447	0.278157	1	7.24582	6.53634	0.372487
FUN_000701	FUN_000701	2571.28	-0.794446	0.193181	-1.0842	0.278278	1	1982.39	3079.37	-0.700259
FUN_008579	FUN_008579	1425.9	-0.786422	0.186096	-1.08236	0.279095	1	1111.31	1703.9	-0.698818
[truncated: 9,205 more rows]

## Sheet: F2 DGE
Gene Name	baseMean	log2FoldChange	lfcSE	stat	pvalue	padj	F2-Mtb	F2+Mtb	lfcShrink
FUN_001367	2025.11	-5.76044	0.286149	-18.0866	4.06765e-73	2.56344e-69	158.626	2635.87	-5.70689
FUN_004497	1809.45	-5.66408	0.32397	-15.6777	2.15062e-55	6.77661e-52	146.987	2358.98	-5.59665
FUN_003998	10420.5	-4.57133	0.326078	-12.2251	2.28353e-34	4.79694e-31	1336.27	14214.9	-4.50583
FUN_000026	842.394	-4.12058	0.336389	-10.5104	7.73718e-26	1.21899e-22	152.642	1099.08	-4.02887
FUN_003999	651.769	-3.38958	0.272044	-10.3093	6.39653e-25	8.06219e-22	171.806	895.823	-3.27708
FUN_001599	491.01	-3.82956	0.364701	-8.89648	5.76447e-19	6.05461e-16	105.365	639.761	-3.68297
FUN_004127	616.577	-3.5479	0.337705	-8.77363	1.72998e-18	1.55748e-15	149.979	808.729	-3.38915
FUN_003997	359.083	-3.53375	0.403093	-7.3153	2.56802e-13	1.94913e-10	90.8872	443.558	-3.29537
FUN_007134	516.863	-2.80597	0.304056	-7.30447	2.78359e-13	1.94913e-10	180.21	694.206	-2.63126
FUN_005581	129.39	5.30847	0.670253	7.04729	1.82436e-12	1.14971e-09	155.746	32.5555	5.01638
FUN_003099	82.789	-4.22191	0.531229	-6.84622	7.58264e-12	4.34416e-09	23.2065	92.3715	-3.95491
FUN_002069	121.915	-3.01526	0.366394	-6.63292	3.29119e-11	1.72842e-08	46.2224	154.303	-2.76993
FUN_004298	160.248	-3.17471	0.391233	-6.61935	3.60782e-11	1.74896e-08	53.0738	205.839	-2.90606
FUN_001199	79.685	-3.52046	0.446916	-6.56826	5.09077e-11	2.29157e-08	28.1954	95.1184	-3.21748
FUN_002070	691.833	-2.5274	0.302646	-6.41804	1.38036e-10	5.79935e-08	268.269	935.083	-2.35729
FUN_003513	183.534	-2.76238	0.346894	-6.2768	3.45613e-10	1.36128e-07	71.5156	235.861	-2.53729
FUN_008395	42.2682	-4.12988	0.59344	-5.97344	2.32301e-09	8.20338e-07	16.3251	46.6542	-3.7392
FUN_007133	415.453	-2.4141	0.306278	-5.97204	2.34308e-09	8.20338e-07	174.565	551.317	-2.24376
FUN_006609	209.374	-2.85859	0.385404	-5.89924	3.65188e-09	1.21127e-06	76.2507	261.385	-2.58374
FUN_007128	768.718	-2.21295	0.284552	-5.72111	1.05829e-08	3.33466e-06	344.508	1033	-2.07216
FUN_007331	70.2653	4.3834	0.668941	5.67824	1.36091e-08	4.08404e-06	88.1429	27.122	3.93123
FUN_007539	286.03	-2.34646	0.319382	-5.51523	3.48329e-08	9.97803e-06	125.787	377.642	-2.16489
FUN_003771	55.3488	-8.49195	1.47601	-5.35699	8.46218e-08	2.31864e-05	13.2842	59.8332	-6.72338
FUN_007136	282.065	-2.3905	0.33947	-5.31857	1.04583e-07	2.74618e-05	120.826	370.103	-2.18471
FUN_003510	800.978	-2.03229	0.276641	-5.23167	1.67987e-07	4.23463e-05	388.448	1071.93	-1.90578
FUN_002184	822.814	-2.49721	0.378292	-5.05486	4.30712e-07	0.000104398	317.116	1038.37	-2.23972
FUN_001415	205.396	-2.5175	0.383669	-5.0369	4.73138e-07	0.000110434	85.5301	258.552	-2.25222
FUN_003576	1795.3	-1.87998	0.2617	-4.94834	7.48482e-07	0.000168462	919.986	2404.07	-1.77094
FUN_004787	1160.86	-1.96012	0.27896	-4.92944	8.24647e-07	0.000175578	577.779	1542.91	-1.83382
FUN_003602	353.375	2.12523	0.312622	4.92681	8.35821e-07	0.000175578	469.683	174.795	1.96039
FUN_003507	1481.83	-1.85479	0.258375	-4.91453	8.89947e-07	0.000180918	772.019	1975.05	-1.74906
FUN_009097	152.261	5.23354	0.950855	4.8888	1.0145e-06	0.000199793	191.255	36.2495	4.41655
FUN_007541	67.6183	-2.68409	0.431821	-4.86102	1.16784e-06	0.000223022	32.1722	81.3735	-2.34612
FUN_001073	266.549	-2.08148	0.30848	-4.85115	1.22746e-06	0.000224034	132.523	346.781	-1.9226
FUN_003954	2186.58	-1.98595	0.288947	-4.84846	1.24424e-06	0.000224034	1068.1	2893.38	-1.84957
FUN_009170	466.341	-1.92664	0.278824	-4.81179	1.49582e-06	0.000261852	240.657	616.703	-1.80134
FUN_004001	409.299	-2.32139	0.361595	-4.80203	1.57066e-06	0.000267521	175.694	524.956	-2.09281
FUN_004401	57.4413	-3.22984	0.556886	-4.74934	2.04077e-06	0.000338445	23.395	64.9525	-2.69293
FUN_008486	176.218	-2.42487	0.388912	-4.7308	2.23634e-06	0.00036137	77.9841	217.278	-2.15693
FUN_005587	85.3164	7.73185	1.51595	4.71444	2.42376e-06	0.000377461	96.4107	22.9019	5.7514
FUN_006350	189.266	-2.10386	0.322354	-4.71177	2.45572e-06	0.000377461	95.745	243.105	-1.92958
FUN_007246	17033.7	-1.97145	0.295338	-4.69446	2.67309e-06	0.000401091	8178.66	22864	-1.82927
FUN_001124	2445.08	-1.78772	0.257299	-4.6744	2.94809e-06	0.000432067	1302.4	3256.96	-1.68364
FUN_004402	48.1618	-2.9182	0.515492	-4.52616	6.00638e-06	0.000860277	22.9806	54.5359	-2.4421
FUN_005580	68.7371	7.42102	1.51296	4.51832	6.23326e-06	0.000872933	80.0343	21.5162	5.31131
FUN_003753	4821.2	-1.84954	0.280495	-4.50823	6.53698e-06	0.000895566	2491.84	6359.22	-1.72386
FUN_004721	223.05	-2.10438	0.337748	-4.49855	6.84175e-06	0.000917377	110.861	284.096	-1.91294
FUN_003727	419.855	-1.87515	0.287467	-4.48798	7.1902e-06	0.000944013	222.395	549.053	-1.74246
FUN_000326	50.0887	3.69556	0.698213	4.45502	8.3884e-06	0.00107885	58.5589	23.8	2.93072
FUN_003574	89.9645	-2.38722	0.408856	-4.40796	1.04351e-05	0.00131524	44.2981	110.394	-2.09387
FUN_001016	31.6478	-3.22057	0.602891	-4.37154	1.23371e-05	0.00152448	16.0229	34.5084	-2.58947
FUN_008622	79.5293	-2.62518	0.468059	-4.35882	1.30768e-05	0.00158481	36.3191	94.0783	-2.2333
FUN_007573	32.4598	-3.11401	0.585213	-4.32152	1.54957e-05	0.00184253	16.7089	35.7772	-2.51123
FUN_000396	170.422	-2.05916	0.341815	-4.31275	1.61234e-05	0.00188165	88.2692	215.379	-1.8642
FUN_007540	78.0572	-2.62205	0.473774	-4.29962	1.7109e-05	0.00196038	35.8068	91.2837	-2.22087
FUN_003956	271.135	-1.91194	0.309296	-4.29018	1.78529e-05	0.00200908	144.331	348.892	-1.75623
FUN_004188	50.673	-2.753	0.510695	-4.24519	2.18412e-05	0.00241479	24.85	58.1689	-2.28554
FUN_006356	164.026	-2.08768	0.354548	-4.2383	2.25215e-05	0.00244708	84.0503	205.945	-1.87651
FUN_007387	30.2213	-3.2215	0.625349	-4.21605	2.48617e-05	0.00265557	15.3854	32.3923	-2.54073
FUN_008588	192.822	-2.06922	0.353508	-4.19855	2.68629e-05	0.0028215	97.7296	243.334	-1.85969
FUN_009335	16.5892	-4.72272	0.986728	-4.19337	2.74838e-05	0.0028394	8.71223	16.363	-3.47481
FUN_006996	442.784	-1.92801	0.320617	-4.18881	2.80416e-05	0.00285029	228.221	567.77	-1.7595
FUN_001357	1593.64	-1.7731	0.28467	-4.17361	2.99807e-05	0.00299903	846.24	2113.01	-1.64267
FUN_003379	7012.84	-1.93753	0.324449	-4.1687	3.06336e-05	0.00301646	3400.79	9210.6	-1.76455
FUN_003181	7240.56	-1.80488	0.293553	-4.15558	3.24461e-05	0.00314577	3723.58	9684.71	-1.66561
FUN_007254	2194.45	-1.72891	0.276462	-4.13766	3.50872e-05	0.0033503	1196.3	2882.54	-1.60586
FUN_007354	1982.07	-1.78067	0.290859	-4.11083	3.9424e-05	0.00370821	1052.51	2601.64	-1.64378
FUN_004622	330.546	-2.23714	0.40301	-4.0995	4.14042e-05	0.00383719	148.786	399.487	-1.95702
FUN_000335	131.948	-2.05898	0.361216	-4.08061	4.49176e-05	0.00410247	69.6848	165.455	-1.8396
FUN_003955	262.835	-1.94761	0.335755	-4.05836	4.94195e-05	0.00444917	137.257	333.828	-1.76096
FUN_005635	701.074	-1.94687	0.341288	-3.99037	6.59711e-05	0.00585563	347.345	901.565	-1.75318
FUN_006135	337.5	-1.86798	0.323941	-3.96053	7.47826e-05	0.00654555	180.092	430.186	-1.69472
FUN_005566	66.5953	-2.37762	0.454357	-3.94539	7.96693e-05	0.00687775	34.5822	77.8797	-2.014
FUN_008809	210.37	-2.12174	0.389876	-3.94162	8.09322e-05	0.00689236	102.389	259.206	-1.86204
FUN_004717	590.376	-1.61939	0.263275	-3.92895	8.53192e-05	0.00716909	344.704	767.406	-1.50473
FUN_009157	93.6088	-2.18023	0.407164	-3.9179	8.93252e-05	0.00732289	49.272	112.968	-1.89441
FUN_003924	55.0057	-2.42813	0.470486	-3.9175	8.94736e-05	0.00732289	29.2473	64.3425	-2.03602
FUN_003506	7795.31	-1.7634	0.301169	-3.91277	9.12453e-05	0.00737215	4136.47	10163.6	-1.61408
FUN_000556	38.6153	-2.8247	0.573187	-3.90746	9.32729e-05	0.00744058	19.7358	41.8471	-2.23319
FUN_008568	184.587	-1.86942	0.330447	-3.8869	0.000101533	0.00799827	102.172	233.358	-1.6879
FUN_005689	1910.23	-1.65604	0.277555	-3.85883	0.000113932	0.00886415	1071.26	2501.4	-1.52803
FUN_008120	54.3437	-2.4054	0.473686	-3.84304	0.000121518	0.0093283	29.1601	63.0894	-2.00738
FUN_004903	268.321	-1.83344	0.325086	-3.84035	0.000122858	0.0093283	146.292	342.549	-1.65746
FUN_008506	504.169	-1.76866	0.309352	-3.82627	0.000130101	0.00976069	272.984	656.576	-1.60955
FUN_002870	855.82	-1.68957	0.289634	-3.81366	0.000136925	0.0101123	474.556	1121.8	-1.54971
FUN_001926	22.7488	-3.65744	0.806049	-3.81173	0.000137998	0.0101123	11.0431	21.3097	-2.55116
FUN_000246	166.782	-1.92913	0.358069	-3.75382	0.000174162	0.0126158	90.632	206.864	-1.71183
FUN_005984	284.252	-1.79809	0.324958	-3.73307	0.00018916	0.0135465	156.531	362.57	-1.6203
FUN_001749	114.562	-2.10321	0.407273	-3.72774	0.000193202	0.0136805	60.113	137.521	-1.81589
FUN_001613	263.131	-1.96532	0.371095	-3.71959	0.000199543	0.0139724	135.201	325.929	-1.73019
FUN_007132	693.765	-1.63861	0.284757	-3.70002	0.000215581	0.0149146	397.701	898.845	-1.50049
FUN_000815	4682.01	1.51484	0.251477	3.6975	0.000217731	0.0149146	6100.29	2799.17	1.40363
FUN_005004	151.676	-1.8975	0.357689	-3.66939	0.000243129	0.0164752	83.5377	190.049	-1.67904
FUN_008211	1408.68	-1.74916	0.317703	-3.66431	0.000248008	0.0166271	742.491	1853.61	-1.57765
FUN_004186	100.986	-1.97243	0.382189	-3.63023	0.000283166	0.0187844	56.7521	123.664	-1.72013
FUN_004733	92.7859	-1.98068	0.385928	-3.61643	0.000298689	0.0195191	52.6388	113.067	-1.72276
FUN_004216	105.501	-2.13252	0.428091	-3.61492	0.000300437	0.0195191	54.325	128.194	-1.81017
FUN_000814	1192.7	1.60642	0.28332	3.60519	0.000311922	0.0200585	1543.21	694.288	1.46676
FUN_003947	299.708	-1.71265	0.313224	-3.60014	0.000318042	0.0202455	171.454	380.387	-1.54402
FUN_005579	41.2026	8.1338	2.10217	3.59095	0.000329474	0.0207635	44.8283	16.2904	1.948
FUN_008098	335.408	-1.97904	0.388779	-3.58568	0.0003362	0.0209775	168.338	407.808	-1.71622
FUN_002871	56.1635	-2.22255	0.457994	-3.57549	0.000349573	0.0215981	31.6567	66.1837	-1.84844
FUN_005532	198.952	-1.98569	0.393907	-3.55588	0.000376718	0.0230493	103.095	240.496	-1.71457
FUN_003498	18.7868	-3.38636	0.790513	-3.54373	0.000394514	0.0239061	10.7378	19.2776	-2.24479
FUN_006743	5738.53	-1.46618	0.250638	-3.51574	0.000438522	0.0263197	3492.8	7437.23	-1.34957
FUN_003766	3108.61	-1.59183	0.290264	-3.46865	0.000523072	0.0310981	1792.91	3991.43	-1.44092
FUN_000813	1386.87	1.57259	0.286679	3.44493	0.000571211	0.0336427	1787.79	814.814	1.42396
FUN_005121	872.75	-1.48025	0.260294	-3.43937	0.000583077	0.0340236	534.321	1124.81	-1.35344
FUN_004713	45.0965	-2.33191	0.510075	-3.42482	0.000615212	0.0355694	25.5052	51.6918	-1.85332
FUN_007852	33.9601	-2.54015	0.578605	-3.37907	0.000727312	0.0416683	19.3209	37.5332	-1.9107
FUN_004710	32.4955	-2.73819	0.637704	-3.37648	0.000734206	0.0416844	17.4063	34.2069	-1.96673
FUN_009158	36.7172	-2.59517	0.596784	-3.36833	0.000756239	0.0425519	19.7938	38.7385	-1.92239
FUN_008032	4883.71	-1.74019	0.346506	-3.33383	0.000856581	0.0477714	2623.38	6060.63	-1.52314
FUN_001337	37.5053	-2.49076	0.572572	-3.32842	0.000873415	0.047916	20.9371	40.4229	-1.87066
FUN_008901	101.453	2.02904	0.433893	3.32811	0.00087438	0.047916	126.197	59.3477	1.68549
FUN_006809	131.561	-1.73538	0.346891	-3.31625	0.00091234	0.0495652	78.6112	162.853	-1.51692
FUN_006235	308.852	-1.76892	0.35806	-3.30648	0.000944767	0.050768	167.071	393.21	-1.53598
FUN_008792	53.8063	-2.37857	0.542724	-3.30476	0.000950591	0.050768	28.1529	59.4121	-1.82317
FUN_000817	1952.69	1.41687	0.251969	3.30146	0.000961833	0.0509368	2515.33	1222.66	1.29033
FUN_008778	3026.98	-1.60104	0.308125	-3.29748	0.000975563	0.0512333	1722.82	3874.35	-1.42486
FUN_007352	45.2453	-2.4747	0.58147	-3.24988	0.00115455	0.0598942	23.7286	48.3076	-1.82597
FUN_004386	1177.68	-1.43119	0.260472	-3.24866	0.00115949	0.0598942	733.529	1508.62	-1.29551
FUN_002479	494.453	-1.48804	0.27917	-3.23475	0.00121749	0.0623791	304.608	630.41	-1.33595
FUN_005077	16.4289	-3.24823	0.825421	-3.22651	0.00125312	0.0636866	9.89189	16.5312	-1.91809
FUN_005170	43.7358	-2.24855	0.518278	-3.20976	0.00132846	0.0669757	25.3769	49.447	-1.73692
FUN_003018	2261.49	-1.48944	0.282095	-3.20616	0.0013452	0.0672812	1361.91	2893.58	-1.33315
FUN_000998	108.515	2.1025	0.474274	3.19962	0.00137608	0.068284	135.692	59.2325	1.67785
FUN_007580	64.3298	-2.13589	0.485462	-3.19468	0.00139988	0.0689222	35.6921	73.0311	-1.68933
FUN_007418	205.559	-1.7806	0.375441	-3.18453	0.0014499	0.0708317	112.76	259.126	-1.51682
FUN_005017	121.522	-1.76441	0.374312	-3.15088	0.00162781	0.0789114	72.0239	147.58	-1.49972
FUN_005849	42.7239	-2.28338	0.540257	-3.14365	0.00166855	0.0802685	24.4629	47.2161	-1.71731
FUN_008587	84.2607	-4.00146	1.0887	-3.13811	0.00170044	0.0811829	24.5321	95.6806	-1.74717
FUN_003526	18.0566	-2.90034	0.740043	-3.12866	0.00175606	0.0832081	11.2803	18.7663	-1.80645
FUN_008298	978.319	-1.54863	0.308335	-3.12526	0.00177649	0.0834828	566.009	1267.07	-1.3619
FUN_005093	39.2884	-2.25247	0.53388	-3.1233	0.00178835	0.0834828	23.2778	43.9765	-1.69816
FUN_002111	433.719	-1.55968	0.312335	-3.12062	0.00180473	0.0836281	258.467	548.379	-1.36843
FUN_003742	122.23	-1.79285	0.388021	-3.11284	0.00185298	0.085237	71.4495	146.967	-1.5057
FUN_000187	670.872	-1.46635	0.283835	-3.10517	0.0019017	0.0868443	410.8	859.838	-1.30246
FUN_001139	412.334	-1.64199	0.340757	-3.10189	0.00192292	0.0871818	234.41	521.534	-1.4171
FUN_000857	61.8104	-1.96082	0.44444	-3.09563	0.00196397	0.0884068	37.0784	72.5553	-1.58121
FUN_005518	254.384	-1.83048	0.403422	-3.0873	0.00201984	0.0902769	134.496	310.548	-1.518
FUN_003921	101.234	-1.82573	0.403806	-3.07258	0.00212216	0.0941819	59.0215	122.592	-1.51133
FUN_003530	44.9823	-2.23118	0.536425	-3.06881	0.00214914	0.0946838	25.7893	49.6274	-1.6646
FUN_008400	71.3626	-1.89891	0.428742	-3.06457	0.00217983	0.0946838	42.5406	85.2868	-1.54337
FUN_004702	86.9292	-1.80316	0.397564	-3.06406	0.00218353	0.0946838	52.43	105.046	-1.49758
FUN_008122	23656.9	-1.46354	0.286851	-3.06269	0.00219356	0.0946838	14290.2	30183.2	-1.29407
FUN_005130	6214.1	-1.47323	0.291306	-3.04912	0.00229516	0.0983953	3684.37	8054.87	-1.29855
FUN_009073	5166.29	-1.452	0.285693	-3.03474	0.00240739	0.102509	3120.57	6637.82	-1.28178
FUN_009109	18332.4	-1.39481	0.267822	-3.02367	0.00249729	0.105624	11369	23575.3	-1.24028
FUN_005799	25.8439	-2.55205	0.651079	-3.02122	0.00251757	0.105771	15.4692	27.3615	-1.69208
FUN_009243	1194.13	-1.40536	0.272339	-3.01226	0.00259308	0.107109	750.581	1516.19	-1.24607
FUN_007381	216.854	-3.03242	0.813297	-3.00925	0.00261891	0.107109	70.8679	257.133	-1.68178
FUN_004711	37.6731	-2.1694	0.527138	-3.00567	0.00265001	0.107109	23.1196	42.3632	-1.61512
FUN_007187	105.839	-1.9406	0.451056	-3.00539	0.00265239	0.107109	58.346	121.957	-1.53974
FUN_003794	7276.95	-1.31491	0.242945	-3.00443	0.00266075	0.107109	4707.37	9302.16	-1.18008
FUN_007672	54.8934	-1.93289	0.44872	-3.00387	0.00266572	0.107109	33.9056	64.354	-1.5361
FUN_003733	20.8667	-2.63497	0.682513	-3.00356	0.00266839	0.107109	13.1328	22.0781	-1.68353
FUN_005413	345.747	-1.64158	0.352515	-2.99726	0.00272422	0.108658	195.577	438.501	-1.39346
FUN_001303	190.034	-1.54909	0.323078	-2.98407	0.00284445	0.11274	118.415	236.213	-1.33583
FUN_007856	125.705	-1.75231	0.392008	-2.97776	0.00290363	0.114367	74.3127	150.166	-1.44692
FUN_003027	1708.33	-1.52312	0.318257	-2.94768	0.00320167	0.125323	982.448	2213.97	-1.31239
FUN_004279	57.6796	-1.88182	0.44091	-2.94123	0.00326907	0.127171	35.9138	67.8165	-1.49182
FUN_002958	90.2017	-1.82148	0.421564	-2.93308	0.00335618	0.129155	52.9147	109.088	-1.46409
FUN_003936	967.95	-1.35156	0.261389	-2.93263	0.00336108	0.129155	623.476	1228	-1.19695
FUN_002559	977.871	-1.53428	0.324409	-2.92619	0.00343139	0.131058	569.966	1243.32	-1.31465
FUN_008891	21.4148	-2.61463	0.694697	-2.9216	0.0034824	0.132205	13.3104	22.5123	-1.61115
FUN_003394	32.2782	-2.25137	0.572275	-2.91183	0.00359317	0.135594	19.9165	35.83	-1.57759
FUN_007964	475.316	-1.54709	0.330879	-2.90768	0.00364121	0.136589	282.21	594.501	-1.31812
FUN_004571	91.4078	-1.77801	0.414148	-2.88064	0.00396864	0.14799	54.9542	108.893	-1.4269
FUN_002257	33.3359	-2.21453	0.566371	-2.87714	0.00401299	0.148764	20.5953	37.0311	-1.54934
FUN_004305	36.8718	-2.14116	0.542149	-2.87034	0.00410024	0.150936	22.7417	41.0807	-1.53258
FUN_008121	64.8893	-1.88194	0.452098	-2.86872	0.00412134	0.150936	39.3737	75.0993	-1.46238
FUN_000198	149.917	-1.59847	0.353492	-2.86703	0.00414342	0.150936	92.8643	182.894	-1.33681
FUN_001540	44.9142	-2.13551	0.542636	-2.85737	0.00427167	0.154713	26.2778	50.3968	-1.52367
FUN_000378	39.4163	-2.12092	0.5396	-2.84641	0.00442145	0.159223	24.0169	44.1271	-1.51434
FUN_006614	588.772	1.36973	0.275995	2.84328	0.00446522	0.159885	747.842	382.118	1.19537
FUN_005974	118.98	-1.68433	0.387316	-2.83833	0.00453505	0.161468	72.3154	142.73	-1.37105
FUN_002608	171.431	-3.28294	0.952626	-2.83211	0.00462416	0.163716	52.2266	184.65	-1.42007
FUN_003244	215.118	-1.55126	0.342013	-2.82522	0.00472476	0.166343	130.682	269.27	-1.30054
FUN_003980	2126.82	-1.36275	0.275469	-2.82338	0.00475195	0.166371	1346.75	2699.71	-1.18745
FUN_001302	15.4587	-2.98737	0.854036	-2.81297	0.00490867	0.170909	9.59977	15.2126	-1.45588
FUN_003481	162095	-1.49882	0.325725	-2.80549	0.00502408	0.173966	95578.3	202572	-1.26668
FUN_002261	19.6364	-2.52418	0.692835	-2.7989	0.00512774	0.176356	12.7916	20.7422	-1.50054
FUN_003585	81.4674	-1.71764	0.404875	-2.79751	0.00514987	0.176356	50.9273	97.2001	-1.37164
FUN_004712	17.059	-2.70808	0.75971	-2.79459	0.00519654	0.176356	11.0365	17.5834	-1.47907
FUN_007858	554.857	-1.48762	0.32305	-2.79406	0.00520504	0.176356	332.791	703.484	-1.25766
FUN_001861	2264.57	-1.42024	0.29953	-2.78851	0.00529513	0.178449	1383.03	2883.29	-1.21703
FUN_006204	88.1035	-1.74802	0.41801	-2.78228	0.00539779	0.180941	53.8683	103.655	-1.37804
FUN_008672	300.335	-1.38715	0.288811	-2.77741	0.00547941	0.182705	195.367	375.695	-1.19462
FUN_002686	72.1271	-1.9602	0.496466	-2.76998	0.00560604	0.185207	41.1282	80.254	-1.43727
FUN_007675	253.658	-1.69235	0.399828	-2.76956	0.00561323	0.185207	144.406	300.16	-1.35105
FUN_001352	3915.76	1.45665	0.31934	2.72954	0.00634225	0.208171	4854.99	2384.6	1.22503
FUN_006100	95.461	-1.64536	0.389476	-2.72255	0.00647812	0.211529	59.927	115.299	-1.31471
FUN_008073	1084.51	-1.35117	0.282319	-2.71386	0.00665046	0.216037	691.258	1372.59	-1.16043
FUN_003183	106.04	-1.79839	0.448722	-2.70411	0.00684868	0.221335	61.5288	121.344	-1.36167
FUN_008912	119.615	-1.69972	0.413056	-2.69872	0.00696066	0.223807	71.8484	140.117	-1.32693
FUN_003483	843.289	-1.5086	0.342929	-2.69327	0.00707542	0.226342	506.291	1028.19	-1.24285
FUN_008316	38.9147	2.14385	0.57967	2.68921	0.00716224	0.227962	46.7999	26.6888	1.41109
FUN_006908	1240.83	-1.37182	0.294607	-2.67075	0.00756821	0.239673	775.588	1578.26	-1.16394
FUN_002717	3482.27	-1.35601	0.291208	-2.64764	0.0081056	0.255407	2197.95	4386	-1.14999
FUN_007747	212.435	-1.41243	0.31395	-2.63554	0.0084004	0.262788	138.526	262.256	-1.17827
FUN_003488	119.507	-1.60673	0.387811	-2.63462	0.00842322	0.262788	74.421	143.026	-1.26731
FUN_003166	64.2414	-1.72663	0.434097	-2.62991	0.00854084	0.265091	41.0255	75.8631	-1.30616
FUN_003030	484.962	-1.49807	0.347442	-2.62798	0.00858923	0.265091	291.476	598.177	-1.21877
FUN_002825	60.4785	-1.88773	0.495986	-2.62654	0.00862579	0.265091	36.491	67.222	-1.34166
FUN_003086	226.089	1.4429	0.326905	2.6243	0.00868266	0.265091	283.72	148.011	1.19108
FUN_007316	748.963	-1.38534	0.305085	-2.62333	0.00870737	0.265091	472.014	937.57	-1.16087
FUN_004704	31.8155	-2.0313	0.552351	-2.61844	0.00883329	0.267628	20.8592	35.3886	-1.3533
FUN_001672	1094.83	-1.38027	0.303909	-2.61681	0.00887563	0.267628	690.023	1366.6	-1.15661
FUN_001933	23.6069	-2.2726	0.646227	-2.61146	0.00901556	0.269715	15.426	25.4085	-1.34562
FUN_004588	92.9818	-1.57306	0.378437	-2.6109	0.00903044	0.269715	60.4407	111.583	-1.24546
FUN_004804	119.382	-1.51809	0.359361	-2.59653	0.00941704	0.279935	77.4078	144.347	-1.21784
FUN_003993	136.316	-1.48278	0.347528	-2.58333	0.00978526	0.288578	88.5003	166.219	-1.19819
FUN_001430	207.297	-3.14687	0.991887	-2.58283	0.00979938	0.288578	62.2832	244.201	-1.12812
FUN_008905	64.8103	1.76927	0.459485	2.57739	0.00995502	0.291798	79.4321	43.9755	1.2913
FUN_006456	92.9121	-1.5443	0.372983	-2.57196	0.0101123	0.295037	61.071	111.771	-1.2202
FUN_005935	450.899	-1.38186	0.311616	-2.55719	0.0105522	0.306451	289.096	557.028	-1.14291
FUN_005197	4862.54	-1.48162	0.352895	-2.54076	0.0110613	0.318792	2796.16	6122.52	-1.18417
FUN_000595	22.78	-2.3031	0.67636	-2.54022	0.0110783	0.318792	14.6424	23.6119	-1.27654
FUN_008563	176.063	-1.6127	0.405932	-2.5317	0.0113511	0.325157	105.35	206.751	-1.22839
FUN_008360	105.077	-1.53371	0.375142	-2.52894	0.0114408	0.326243	67.9884	127.159	-1.20058
FUN_003176	64.1125	-1.64517	0.421009	-2.51817	0.0117966	0.334623	42.2802	75.5309	-1.23178
FUN_008777	43.5509	-1.82407	0.492317	-2.5168	0.0118424	0.334623	28.5487	49.7756	-1.26665
FUN_003978	578.897	-1.34238	0.301113	-2.51528	0.0118939	0.334623	375.562	716.739	-1.11262
FUN_008943	83.7045	-1.58879	0.399948	-2.50979	0.0120802	0.337575	54.3319	99.7019	-1.21173
FUN_002193	38.156	-1.89131	0.520641	-2.50904	0.012106	0.337575	25.0355	42.7689	-1.26851
FUN_000498	91.2621	-1.54614	0.383549	-2.50591	0.0122138	0.339081	59.7892	109.287	-1.19626
FUN_000021	96.494	-1.57699	0.397578	-2.49509	0.0125924	0.348059	62.1073	114.007	-1.20192
FUN_001129	37.7233	-1.86642	0.51608	-2.483	0.0130283	0.358533	25.0253	42.4808	-1.24942
FUN_007808	45.045	-1.88352	0.523301	-2.4814	0.0130868	0.358578	28.4612	49.949	-1.24943
FUN_007677	61.3445	-1.64414	0.429729	-2.46466	0.0137144	0.374149	40.6612	71.7884	-1.20613
FUN_008132	267.278	-1.42837	0.342446	-2.46278	0.0137866	0.374497	170.53	324.232	-1.13702
FUN_002839	411.696	-1.26893	0.278058	-2.45967	0.0139064	0.375189	276.976	513.097	-1.06232
FUN_002841	18.208	-2.39174	0.734738	-2.45903	0.0139312	0.375189	12.0886	18.6355	-1.18003
FUN_003285	444.5	-1.35451	0.314044	-2.45033	0.0142725	0.382747	288.216	546.12	-1.10166
FUN_009292	173.225	-1.36458	0.319017	-2.44369	0.0145377	0.388207	115.958	212.692	-1.10431
FUN_004492	44.3211	1.85855	0.522512	2.43736	0.0147948	0.393405	53.7684	31.4989	1.21827
FUN_002701	317.871	-1.47205	0.364371	-2.43448	0.0149132	0.394885	197.132	380.277	-1.14374
FUN_007844	1193.14	-1.22322	0.262665	-2.42979	0.0151074	0.398355	805.42	1490.96	-1.03226
FUN_008099	52.3988	-1.66539	0.448535	-2.40871	0.0160092	0.420375	35.2011	60.8253	-1.18154
FUN_000478	211.491	-1.38481	0.332597	-2.40473	0.0161843	0.423208	137.987	259.542	-1.10119
FUN_003775	52.386	-1.69443	0.462129	-2.40068	0.0163646	0.426155	34.6848	60.4564	-1.18141
FUN_008254	58.7173	-1.61799	0.431783	-2.39238	0.0167397	0.43413	39.4342	68.6333	-1.16463
FUN_000754	3449.08	-1.28038	0.291873	-2.38247	0.0171968	0.444156	2258.76	4269.61	-1.05018
FUN_007742	20.1722	2.65297	0.868722	2.38047	0.0172904	0.444753	22.5593	14.4307	1.02895
FUN_009110	15781.7	-1.2382	0.274732	-2.37758	0.0174265	0.446429	10437.4	19775	-1.02906
FUN_004438	2929.21	-1.39439	0.342697	-2.36181	0.0181859	0.463998	1779.99	3622.4	-1.09084
FUN_002577	416.883	-1.29311	0.300123	-2.35941	0.0183038	0.465123	274.593	520.341	-1.05003
FUN_001413	217.806	-1.34423	0.32312	-2.34968	0.0187897	0.474431	145.186	265.555	-1.06831
FUN_006947	49.2678	-1.70131	0.47565	-2.34691	0.0189297	0.474431	32.7876	56.1509	-1.1506
FUN_003484	100.37	-1.66052	0.458336	-2.34658	0.0189464	0.474431	61.0888	113.581	-1.14642
FUN_001099	3598.65	-1.18605	0.256192	-2.3461	0.0189712	0.474431	2438.82	4519.14	-0.996806
FUN_003239	39.0778	-1.82211	0.528152	-2.34235	0.0191629	0.477329	25.8282	43.6141	-1.1516
FUN_000194	12631.2	-1.31066	0.31108	-2.3327	0.0196638	0.484713	7906.58	15983.4	-1.05007
FUN_006059	2265.76	-1.31773	0.314115	-2.33268	0.0196649	0.484713	1460.73	2772.61	-1.05289
FUN_005671	27.0055	-2.25267	0.715062	-2.3322	0.01969	0.484713	16.1502	26.1991	-1.08349
FUN_001142	405.665	-1.32241	0.317766	-2.3206	0.0203086	0.496522	263.318	503.219	-1.05116
FUN_006867	26.0943	-2.23143	0.709928	-2.31914	0.0203873	0.496522	15.8863	25.4517	-1.07561
FUN_006651	8405.6	-1.28652	0.302535	-2.3188	0.0204061	0.496522	5329.06	10653.1	-1.0364
FUN_006745	55.8523	-1.64465	0.459166	-2.30778	0.0210116	0.509289	37.0263	64.8402	-1.12249
FUN_001076	820.14	-1.23368	0.282063	-2.29978	0.0214608	0.518183	547.938	1025.37	-1.00914
FUN_002987	107.074	-1.54441	0.418965	-2.28995	0.0220239	0.529751	67.4159	127.211	-1.10002
FUN_006282	28.8013	-1.88883	0.570155	-2.2868	0.0222072	0.532129	19.8412	31.7633	-1.10619
FUN_007949	85.3037	-1.45731	0.38353	-2.27441	0.0229412	0.547633	57.9575	101.598	-1.07577
FUN_005074	54.6316	-1.70947	0.495087	-2.27126	0.0231312	0.550087	35.1722	61.7192	-1.10336
FUN_003690	88.2352	-1.52009	0.414056	-2.25837	0.0239225	0.566765	57.8244	103.644	-1.08043
FUN_001978	509.944	-1.32196	0.327056	-2.25331	0.0242393	0.572121	324.199	638.873	-1.03007
FUN_006731	45.0461	-1.72438	0.506464	-2.24967	0.02447	0.575411	29.9269	50.2776	-1.08895
FUN_004813	34.2861	-1.89969	0.584831	-2.24797	0.0245778	0.575798	22.3248	36.5516	-1.07392
FUN_003969	21.7823	-2.0317	0.644789	-2.24368	0.0248528	0.580082	15.2232	23.3885	-1.04819
FUN_002957	15.0036	-2.39343	0.808076	-2.23794	0.0252248	0.586166	10.3218	15.1397	-0.952222
FUN_007303	144.204	-1.40601	0.367048	-2.2368	0.0252994	0.586166	95.0019	173.014	-1.04808
FUN_001673	65.7906	-1.51684	0.417248	-2.23331	0.0255286	0.589308	44.9356	77.0504	-1.06745
FUN_007113	135.603	-1.4289	0.378743	-2.22816	0.0258697	0.595003	89.2499	160.369	-1.04968
FUN_001470	15.3481	-2.35302	0.795804	-2.22168	0.026305	0.602815	10.6491	15.7226	-0.947303
FUN_001056	50.2427	-1.59847	0.456868	-2.21831	0.0265339	0.605859	34.5191	57.932	-1.06705
FUN_004706	82.3907	-1.44239	0.387368	-2.21336	0.0268727	0.609422	56.392	97.8192	-1.0459
FUN_001084	124.51	-1.3509	0.34606	-2.21321	0.0268834	0.609422	85.2248	150.217	-1.02493
FUN_000609	2427.06	-1.16213	0.26166	-2.20563	0.0274097	0.619124	1661	3030.36	-0.956885
FUN_006871	92.7585	-1.43835	0.39038	-2.18595	0.0288192	0.648638	62.7818	109.328	-1.03281
FUN_008321	2579.73	-1.20493	0.284712	-2.17738	0.0294523	0.660529	1713.4	3238.7	-0.967117
FUN_008397	32.4461	-2.06279	0.680707	-2.17096	0.0299345	0.668961	19.704	34.628	-0.975686
FUN_003752	378.564	-1.22054	0.293452	-2.16575	0.0303303	0.675413	259.342	465.072	-0.969591
FUN_005122	84.5223	-1.42205	0.388398	-2.15514	0.0311508	0.690752	58.0423	100.001	-1.01615
FUN_001264	460.545	-1.20755	0.289017	-2.15402	0.0312384	0.690752	314.739	568.606	-0.961912
FUN_005355	20.4055	-2.06168	0.686302	-2.15165	0.0314246	0.69244	14.1306	21.3524	-0.958377
FUN_007198	3056.5	-1.2353	0.302588	-2.14914	0.0316234	0.694393	2011.29	3784.89	-0.969784
FUN_008958	104.071	-1.46956	0.411984	-2.14708	0.0317871	0.695563	68.4307	120.764	-1.0183
FUN_001958	38.8884	-1.68023	0.512847	-2.13558	0.0327134	0.712905	26.8444	43.6407	-1.01295
FUN_007874	3474.9	-1.26612	0.319108	-2.13445	0.0328059	0.712905	2268.94	4233.62	-0.974464
FUN_003031	665.899	-1.20944	0.293711	-2.12604	0.0335001	0.72549	452.429	818.176	-0.954884
FUN_001293	863.448	-1.17302	0.276795	-2.1244	0.0336369	0.725958	595.1	1063.99	-0.942165
FUN_001062	15.4087	2.44402	0.876502	2.12096	0.0339255	0.728181	17.8989	12.4874	0.822462
FUN_002046	391.186	-1.3827	0.376199	-2.12042	0.033971	0.728181	242.786	471.925	-0.994555
FUN_004677	30.1065	-1.9404	0.641744	-2.11205	0.0346818	0.740898	19.4752	30.9894	-0.952302
FUN_001386	35.0169	-1.68696	0.52403	-2.10285	0.0354786	0.755301	24.5779	39.241	-0.989359
FUN_001374	29.3089	-1.84555	0.59983	-2.10152	0.0355957	0.755301	19.9583	31.5928	-0.963686
FUN_008454	108.905	-1.37481	0.376286	-2.09897	0.0358198	0.755974	74.3724	128.742	-0.983972
FUN_007138	508.023	-1.1582	0.273155	-2.09843	0.0358674	0.755974	354.999	625.497	-0.930547
FUN_003046	152.596	-1.30185	0.342669	-2.09197	0.036441	0.765503	104.889	183.07	-0.968308
FUN_005929	19.4669	-2.044	0.69935	-2.08622	0.0369587	0.773801	13.6353	20.2581	-0.903746
FUN_008761	28.3811	-1.7754	0.571954	-2.08128	0.0374081	0.780615	20.0737	31.203	-0.960624
FUN_008161	388.175	-1.31387	0.350429	-2.07993	0.037532	0.780617	249.433	474.163	-0.966049
FUN_008463	119.609	1.37143	0.378639	2.07699	0.0378022	0.783649	145.978	83.8813	0.973782
FUN_006566	215.703	-1.22626	0.310591	-2.06464	0.0389574	0.804949	150.136	262.137	-0.94143
FUN_005694	27.1311	-1.88846	0.631871	-2.06286	0.0391259	0.805406	18.3661	28.4749	-0.922423
FUN_000044	119.443	-1.35106	0.371563	-2.06171	0.0392351	0.805406	81.4587	141.802	-0.964416
FUN_007779	46.7032	-1.733	0.557427	-2.05947	0.0394492	0.807171	29.9537	50.2121	-0.951144
FUN_007127	37322.8	-1.20134	0.299494	-2.05793	0.0395965	0.807565	24819	46107	-0.932828
FUN_009262	35.0208	1.76392	0.573781	2.05466	0.0399123	0.811379	41.5378	26.3533	0.942006
FUN_001346	97.6446	-1.33913	0.367693	-2.05097	0.0402701	0.815643	68.1909	116.276	-0.958204
FUN_000176	25.5863	-1.97399	0.677613	-2.04983	0.040381	0.815643	16.9134	25.9162	-0.890015
FUN_001072	444.513	-1.13583	0.269703	-2.04235	0.0411169	0.827854	314.083	546.629	-0.909299
FUN_008251	72.2576	-1.52207	0.459379	-2.03986	0.0413646	0.83019	47.9658	81.4329	-0.960489
FUN_008250	61.7095	-1.43521	0.421002	-2.0195	0.0434357	0.868989	43.5011	71.8559	-0.9501
FUN_005916	213.65	-1.35227	0.381958	-2.00877	0.0445613	0.885645	140.474	248.994	-0.940878
FUN_002027	25.6664	-1.87355	0.641775	-2.00779	0.044666	0.885645	17.5979	26.8148	-0.879903
FUN_003105	58.6615	-1.47847	0.445052	-2.00756	0.0446898	0.885645	40.8523	67.3977	-0.943055
FUN_002230	1244.23	-1.16785	0.291471	-1.99968	0.045535	0.899565	855.355	1518.38	-0.906972
FUN_007984	222.675	-1.19657	0.307384	-1.9896	0.0466347	0.918413	156.356	270.497	-0.910577
FUN_004251	709.026	-1.24308	0.331427	-1.9856	0.0470776	0.924246	466.007	865.757	-0.918002
FUN_007768	53.7266	-1.4689	0.446619	-1.9791	0.0478049	0.932761	37.9181	61.9727	-0.926969
FUN_004709	32.4266	-1.69116	0.558929	-1.97908	0.0478073	0.932761	22.7467	35.8813	-0.898276
FUN_008648	101.305	-1.29841	0.361922	-1.97116	0.0487055	0.947353	71.561	120.52	-0.919491
FUN_007145	34.7802	-1.64094	0.536194	-1.96932	0.0489161	0.94852	24.5542	38.8012	-0.90045
FUN_004512	1643.97	-1.16589	0.296201	-1.96112	0.0498647	0.962279	1109.2	2038.36	-0.895096
FUN_009312	390.585	1.18756	0.307489	1.95962	0.0500399	0.962279	478.893	272.835	0.899094
FUN_008438	72.9332	-1.4018	0.416895	-1.95925	0.0500837	0.962279	50.8197	84.6583	-0.918062
FUN_000359	23.9067	-1.89647	0.672142	-1.95118	0.0510351	0.977577	16.4816	25.5077	-0.82655
FUN_004359	98.4612	1.38078	0.410205	1.93997	0.0523839	1	119.191	69.5271	0.908211
FUN_001277	32.19	-1.6562	0.553486	-1.93538	0.0529442	1	22.8626	35.407	-0.872887
FUN_005329	1562.42	-1.29045	0.365543	-1.92987	0.0536235	1	1002	1839.53	-0.901082
FUN_004131	272.604	-2.10331	0.788038	-1.92669	0.0540179	1	128.903	321.811	-0.746218
FUN_001532	65.359	-1.41814	0.433487	-1.92196	0.0546112	1	45.579	75.7728	-0.897169
FUN_005631	89.799	-1.35749	0.403245	-1.91569	0.055404	1	62.1279	104.78	-0.89606
FUN_001755	108.336	-1.28548	0.365794	-1.91495	0.0554986	1	76.2872	128.307	-0.894278
FUN_009241	22.4459	-1.95457	0.715409	-1.91439	0.0555704	1	15.2847	23.5132	-0.779273
FUN_004143	189.657	-1.23895	0.34168	-1.91393	0.0556296	1	131.577	226.081	-0.890307
FUN_002320	15.9764	-2.00767	0.745018	-1.90957	0.056188	1	11.7135	16.6086	-0.759749
FUN_008856	3637.78	-1.18878	0.316541	-1.90743	0.0564643	1	2458.8	4376.03	-0.88184
FUN_005542	60.4702	-1.42921	0.444089	-1.901	0.0573023	1	42.418	69.3956	-0.884432
FUN_003953	20.2733	-1.94019	0.714915	-1.8956	0.0580134	1	14.1849	20.9124	-0.76776
FUN_003509	35.4127	-1.66744	0.572717	-1.89001	0.0587566	1	24.2703	38.7445	-0.836814
FUN_002872	81.499	-1.34892	0.404883	-1.88677	0.0591914	1	56.9252	95.7578	-0.881536
FUN_002668	274.626	-1.15932	0.304546	-1.88581	0.0593201	1	194.011	332.447	-0.870216
FUN_009269	744.799	-1.21951	0.336543	-1.88538	0.0593791	1	484.197	922.589	-0.877365
FUN_007501	251.756	-1.21942	0.336692	-1.88428	0.0595266	1	173.363	301.62	-0.876936
FUN_003511	120.672	-1.25897	0.35768	-1.88427	0.059528	1	84.8653	143.942	-0.879674
FUN_004229	76.9605	-1.41305	0.44036	-1.88038	0.0600557	1	52.797	87.2688	-0.87403
FUN_001780	25.4103	1.83148	0.663728	1.87799	0.0603819	1	29.5719	19.9129	0.784543
FUN_007055	46.0955	-1.51959	0.501064	-1.86522	0.0621513	1	32.2628	51.156	-0.850056
FUN_000744	29.0003	-1.63349	0.564079	-1.85876	0.0630609	1	21.1132	31.9315	-0.821715
FUN_007220	197.515	-1.15333	0.305872	-1.85807	0.0631585	1	141.683	238.737	-0.860246
FUN_008139	614.076	-1.13781	0.29815	-1.85415	0.0637183	1	424.2	754.987	-0.856832
FUN_007676	504.821	-1.92262	0.722897	-1.85036	0.0642613	1	255.625	600.106	-0.735716
FUN_006150	26.1096	-1.68038	0.592418	-1.84899	0.0644592	1	19.05	28.5091	-0.80284
FUN_000303	177.773	-1.21936	0.343397	-1.8473	0.0647036	1	124.561	211.249	-0.862362
FUN_000671	670.425	1.11456	0.287308	1.84318	0.0653034	1	825.067	472.691	0.849933
FUN_004822	59.3906	-1.44761	0.471265	-1.83041	0.0671884	1	41.1492	66.71	-0.839901
FUN_004403	15.0176	-1.95974	0.756818	-1.81648	0.069297	1	11.246	15.6123	-0.697339
FUN_009250	39.4981	-1.49334	0.503254	-1.80493	0.0710863	1	28.5637	44.4254	-0.815292
FUN_009099	194.586	-1.16642	0.322464	-1.80305	0.0713807	1	138.072	234.595	-0.84229
FUN_006569	33.9842	1.61698	0.576595	1.78979	0.0734885	1	39.8481	26.3336	0.775487
FUN_006424	37.1922	-1.55942	0.544494	-1.78959	0.0735205	1	26.3016	40.5475	-0.789981
FUN_006970	572.752	1.0668	0.269346	1.78877	0.0736519	1	702.092	415.662	0.826831
FUN_003960	127.224	-1.19875	0.343669	-1.78588	0.0741193	1	91.4035	151.604	-0.836822
FUN_004610	1357.33	-1.04669	0.259179	-1.78137	0.0748513	1	976.161	1663.11	-0.821557
FUN_002719	20.2033	-1.76478	0.663267	-1.77874	0.0752827	1	14.9691	21.4649	-0.72549
FUN_009140	53.4787	-1.41674	0.468198	-1.77647	0.0756557	1	37.9468	60.6525	-0.811977
FUN_007024	1159	-1.11642	0.300547	-1.76819	0.0770287	1	795.821	1428.34	-0.826524
FUN_006355	34.7049	-1.63024	0.592474	-1.7642	0.0776986	1	23.9325	36.5763	-0.753205
FUN_000065	27.6235	-1.59067	0.573311	-1.75414	0.0794061	1	20.4366	30.2793	-0.756771
FUN_007702	335.465	-1.22506	0.365352	-1.75189	0.0797919	1	222.633	401.495	-0.821749
FUN_008313	67.7381	-1.38449	0.458051	-1.74543	0.0809106	1	46.8379	77.4315	-0.799111
FUN_002694	25.9664	-1.64857	0.609971	-1.74364	0.0812223	1	18.9039	27.7796	-0.7329
FUN_003049	675.629	-1.11776	0.306396	-1.73879	0.082072	1	466.121	829.902	-0.816665
FUN_002634	145.681	-1.15697	0.329472	-1.73603	0.0825592	1	105.562	174.025	-0.816684
FUN_006602	251.505	-1.19266	0.350085	-1.73576	0.0826061	1	172.91	300.336	-0.81604
FUN_008228	706.631	-1.2211	0.36691	-1.73366	0.0829784	1	461.535	841.111	-0.813739
FUN_006658	139.047	-1.26303	0.391148	-1.73343	0.0830192	1	95.8748	161.418	-0.810152
FUN_008846	251.121	1.16333	0.334205	1.73048	0.0835454	1	303.346	179.348	0.814494
FUN_005195	27.1689	-1.59242	0.582656	-1.72901	0.0838078	1	20.0724	29.6124	-0.738251
FUN_007404	88.3865	-1.23547	0.376772	-1.72644	0.0842681	1	64.2293	103.77	-0.809341
FUN_007953	16.7297	-1.86724	0.744581	-1.7221	0.0850515	1	12.4008	17.4329	-0.651234
FUN_001144	43.6463	-1.50466	0.534419	-1.72086	0.085276	1	30.5318	47.1324	-0.756365
FUN_006143	280.324	-1.07785	0.287113	-1.71657	0.0860577	1	204.211	339.034	-0.806956
FUN_007936	4298.64	-1.09973	0.300299	-1.71407	0.0865164	1	2937.79	5312.6	-0.8074
FUN_002165	40.9644	-1.46783	0.515201	-1.71357	0.0866086	1	29.4185	45.6104	-0.760851
FUN_003069	217.82	-1.10464	0.303405	-1.71269	0.0867687	1	158.044	262.548	-0.80713
FUN_008569	176.715	-1.17804	0.346735	-1.71036	0.0872	1	124.013	212.175	-0.805889
FUN_006886	34.6478	1.55495	0.567259	1.7099	0.0872847	1	40.7123	27.0564	0.735194
FUN_002837	28.6941	-1.58559	0.585661	-1.70848	0.0875464	1	20.9327	31.3816	-0.725496
FUN_000433	57.223	1.43281	0.497837	1.70298	0.0885715	1	66.6839	42.3328	0.76254
FUN_007491	26.6226	-1.62291	0.611284	-1.69791	0.0895247	1	19.3527	28.5343	-0.706962
FUN_003164	3469.82	-1.06914	0.285381	-1.69648	0.0897954	1	2427.25	4266.11	-0.800104
FUN_009191	55.7074	-1.3667	0.460943	-1.69587	0.0899107	1	40.0489	62.8192	-0.773066
FUN_006414	126.603	-1.20089	0.363538	-1.69415	0.0902371	1	90.6354	148.585	-0.797364
FUN_000893	38.2431	1.50072	0.54109	1.69236	0.0905768	1	45.0446	29.7774	0.738052
FUN_006587	338.827	-1.09928	0.304565	-1.68856	0.0913037	1	241.322	410.478	-0.798663
FUN_007744	19.8659	-1.7243	0.675144	-1.68749	0.0915096	1	14.8002	20.9271	-0.668601
FUN_006108	979.437	-1.02302	0.259826	-1.68582	0.0918305	1	711.692	1196.38	-0.793197
FUN_000488	19.9518	1.81801	0.733909	1.68006	0.0929448	1	23.0076	16.3367	0.63447
FUN_000202	872.389	-1.08455	0.297563	-1.6788	0.0931916	1	619.308	1050.52	-0.795027
FUN_002406	409.168	-1.11659	0.316815	-1.67791	0.0933654	1	287.149	493.958	-0.794873
FUN_003808	83.0935	1.31808	0.442325	1.65732	0.0974538	1	97.7582	60.7032	0.76078
FUN_004350	239.592	1.10929	0.317397	1.65185	0.0985658	1	290.388	175.148	0.785347
FUN_004521	1458.11	-1.02971	0.269865	-1.6479	0.0993736	1	1047.1	1785.31	-0.783161
FUN_008818	1640.65	1.16734	0.353506	1.64732	0.0994913	1	1987.12	1079.51	0.779646
FUN_007141	418.379	-1.03819	0.275604	-1.64435	0.100104	1	305.848	507.319	-0.782536
FUN_004519	626.366	-1.07442	0.29769	-1.64408	0.10016	1	443.66	761.808	-0.783187
FUN_004613	22.7144	-1.61353	0.627907	-1.63803	0.101415	1	17.0911	24.4856	-0.666697
FUN_005629	252.876	-1.16433	0.354412	-1.63463	0.102126	1	173.2	304.977	-0.774397
FUN_007533	16.8973	1.88124	0.795347	1.62978	0.103149	1	19.381	14.1243	0.578805
FUN_005449	17.701	-1.7836	0.737149	-1.626	0.10395	1	13.0224	18.0014	-0.605305
FUN_003476	164.033	-1.19997	0.378704	-1.62387	0.104404	1	115.353	189.366	-0.764784
FUN_001626	137.068	1.14667	0.345885	1.62385	0.104408	1	165.417	102.295	0.771597
FUN_009151	3120.55	-1.02461	0.27086	-1.62303	0.104583	1	2232.7	3825.65	-0.77565
FUN_009316	60.878	-1.29978	0.440722	-1.62183	0.104839	1	44.3219	69.3913	-0.744565
FUN_004334	40.2804	-1.41615	0.514078	-1.61678	0.105926	1	29.4454	44.6204	-0.711467
FUN_007069	26.8369	-1.54571	0.596435	-1.61076	0.107232	1	19.9425	29.1691	-0.668549
FUN_006912	12021.4	-1.03465	0.279417	-1.60924	0.107564	1	8507.41	14757.7	-0.771701
FUN_005391	2006.06	-1.05514	0.292667	-1.60641	0.108184	1	1408.47	2457.5	-0.770676
FUN_007465	7414.42	-1.1491	0.351633	-1.60422	0.108667	1	4778.58	9145.3	-0.762847
FUN_003333	3170.48	-0.995666	0.256603	-1.60039	0.109511	1	2308.91	3872.79	-0.767968
FUN_003116	28.4665	-1.50603	0.576231	-1.59836	0.109963	1	21.2695	31.0586	-0.67235
FUN_006086	490.871	-1.0128	0.26823	-1.59489	0.110736	1	361.631	594.558	-0.767029
FUN_000345	43.7993	1.40511	0.514549	1.59384	0.110971	1	51.5941	33.9967	0.699881
FUN_001811	1557.68	-1.01578	0.270693	-1.5914	0.11152	1	1132.91	1885.34	-0.766047
FUN_004763	33.6	1.49899	0.575952	1.58693	0.112529	1	39.0215	26.561	0.66675
FUN_000373	37.0267	1.43939	0.540846	1.57973	0.114169	1	43.4743	29.3504	0.680425
FUN_000674	208.255	-1.09297	0.322054	-1.57728	0.11473	1	151.761	247.372	-0.757927
FUN_000669	324.719	-1.10024	0.327977	-1.57095	0.116195	1	228.338	392.169	-0.754675
FUN_004591	814.886	-1.05423	0.299181	-1.5684	0.116788	1	585.031	976.278	-0.757671
FUN_000027	41.0758	-1.38003	0.507457	-1.5667	0.117184	1	30.2937	45.522	-0.689979
FUN_000201	68.0689	-1.25931	0.431077	-1.56424	0.117762	1	49.3828	78.3235	-0.721849
FUN_008078	1306.4	-1.08562	0.320422	-1.56237	0.118201	1	912.332	1563.68	-0.752855
FUN_003976	103.593	1.17127	0.37563	1.56077	0.118579	1	124.151	78.2136	0.739458
FUN_002676	36.4474	-1.41705	0.536276	-1.55154	0.120773	1	27.207	39.6126	-0.668889
FUN_001589	44.6483	-1.34891	0.492682	-1.55051	0.121019	1	32.9133	49.7983	-0.689122
FUN_007534	260.966	-2.18675	1.03514	-1.54737	0.121774	1	109.002	309.54	-0.44452
FUN_001536	116.013	-1.16541	0.376386	-1.54207	0.123056	1	84.1233	134.913	-0.731644
FUN_002253	51.3218	1.31801	0.476869	1.53713	0.124261	1	60.7119	39.9125	0.690104
FUN_001838	275.074	-1.08733	0.329534	-1.52437	0.127416	1	198.35	325.015	-0.73751
FUN_006835	159.178	-1.08025	0.325256	-1.52265	0.127847	1	117.622	189.3	-0.737835
FUN_007602	157.763	-1.11339	0.348348	-1.51686	0.129302	1	114.045	187.347	-0.730042
FUN_005933	502.876	-1.08467	0.3301	-1.5137	0.130101	1	351.331	605.189	-0.733551
FUN_001953	22.5438	-1.58867	0.664395	-1.51065	0.130877	1	16.7267	23.442	-0.585579
FUN_004816	36.6471	-1.37522	0.52378	-1.50869	0.131379	1	27.3996	40.4979	-0.654654
FUN_002231	2327.93	-1.01055	0.283738	-1.49979	0.133668	1	1667.19	2839.21	-0.737367
FUN_004443	87.2326	-1.18544	0.401058	-1.49713	0.134359	1	64.0161	100.105	-0.704596
FUN_003558	53.859	-1.25603	0.448272	-1.49694	0.13441	1	40.2022	61.2853	-0.684805
FUN_005011	25.4289	-1.47192	0.592802	-1.49614	0.134617	1	19.4719	27.604	-0.614415
FUN_004958	50.5158	-1.32406	0.495903	-1.49033	0.136138	1	36.5909	56.2449	-0.659729
FUN_002214	130.325	-1.12233	0.361623	-1.4859	0.137306	1	95.0964	152.946	-0.714288
FUN_002442	689.417	-1.0744	0.329803	-1.48391	0.137832	1	475.85	838.471	-0.723016
FUN_009214	46.8815	-1.47741	0.601955	-1.48252	0.138201	1	31.4291	47.6737	-0.603502
FUN_001769	27.3536	-1.46736	0.596227	-1.4799	0.1389	1	20.5675	29.3613	-0.605155
FUN_006726	20.3203	-1.62686	0.704895	-1.47803	0.1394	1	15.0454	20.7878	-0.551125
FUN_004185	95.9482	1.1505	0.3829	1.47689	0.139705	1	114.715	73.1897	0.7033
FUN_001501	753.274	-1.01536	0.292148	-1.47308	0.140729	1	547.697	904.717	-0.727757
FUN_008525	259.309	-1.04215	0.310885	-1.47047	0.141436	1	189.621	311.058	-0.72307
FUN_004819	26.93	1.55179	0.658591	1.46796	0.142114	1	31.0289	21.4808	0.568837
FUN_005911	244.624	1.05801	0.322809	1.46528	0.142844	1	294.176	181.061	0.718355
FUN_008259	80.3897	-1.14904	0.385117	-1.4646	0.143029	1	60.3167	93.3721	-0.697593
FUN_000130	63.6157	1.25021	0.454233	1.46447	0.143066	1	75.1529	48.6718	0.667934
FUN_006816	49.266	1.28674	0.480298	1.46104	0.144003	1	58.0207	38.8257	0.654118
FUN_007110	5573.96	-1.01227	0.293101	-1.45775	0.144909	1	3947.17	6813.88	-0.722752
FUN_000047	53.0636	-1.31067	0.498707	-1.4551	0.145641	1	38.3598	58.2766	-0.64253
FUN_003816	38.1338	-1.38576	0.552125	-1.45033	0.146968	1	27.7193	42.1833	-0.613778
FUN_009345	36.6123	-1.37615	0.54561	-1.45003	0.14705	1	27.0196	40.3855	-0.616916
FUN_003664	179.287	-1.0478	0.320072	-1.44591	0.148202	1	133.104	213.208	-0.712468
FUN_007124	329.976	-1.02928	0.308586	-1.43973	0.149943	1	241.749	393.352	-0.713459
FUN_002846	15.2903	-1.67135	0.755726	-1.43749	0.15058	1	11.8586	15.7615	-0.510261
FUN_004278	186.135	-1.03741	0.315185	-1.43538	0.151178	1	138.628	221.49	-0.710271
FUN_008125	20.3954	-1.55917	0.679509	-1.43364	0.151675	1	15.5232	21.5636	-0.543565
FUN_003296	3119.73	-1.02735	0.309636	-1.42862	0.153113	1	2184.11	3800.22	-0.709542
FUN_002045	406.93	-1.12426	0.377968	-1.42672	0.15366	1	278.267	473.67	-0.685644
FUN_005879	45.0426	-1.43065	0.594892	-1.42152	0.155167	1	31.1477	45.5227	-0.579472
FUN_007912	25.6617	-1.50308	0.646119	-1.42092	0.155341	1	18.953	26.5489	-0.554015
FUN_000695	15.9153	-1.66278	0.763513	-1.41161	0.158064	1	12.1436	16.1371	-0.496123
FUN_000647	36.7074	-1.31141	0.517344	-1.4041	0.160288	1	27.9897	40.562	-0.610861
FUN_004703	28.7153	-1.37478	0.562612	-1.40377	0.160386	1	22.1515	31.4247	-0.587861
FUN_003204	90.4728	-1.11129	0.375426	-1.40184	0.160963	1	68.0218	105.289	-0.677221
FUN_005822	98.7732	-1.15837	0.410057	-1.39826	0.162036	1	71.3927	113.725	-0.660735
FUN_009179	182.742	-1.03744	0.324548	-1.39405	0.163303	1	136.307	215.516	-0.693564
FUN_009208	2248.31	-0.944289	0.257749	-1.39395	0.163334	1	1673.44	2716.53	-0.710387
FUN_003489	3783.48	-0.987073	0.288946	-1.39152	0.164069	1	2753.42	4535.49	-0.703221
FUN_001950	132.793	-1.08015	0.356	-1.39087	0.164265	1	98.6432	154.742	-0.681005
FUN_001960	15.9611	-1.60021	0.731146	-1.38852	0.164979	1	12.5334	16.6476	-0.500821
FUN_003135	321.786	-0.987235	0.290168	-1.38621	0.165681	1	240.795	383.866	-0.701297
FUN_009282	1291.91	-0.971922	0.279649	-1.3836	0.166482	1	946.567	1560.97	-0.703121
FUN_006789	25.2711	-1.43863	0.618131	-1.38098	0.167285	1	19.2517	26.9118	-0.550407
FUN_003973	536.463	-1.00174	0.302445	-1.37791	0.168232	1	394.746	636.232	-0.695291
FUN_003199	65.1536	-1.15719	0.416751	-1.37298	0.169758	1	49.3418	74.6936	-0.647622
FUN_003505	3668.89	-1.06233	0.348541	-1.36952	0.170837	1	2477.53	4425.41	-0.67633
FUN_007374	25.3315	-1.40322	0.597572	-1.36924	0.170924	1	19.6225	27.4036	-0.555531
FUN_009060	601.188	-0.993737	0.29883	-1.36779	0.171378	1	437.072	725.261	-0.693208
FUN_000471	40.7984	-1.26107	0.495116	-1.36547	0.172104	1	31.1647	45.4494	-0.605695
FUN_001385	15.4185	-1.63569	0.769502	-1.36542	0.172122	1	11.9251	15.8253	-0.475062
FUN_005536	79.3647	-1.12836	0.398616	-1.36312	0.172845	1	59.7687	91.0862	-0.652291
FUN_008926	178.335	1.04829	0.339917	1.36296	0.172896	1	212.081	134.855	0.677422
FUN_007959	84.7632	-1.16045	0.423894	-1.35753	0.174612	1	62.0437	96.4562	-0.638099
FUN_009329	30.7041	-1.3266	0.546991	-1.35577	0.175171	1	23.7753	33.7137	-0.575203
FUN_008694	20.2438	1.55328	0.715183	1.3539	0.17577	1	23.1488	17.0545	0.493854
FUN_004511	7233.83	-0.963924	0.280198	-1.35235	0.176265	1	5309.17	8685.76	-0.693848
FUN_001233	115.893	1.13555	0.40893	1.34631	0.178203	1	134.339	86.7452	0.640963
FUN_001358	25.3242	-1.38107	0.591564	-1.34571	0.178397	1	19.7749	27.4525	-0.548616
FUN_008467	36.1334	-1.28692	0.523167	-1.34168	0.1797	1	27.6568	39.8456	-0.581457
FUN_006184	15.3654	-1.58169	0.743446	-1.34063	0.18004	1	12.1647	16.001	-0.476342
FUN_003805	125.55	-1.05285	0.349645	-1.33807	0.180874	1	94.3812	146.944	-0.664864
FUN_001593	545.205	-0.976778	0.293146	-1.33646	0.181399	1	405.235	647.734	-0.685365
FUN_005055	21.8652	-1.42243	0.629711	-1.32986	0.183564	1	17.191	23.4636	-0.523492
FUN_008988	138.908	1.04036	0.342902	1.32794	0.184197	1	165.674	106.889	0.664201
FUN_001557	321.338	-1.01473	0.324453	-1.32447	0.185347	1	234.145	382.367	-0.670504
FUN_003304	135.651	-1.1328	0.413919	-1.32345	0.185684	1	97.7693	151.201	-0.629763
FUN_002510	1221.62	-0.94417	0.271643	-1.32221	0.186097	1	905.87	1474.83	-0.687552
FUN_006648	24.3617	-1.39006	0.611003	-1.31761	0.187635	1	18.9602	26.0947	-0.527521
FUN_006946	3372.82	-1.00895	0.322454	-1.31475	0.188594	1	2362.99	4073.96	-0.668122
FUN_003518	144.748	-1.0629	0.363604	-1.31434	0.188731	1	107.051	168.009	-0.650413
FUN_000659	21.4161	-1.45389	0.662013	-1.31249	0.189355	1	16.533	22.4635	-0.501312
FUN_003981	16.082	-1.52946	0.721802	-1.30847	0.190713	1	12.8108	16.8624	-0.473117
FUN_008915	33.8971	-1.28414	0.534527	-1.30797	0.190884	1	26.1417	37.1966	-0.561815
FUN_006913	21.3391	-1.41585	0.636333	-1.30568	0.191662	1	16.8401	22.8427	-0.510581
FUN_000120	444.043	-0.988519	0.309306	-1.30459	0.192032	1	328.539	524.326	-0.669966
FUN_008593	702.444	-1.0395	0.348687	-1.30346	0.192417	1	500.217	815.638	-0.653338
FUN_009083	16.1337	1.61731	0.79471	1.29898	0.19395	1	18.1783	13.9091	0.439724
FUN_008990	272.449	1.00754	0.32539	1.29856	0.194095	1	324.135	204.098	0.661686
FUN_008126	65.0013	-1.1676	0.448655	-1.29855	0.1941	1	48.5868	72.7138	-0.602516
FUN_008347	298.613	-0.982797	0.306447	-1.29809	0.194256	1	223.743	352.707	-0.669025
FUN_002127	71.8533	-1.14755	0.433995	-1.29621	0.194902	1	53.1851	82.3401	-0.609181
FUN_007926	219.759	0.989324	0.312769	1.29272	0.196107	1	262.611	167.985	0.664914
FUN_007399	28.9864	-1.31424	0.564768	-1.29121	0.196629	1	22.5821	31.6755	-0.539705
FUN_000975	26.421	1.41182	0.642186	1.28751	0.197915	1	30.148	21.7466	0.500636
FUN_001224	38.628	-1.2432	0.511286	-1.28734	0.197976	1	29.662	42.8392	-0.565501
FUN_008477	24.8805	-1.41994	0.649133	-1.28623	0.198361	1	18.7917	25.9612	-0.496902
FUN_008408	33.1785	-1.295	0.553643	-1.28242	0.199696	1	25.3675	36.3296	-0.541801
FUN_008435	147.344	-1.06191	0.373624	-1.27643	0.201802	1	107.594	172.125	-0.632291
FUN_009153	96.4328	1.07456	0.384199	1.27424	0.202577	1	113.888	75.1569	0.626297
FUN_003070	56.0673	-1.1844	0.471184	-1.27212	0.203331	1	41.919	62.686	-0.580474
FUN_002318	1473.59	-0.968148	0.302237	-1.2677	0.204904	1	1065.72	1776.03	-0.661359
FUN_000812	648.309	-0.921287	0.266509	-1.26182	0.207013	1	491.376	775.31	-0.672443
FUN_007208	143.119	-1.00178	0.331351	-1.25783	0.208454	1	109.094	167.801	-0.645919
FUN_006698	114.299	-1.06308	0.381199	-1.25414	0.209792	1	84.9875	132.413	-0.620657
FUN_002720	44.8705	1.2206	0.50703	1.25358	0.209994	1	52.2341	35.9397	0.554445
FUN_004486	19.8469	-1.43518	0.683853	-1.24322	0.213786	1	15.4812	20.6161	-0.464825
FUN_004418	193.463	1.00491	0.337844	1.24291	0.213903	1	229.228	147.261	0.638085
FUN_006071	31.7285	-1.29314	0.570027	-1.24229	0.214129	1	24.3394	33.9347	-0.517815
FUN_006626	45.0078	1.22467	0.515397	1.24111	0.214564	1	51.8014	36.0224	0.545251
FUN_000511	619.463	-0.92749	0.27651	-1.23862	0.215488	1	467.989	738.345	-0.662683
FUN_006607	895.318	-0.999514	0.335171	-1.23672	0.21619	1	631.51	1073.3	-0.637338
FUN_003979	16498.1	-0.886992	0.244735	-1.23395	0.21722	1	12520.5	19850	-0.671736
FUN_007849	22.1693	-1.36175	0.630262	-1.23242	0.217792	1	17.5618	23.7459	-0.484964
FUN_003517	34.7401	-1.25762	0.545806	-1.23235	0.21782	1	26.6743	37.7767	-0.526192
FUN_005637	1372.99	0.900833	0.257234	1.2278	0.21952	1	1650.93	1042.51	0.666401
FUN_001283	27.2322	-1.3078	0.590424	-1.2242	0.220877	1	21.2765	29.3854	-0.500829
FUN_006969	40.69	-1.18829	0.49313	-1.22338	0.221186	1	31.6497	45.3625	-0.550171
FUN_009045	264.158	-1.03836	0.370613	-1.22327	0.221228	1	189.41	306.187	-0.615335
FUN_004032	486.306	-0.98646	0.329317	-1.21907	0.222819	1	358.304	566.035	-0.634461
FUN_006710	347.142	0.980655	0.325215	1.2166	0.223758	1	414.917	257.193	0.635625
FUN_002758	40.2976	-1.18583	0.494909	-1.21402	0.224742	1	31.4053	44.7357	-0.545689
FUN_005376	92.835	-1.06613	0.396703	-1.21282	0.225199	1	69.7601	106.893	-0.598021
FUN_002337	16.9987	1.54986	0.798888	1.20776	0.22714	1	19.1348	14.5197	0.406052
FUN_008903	44.3609	1.22923	0.533412	1.20776	0.227141	1	51.2036	35.0126	0.523179
FUN_003332	29.3822	-1.26117	0.560605	-1.20615	0.227761	1	23.1215	32.0593	-0.508739
FUN_003725	58.2148	1.12245	0.44582	1.20552	0.228001	1	68.124	46.7903	0.568893
FUN_008320	37.6968	-1.26848	0.567501	-1.20437	0.228448	1	28.1733	39.9628	-0.504622
FUN_002390	80.0444	-1.08112	0.412468	-1.2028	0.229055	1	60.3194	91.8245	-0.585996
FUN_008952	17.937	-1.43949	0.710427	-1.20279	0.229059	1	14.1888	18.7663	-0.438779
FUN_003025	93.7073	-1.06345	0.397926	-1.20235	0.229226	1	70.695	106.994	-0.593689
FUN_007029	20.8395	1.47996	0.745089	1.20114	0.229697	1	23.6026	17.3296	0.424196
FUN_007510	17.9846	1.47744	0.745192	1.19759	0.231075	1	20.3769	15.5483	0.422921
FUN_003698	57.9199	-1.09838	0.429031	-1.19661	0.231459	1	45.0183	65.728	-0.574779
FUN_004361	23.5642	-1.3232	0.619197	-1.19218	0.233189	1	18.6407	25.1302	-0.475122
FUN_001531	1748.96	-0.894361	0.261211	-1.18434	0.23628	1	1321.68	2100.88	-0.653737
FUN_005577	78.7094	1.0667	0.406802	1.1841	0.236373	1	92.4531	62.3463	0.582475
FUN_006730	23.4964	-1.30741	0.610374	-1.18355	0.236593	1	18.7473	25.2798	-0.47609
FUN_006179	1144.86	0.903875	0.270066	1.18073	0.23771	1	1375.48	864.958	0.649375
FUN_008300	319.093	-0.932251	0.29414	-1.18056	0.237776	1	242.521	378.24	-0.639124
FUN_005537	18.1623	-1.38857	0.682005	-1.17824	0.2387	1	14.6382	19.2111	-0.442005
FUN_001619	757.123	-0.904619	0.271465	-1.17739	0.239041	1	572.914	906.348	-0.64792
FUN_009021	611.181	-1.00057	0.353192	-1.17661	0.239351	1	425.492	734.477	-0.608839
FUN_008386	20.332	1.40996	0.70242	1.17446	0.240212	1	22.9926	17.441	0.432096
FUN_009075	121.931	-0.987809	0.343815	-1.17159	0.241363	1	93.9451	141.949	-0.612131
FUN_007646	1095.64	-0.920589	0.286967	-1.16943	0.242229	1	815.53	1312.11	-0.639168
FUN_003866	82.1655	1.05226	0.400127	1.16777	0.242901	1	96.4875	65.1509	0.580463
FUN_006376	18.7434	-1.37245	0.674483	-1.16749	0.243012	1	15.091	19.8339	-0.441423
FUN_002041	18.2374	-1.3798	0.681013	-1.16708	0.243177	1	14.7063	19.271	-0.438488
FUN_002473	463.768	-0.917047	0.284902	-1.16548	0.243826	1	352.504	550.063	-0.638979
FUN_001625	22.6428	1.35435	0.661372	1.16326	0.244723	1	25.6942	19.4152	0.445607
FUN_007154	15.9095	-1.43013	0.727295	-1.16202	0.245228	1	12.8625	16.6051	-0.417725
FUN_007214	62.4992	1.10702	0.450142	1.15967	0.246182	1	72.8557	49.6765	0.54994
FUN_004620	38.7096	1.25183	0.576571	1.15655	0.247458	1	43.6405	30.8162	0.482493
FUN_009064	263.038	0.99995	0.358799	1.1565	0.247479	1	306.396	195.934	0.599311
FUN_007594	37.9953	-1.18344	0.517555	-1.15628	0.247567	1	29.5848	41.8691	-0.512347
FUN_000515	26.9241	-1.26293	0.586668	-1.15556	0.24786	1	21.3266	28.9712	-0.477223
FUN_006136	746.486	-0.933176	0.302263	-1.1519	0.249364	1	557.16	881.918	-0.627078
FUN_006063	16.4693	1.47182	0.771084	1.15009	0.250106	1	18.5813	14.4188	0.396987
FUN_004257	383.241	-0.905	0.278247	-1.15005	0.250121	1	293.919	455.123	-0.637683
FUN_007537	26.0241	-1.31023	0.631135	-1.14909	0.250517	1	20.061	27.2709	-0.454058
FUN_003281	68.0177	-1.07041	0.424655	-1.14307	0.253008	1	52.3272	76.9161	-0.558254
FUN_003991	131.485	1.01726	0.378357	1.14247	0.253257	1	153.119	101.514	0.583968
FUN_009014	67.807	-1.0611	0.416934	-1.14192	0.253488	1	52.3884	77.2714	-0.562182
FUN_008131	134.916	-0.988304	0.353558	-1.1407	0.253994	1	102.874	156.338	-0.597066
FUN_002114	392.742	0.934376	0.306459	1.14004	0.254269	1	466.438	298.125	0.621576
FUN_003314	30.7809	1.23928	0.57491	1.13806	0.255095	1	35.3203	25.8377	0.476653
FUN_001583	62.0938	-1.10318	0.457384	-1.13293	0.257244	1	46.8673	70.1532	-0.536447
FUN_008494	125.973	-0.983807	0.352241	-1.1322	0.257551	1	96.8354	145.65	-0.595076
FUN_005109	126.594	-0.981401	0.350232	-1.13183	0.257708	1	97.3283	146.668	-0.596059
FUN_004592	24.2955	-1.29865	0.631372	-1.13032	0.258343	1	19.0507	25.769	-0.44734
FUN_007211	89.3583	1.02091	0.385666	1.13027	0.258364	1	105.06	71.0821	0.575823
FUN_002518	36.6412	1.2019	0.547623	1.1265	0.259952	1	42.1067	30.1208	0.486117
FUN_001731	536.848	0.921146	0.298478	1.1262	0.260081	1	635.979	407.987	0.621557
FUN_008816	60.8209	1.08132	0.440894	1.12572	0.260284	1	70.8733	49.1204	0.543114
FUN_006395	21.1916	1.34848	0.67979	1.12311	0.261389	1	24.0282	18.2714	0.423799
FUN_007499	33.3462	1.23125	0.576416	1.12115	0.262225	1	37.7897	27.5558	0.469907
FUN_002959	71.0972	-1.06801	0.430824	-1.12113	0.262234	1	54.2797	80.129	-0.547187
FUN_007148	132.313	-0.98756	0.359099	-1.12103	0.262275	1	100.562	153.547	-0.58772
FUN_007562	186.961	0.938733	0.317027	1.11578	0.264515	1	221.829	146.195	0.609035
FUN_002267	39.2106	-1.17243	0.526486	-1.11576	0.264527	1	30.2297	43.2354	-0.493147
FUN_004027	201.092	-0.941811	0.319821	-1.11566	0.264568	1	153.971	235.604	-0.607521
FUN_005593	235.332	-0.938702	0.317649	-1.1135	0.265494	1	178.641	277.125	-0.608032
FUN_007103	112.772	0.988873	0.363977	1.10961	0.267166	1	132.866	88.9248	0.581326
FUN_001670	767.348	-0.90707	0.290488	-1.10872	0.267551	1	580.492	906.355	-0.620612
FUN_001492	53.6339	1.09366	0.459893	1.10605	0.268706	1	62.333	43.6911	0.525651
FUN_000147	57.8593	1.11657	0.481095	1.10492	0.269196	1	66.0187	46.0982	0.513552
FUN_005206	223.496	0.98482	0.3626	1.10265	0.270181	1	265.199	165.307	0.579883
FUN_004410	37.6326	1.1897	0.548703	1.10206	0.270437	1	43.2836	30.7622	0.476941
FUN_005815	92.1158	-1.01258	0.388234	-1.10135	0.270746	1	70.7008	105.751	-0.564803
FUN_008632	62.5371	-1.07728	0.447745	-1.09947	0.271562	1	47.8257	70.5	-0.530186
FUN_007835	38.9629	-1.13074	0.496455	-1.09927	0.271651	1	30.9136	43.1507	-0.503242
FUN_003673	16.0963	-1.39517	0.740199	-1.09454	0.27372	1	12.9436	16.5508	-0.390371
FUN_002865	177.12	-0.961945	0.345386	-1.09137	0.275109	1	133.425	207.469	-0.586111
FUN_008800	276.416	-0.931754	0.317784	-1.09116	0.275201	1	208.514	326.374	-0.601384
FUN_006476	1508.43	-0.930023	0.316298	-1.09082	0.275354	1	1094.28	1805.97	-0.602088
FUN_008620	32.7967	1.19906	0.563396	1.08993	0.275743	1	37.5029	27.4747	0.465381
FUN_003901	29.5055	1.23539	0.597344	1.08881	0.276237	1	33.432	24.847	0.448632
FUN_000454	19.009	-1.32153	0.677248	-1.08754	0.276798	1	15.3573	20.0838	-0.412911
FUN_006992	22.1701	1.32015	0.67601	1.08749	0.276822	1	25.034	18.9989	0.413406
FUN_005976	1186.6	-0.875241	0.267432	-1.08529	0.277795	1	903.324	1418.13	-0.62549
FUN_002820	34.3614	1.2145	0.580265	1.08486	0.277985	1	38.579	28.2592	0.4554
FUN_001305	30.5459	-1.21042	0.577168	-1.0836	0.278544	1	23.9473	32.5079	-0.456461
FUN_002439	3162	-0.900243	0.291013	-1.08326	0.278694	1	2346.28	3783.96	-0.613325
FUN_007353	82.6976	-1.00108	0.384997	-1.08074	0.279811	1	64.5892	94.6377	-0.559953
FUN_006612	107.789	-0.989235	0.374339	-1.07986	0.280203	1	82.9419	123.55	-0.565865
FUN_007351	43.3217	-1.11667	0.492542	-1.07945	0.280387	1	33.9903	47.7408	-0.498486
FUN_003282	52.2083	1.08529	0.463589	1.07917	0.28051	1	60.5747	42.7207	0.514335
FUN_009233	29.9281	-1.18818	0.559937	-1.07723	0.281379	1	23.8285	32.5133	-0.462713
FUN_000526	229.411	0.932147	0.322541	1.07629	0.281798	1	272.598	176.274	0.594398
FUN_008390	24.4388	1.26796	0.637764	1.07087	0.28423	1	27.722	20.9388	0.424195
FUN_002047	82.6579	-1.06645	0.450347	-1.06907	0.285037	1	61.5421	91.791	-0.518356
FUN_004456	316.295	-0.896792	0.292838	-1.06472	0.287	1	243.025	373.961	-0.607284
FUN_005129	334.522	0.921758	0.31827	1.05809	0.290015	1	398.644	252.903	0.591479
FUN_001938	66.9195	-1.02394	0.415092	-1.05745	0.290308	1	52.5217	75.7264	-0.534781
FUN_003523	17.308	-1.35515	0.728862	-1.05664	0.290675	1	13.8608	17.977	-0.382559
FUN_004639	130.068	0.960519	0.355583	1.05606	0.290939	1	152.8	102.431	0.569342
FUN_008289	90.499	-1.03331	0.425422	-1.0538	0.291973	1	68.8402	100.211	-0.527563
FUN_008088	1206.02	-0.896844	0.296553	-1.05156	0.293001	1	899.416	1437.63	-0.601672
FUN_003989	38.7998	-1.11715	0.50674	-1.05015	0.293649	1	30.8133	42.606	-0.480848
FUN_004105	16.1989	-1.37054	0.749688	-1.04782	0.294721	1	12.999	16.5976	-0.372146
FUN_005918	90.092	-1.01085	0.406498	-1.04762	0.294815	1	69.0528	101.802	-0.536609
FUN_007798	28.1679	1.22723	0.613335	1.04711	0.295051	1	32.009	23.6682	0.427195
FUN_002578	783.288	-0.90958	0.310529	-1.04525	0.295909	1	578.528	934.789	-0.592163
FUN_003966	35.5846	-1.14449	0.535304	-1.04518	0.295941	1	28.0843	38.5214	-0.464226
FUN_001416	92.3953	0.982635	0.380721	1.04442	0.296289	1	108.331	74.0326	0.550843
FUN_008205	17.3977	-1.32423	0.708435	-1.04347	0.296729	1	14.1198	18.1605	-0.386179
FUN_004252	273.575	-0.889078	0.292196	-1.04066	0.298033	1	212.202	322.063	-0.601062
FUN_004807	16.2228	-1.37266	0.759172	-1.03753	0.29949	1	12.9371	16.4836	-0.365602
FUN_009361	20.6182	1.30473	0.694183	1.0368	0.299828	1	23.2848	17.8633	0.389629
FUN_007899	17.3105	1.37836	0.765585	1.03628	0.300071	1	19.2802	15.0809	0.362972
FUN_008914	47.8894	-1.08405	0.484565	-1.0299	0.303056	1	37.509	52.498	-0.486065
FUN_006406	33.418	1.16509	0.565095	1.02654	0.304635	1	38.0858	27.9858	0.443089
FUN_001088	103.86	-0.977271	0.382585	-1.02532	0.305214	1	79.6925	119.581	-0.543708
FUN_003940	45.8786	-1.07006	0.474413	-1.02244	0.306573	1	36.3221	51.1633	-0.48921
FUN_000806	39.3459	-1.11717	0.52106	-1.02132	0.307104	1	30.9685	42.5893	-0.463622
FUN_007598	107.422	0.972148	0.379871	1.01915	0.30813	1	125.063	85.2886	0.543412
FUN_005846	36.7889	-1.14081	0.545814	-1.01832	0.308526	1	28.7495	39.5407	-0.449929
FUN_007528	404.771	0.871923	0.281921	1.01775	0.308799	1	481.007	315.091	0.600544
FUN_008795	111.332	1.00004	0.407992	1.01728	0.309019	1	130.342	85.1267	0.525949
FUN_008531	171.541	-0.941364	0.350564	-1.01654	0.30937	1	131.744	196.498	-0.560296
FUN_001830	59.0045	-1.0398	0.447736	-1.01578	0.309736	1	46.1768	65.6611	-0.502143
FUN_008742	42.1093	1.13079	0.538936	1.01271	0.311199	1	47.5469	34.309	0.451557
FUN_003480	79.6594	0.99149	0.401616	1.01214	0.311473	1	92.8765	64.3152	0.528122
FUN_008717	18.5855	-1.26954	0.676638	-1.01169	0.311688	1	15.2421	19.6538	-0.388701
FUN_006292	38.4643	-1.16537	0.574519	-1.01018	0.312407	1	29.269	40.401	-0.43315
FUN_000398	44.8474	1.08263	0.494435	1.00647	0.314192	1	51.6184	37.1379	0.472914
FUN_006788	44.8503	-1.0627	0.476304	-1.00292	0.315898	1	35.6696	49.8849	-0.481737
FUN_003579	33.286	-1.13992	0.553396	-1.00276	0.315979	1	26.3496	35.8745	-0.441029
FUN_004310	19.5973	-1.26165	0.675153	-1.00222	0.316237	1	15.9261	20.5322	-0.386339
FUN_000789	18.6478	-1.2741	0.68865	-1.00065	0.316995	1	15.1688	19.618	-0.380497
FUN_005480	115.226	0.978386	0.393668	0.999283	0.317658	1	133.949	89.7325	0.52886
FUN_006238	111.144	-0.997488	0.412979	-0.998811	0.317886	1	83.9965	124.163	-0.517085
FUN_008989	4382.8	1.42797	0.844851	0.997777	0.318388	1	5423.92	2394.4	0.32613
FUN_001420	19.3739	1.32689	0.745553	0.995084	0.319695	1	21.3993	16.6133	0.357617
FUN_007275	68.3876	1.01262	0.43115	0.991805	0.321293	1	79.0287	55.438	0.504058
FUN_001543	49.7792	-1.05453	0.473744	-0.991106	0.321634	1	39.0534	55.4056	-0.47932
FUN_006643	49.5275	1.09499	0.514969	0.99034	0.322008	1	56.8016	39.5642	0.456644
FUN_009314	35.4028	1.12002	0.542601	0.986032	0.324117	1	40.4087	29.8333	0.440995
FUN_006507	33.092	1.13172	0.554961	0.985141	0.324555	1	37.7639	28.0333	0.43454
FUN_003232	42.4064	1.10345	0.528347	0.981273	0.326458	1	48.0951	34.8606	0.446726
FUN_004952	13754.4	-0.821681	0.241476	-0.980141	0.327016	1	10700.6	16365.7	-0.612375
FUN_006791	83.1278	1.07295	0.497929	0.979952	0.32711	1	89.7293	63.5026	0.462383
FUN_002902	910.177	-0.911868	0.334686	-0.97664	0.328747	1	657.812	1085.23	-0.558217
FUN_004396	568.528	-0.843585	0.264818	-0.976462	0.328835	1	442.993	673.007	-0.599347
FUN_000964	19.1358	1.27522	0.709483	0.972846	0.33063	1	21.4399	16.861	0.364066
FUN_001480	311.917	-0.900148	0.3244	-0.971479	0.33131	1	237.037	364.202	-0.56307
FUN_005315	39.9822	1.08875	0.518791	0.971002	0.331548	1	45.7577	33.4073	0.448387
FUN_000750	116.633	-0.960513	0.386848	-0.9707	0.331697	1	89.3758	132.643	-0.524171
FUN_002306	26.7238	-1.15344	0.585713	-0.970514	0.33179	1	21.6456	28.6487	-0.415098
FUN_007643	42.1281	1.09167	0.522806	0.969131	0.33248	1	48.2741	34.6618	0.445691
FUN_006276	24.8963	-1.17758	0.611682	-0.968779	0.332656	1	20.0994	26.3873	-0.402714
FUN_005100	15.5057	1.34387	0.783613	0.968425	0.332832	1	17.2778	13.828	0.336913
FUN_005590	32.0749	1.14667	0.58009	0.96824	0.332925	1	36.1633	26.9985	0.417015
FUN_008350	1329.73	-0.847479	0.271314	-0.967439	0.333325	1	1018.8	1582.57	-0.593495
FUN_007631	506.491	0.859332	0.284144	0.965467	0.334311	1	598.067	394.641	0.585636
FUN_002648	294.54	-0.87542	0.301097	-0.964541	0.334775	1	227.564	346.537	-0.575338
FUN_005578	67.4487	-0.989499	0.419715	-0.963749	0.335172	1	53.2822	75.7579	-0.501992
FUN_000431	67.8393	-0.986553	0.417365	-0.962113	0.335993	1	53.4576	76.7964	-0.502895
FUN_008991	1807.45	1.28192	0.728014	0.957283	0.338425	1	2201.49	1098.67	0.35268
FUN_005227	15.1998	-1.3004	0.748234	-0.956113	0.339015	1	12.5511	15.7378	-0.345234
FUN_001784	15.7094	-1.27805	0.726499	-0.953952	0.340108	1	13.0643	16.4067	-0.352247
FUN_003988	263.03	0.868428	0.297976	0.951178	0.341514	1	310.655	207.536	0.573639
FUN_008416	19.3333	-1.32813	0.782686	-0.949456	0.342389	1	14.7385	18.5533	-0.33183
FUN_001553	77.3963	1.01359	0.45196	0.948289	0.342982	1	89.8317	60.2074	0.478067
FUN_006707	17.9905	1.2908	0.745143	0.947201	0.343536	1	20.0787	15.775	0.343727
FUN_008957	50.7449	-1.03001	0.46986	-0.947121	0.343577	1	40.1684	56.0379	-0.467436
FUN_000343	50.8273	-1.01664	0.455917	-0.94674	0.343771	1	40.6021	56.5281	-0.475289
FUN_004235	80.8632	1.01153	0.450633	0.946509	0.343889	1	93.6745	62.6727	0.478279
FUN_009220	110.468	-0.918696	0.352944	-0.945464	0.344422	1	87.2023	127.176	-0.537769
FUN_008424	54.7978	-1.02124	0.462646	-0.942921	0.345721	1	42.9435	61.2745	-0.47022
FUN_003657	51.0438	-1.06916	0.513894	-0.942143	0.34612	1	39.1116	55.1595	-0.44178
FUN_007836	48.5601	-1.02515	0.467295	-0.941908	0.34624	1	38.7008	54.0789	-0.46725
FUN_003938	32.9266	-1.09946	0.546926	-0.940641	0.346889	1	26.5906	35.4659	-0.424376
FUN_004063	191.522	-0.875676	0.309249	-0.939942	0.347248	1	150.457	223.509	-0.563685
FUN_009175	357.983	-0.89843	0.333508	-0.939797	0.347322	1	272.51	411.95	-0.548419
FUN_003591	19.2105	-1.22054	0.677766	-0.937698	0.348399	1	15.773	20.1293	-0.365661
FUN_004461	163.526	0.913117	0.350323	0.936613	0.348957	1	191.027	128.43	0.536853
FUN_005821	18.1638	-1.22991	0.690859	-0.93349	0.350567	1	14.9693	19.0865	-0.359382
FUN_003987	126.877	-0.915239	0.355153	-0.929851	0.352448	1	99.4855	145.22	-0.53182
FUN_001894	60.6011	-1.00464	0.451601	-0.929225	0.352773	1	47.5441	67.4346	-0.472315
FUN_008676	20.7702	-1.20565	0.668134	-0.928926	0.352927	1	16.847	21.5853	-0.366834
FUN_003612	16.8569	-1.24929	0.715567	-0.928338	0.353232	1	13.9327	17.5642	-0.348727
FUN_007320	131.78	-0.919406	0.36029	-0.928157	0.353326	1	102.749	150.521	-0.528057
FUN_007290	159.625	-0.921006	0.362655	-0.926519	0.354177	1	123.466	180.944	-0.526074
FUN_008490	39.0908	-1.04461	0.496918	-0.924911	0.355012	1	31.6079	43.1049	-0.445459
FUN_001969	19.1065	1.2609	0.732593	0.922616	0.356208	1	21.2702	16.6325	0.341033
FUN_005131	617.694	0.847396	0.285139	0.920239	0.357448	1	730.78	478.886	0.573367
FUN_009206	321.405	-0.86174	0.30124	-0.918667	0.35827	1	249.957	375.246	-0.562971
FUN_007588	86.6342	0.950201	0.397838	0.917963	0.358638	1	100.43	70.0626	0.501331
FUN_007062	17.711	-1.27397	0.750952	-0.917467	0.358898	1	14.2474	17.8785	-0.333281
FUN_004474	246.715	-0.853423	0.293907	-0.913293	0.361088	1	194.209	288.689	-0.566148
FUN_008649	724.599	-0.822538	0.260164	-0.913033	0.361225	1	567.276	856.695	-0.58651
FUN_002056	60.86	0.99592	0.450565	0.91201	0.361763	1	69.732	49.9375	0.467595
FUN_004949	50.3892	1.01153	0.46831	0.910777	0.362413	1	57.9732	41.9795	0.456975
FUN_003502	23.9746	-1.25263	0.733124	-0.910671	0.362469	1	18.022	24.7744	-0.337454
FUN_008553	22.4197	1.19574	0.671538	0.909462	0.363106	1	25.1053	19.4324	0.35976
FUN_008016	337.928	-0.873216	0.317257	-0.908464	0.363633	1	257.453	397.529	-0.550055
FUN_000072	171.713	0.876745	0.321232	0.908205	0.36377	1	201.747	137.258	0.547432
FUN_003830	252.42	-0.859417	0.303752	-0.903425	0.3663	1	197.929	294.025	-0.557336
FUN_006580	1947.97	-0.86522	0.310209	-0.903326	0.366353	1	1459.63	2292.64	-0.553183
FUN_008434	23.1403	-1.17937	0.658007	-0.903287	0.366373	1	18.4978	24.3693	-0.36329
FUN_003601	50.3745	1.00946	0.471207	0.900797	0.367696	1	57.6606	42.0926	0.452257
FUN_006608	58.1536	0.984776	0.444409	0.899569	0.36835	1	67.0407	48.1735	0.467404
FUN_003319	1887.34	-0.837609	0.281452	-0.897519	0.369442	1	1439.39	2242.67	-0.569858
FUN_009278	1152.38	-0.823053	0.26535	-0.897126	0.369652	1	894.323	1365.75	-0.579607
FUN_005533	27.7579	1.12536	0.604785	0.893476	0.371602	1	31.3664	23.8461	0.382748
FUN_006897	23002	-0.809789	0.251721	-0.893009	0.371852	1	17889.7	27297.8	-0.586679
FUN_003840	60.3287	0.98419	0.447051	0.892941	0.371889	1	69.3526	49.6797	0.463825
FUN_002832	40.3965	1.05085	0.523439	0.88998	0.373477	1	45.7577	33.9139	0.420629
FUN_002834	194.751	-0.882415	0.334303	-0.889657	0.37365	1	150.617	226.438	-0.533834
FUN_003243	38.6124	-1.04504	0.517303	-0.889311	0.373836	1	30.9206	42.264	-0.423615
FUN_002191	41.8346	-1.0188	0.488277	-0.888425	0.374312	1	33.8239	46.04	-0.438928
FUN_007382	99.1385	-0.922526	0.38054	-0.886965	0.375098	1	78.5358	112.037	-0.503063
FUN_002286	42.2343	-1.01108	0.481299	-0.885263	0.376015	1	34.2775	46.7043	-0.441833
FUN_006145	317.649	0.843558	0.292109	0.885143	0.37608	1	374.683	250.802	0.559984
FUN_001571	151.718	0.890664	0.346341	0.882553	0.377478	1	177.671	120.285	0.523974
FUN_005211	35.7475	1.06099	0.539458	0.882351	0.377587	1	40.6387	30.3661	0.410161
FUN_004865	30.1436	1.11563	0.601591	0.88204	0.377755	1	33.6059	25.584	0.380759
FUN_001269	3577.01	-0.865291	0.318058	-0.88126	0.378177	1	2681.71	4167.23	-0.542154
FUN_003246	41.2096	-1.01297	0.486015	-0.880564	0.378554	1	33.4656	45.4732	-0.437785
FUN_001202	24.4819	-1.11205	0.598668	-0.880363	0.378663	1	20.2164	26.2819	-0.381561
FUN_001123	84.6089	-0.961752	0.429743	-0.876693	0.380653	1	65.5792	93.7344	-0.46927
FUN_007759	77.4013	-0.92913	0.392569	-0.876612	0.380697	1	61.8849	87.6893	-0.492353
FUN_003230	22.1651	1.17282	0.670673	0.87647	0.380775	1	24.7115	19.306	0.350548
FUN_001682	29.9937	-1.07243	0.556734	-0.875518	0.381292	1	24.5029	32.5374	-0.399597
FUN_005672	88.4305	-0.957534	0.426987	-0.872472	0.382951	1	68.7357	97.375	-0.469682
FUN_000283	31.0528	1.08149	0.569368	0.872008	0.383204	1	35.1506	26.6692	0.392512
FUN_009000	3597.22	0.826306	0.277103	0.870817	0.383854	1	4262.18	2762.15	0.565904
FUN_002182	102.59	-0.919942	0.384658	-0.870752	0.38389	1	80.0325	117.261	-0.495691
FUN_001887	272.299	0.865128	0.322147	0.869568	0.384537	1	317.532	213.763	0.536304
FUN_008875	47.1723	-0.989223	0.465337	-0.868666	0.38503	1	38.1654	52.33	-0.44584
FUN_004473	67.9619	-0.950229	0.42096	-0.86761	0.385608	1	54.1778	76.2076	-0.471924
FUN_008692	28.8042	1.09857	0.593121	0.865878	0.386557	1	32.4293	24.8141	0.379762
FUN_000530	77.7305	0.942388	0.41314	0.865053	0.38701	1	89.8075	63.2387	0.476003
FUN_004021	23.3235	-1.12697	0.627793	-0.863289	0.387979	1	19.0973	24.8085	-0.363975
FUN_005529	19293.7	-0.799294	0.248234	-0.863271	0.387989	1	15118.1	22804.9	-0.581859
FUN_007359	210.686	0.895999	0.360488	0.862717	0.388293	1	243.623	163.072	0.509084
FUN_008392	78.8591	0.943274	0.417008	0.859154	0.390255	1	90.7451	64.0892	0.471859
FUN_006804	616.643	-0.829585	0.286239	-0.854476	0.392841	1	477.181	727.197	-0.555957
FUN_006796	35.7931	-1.03487	0.526591	-0.854299	0.392939	1	29.0132	38.8472	-0.408261
FUN_003101	197.293	0.870801	0.33483	0.85357	0.393343	1	231.163	155.24	0.523526
FUN_001496	237.24	0.855652	0.317711	0.85188	0.394281	1	276.791	188.345	0.534492
FUN_005353	123.878	0.921357	0.395417	0.850638	0.394971	1	141.634	97.8391	0.482951
FUN_001011	13431.1	-0.830511	0.288862	-0.849925	0.395367	1	10172	15949.4	-0.553096
FUN_000344	341.083	0.845693	0.30689	0.84947	0.39562	1	399.067	268.11	0.541066
FUN_002536	128.421	0.90487	0.377601	0.847111	0.396933	1	149.394	101.23	0.493431
FUN_000513	38.9599	1.04126	0.538926	0.846608	0.397213	1	43.7265	32.7782	0.399742
FUN_008797	845.621	0.804096	0.259654	0.843801	0.39878	1	998.76	667.808	0.570367
FUN_003142	275.704	-0.832475	0.293779	-0.842384	0.399573	1	217.735	321.622	-0.547942
FUN_000870	35.1937	-1.02577	0.524303	-0.840677	0.400529	1	28.6818	38.3511	-0.405394
FUN_009001	27.9463	-1.09039	0.603365	-0.837627	0.40224	1	22.5192	29.9408	-0.367002
FUN_003780	86.9977	0.910765	0.389039	0.837359	0.402391	1	100.912	71.1428	0.483211
FUN_005057	110.48	0.897484	0.373622	0.836363	0.40295	1	127.867	89.2279	0.492971
FUN_004495	97.7998	0.926344	0.408445	0.835717	0.403314	1	113.13	77.4791	0.470347
FUN_008673	22.2218	-1.14867	0.675192	-0.834834	0.403811	1	17.8677	23.0078	-0.337088
FUN_005761	179.961	0.880009	0.353633	0.834221	0.404156	1	209.404	141.149	0.505618
FUN_003364	36.9003	-1.01433	0.514848	-0.833889	0.404343	1	30.0563	40.3728	-0.408292
FUN_002225	27.2449	1.0879	0.607957	0.827191	0.408129	1	30.6861	23.5915	0.362018
FUN_008992	2975.03	1.38538	0.969045	0.825952	0.408831	1	3620.53	1562.84	0.250772
FUN_002414	119.089	0.901136	0.3832	0.82499	0.409377	1	138.58	94.16	0.483466
FUN_004091	171.925	-0.846945	0.317917	-0.823941	0.409973	1	136.582	199.174	-0.526931
FUN_004255	17.1588	1.20069	0.747807	0.823332	0.410319	1	19.0238	15.3239	0.30864
FUN_002350	219.492	-0.846827	0.318471	-0.822137	0.410999	1	172.165	254.893	-0.526078
FUN_007341	10735.8	0.791809	0.251706	0.821629	0.411288	1	12666.7	8430.26	0.570208
FUN_001558	313.144	-0.823244	0.29001	-0.821501	0.411361	1	247.257	365.649	-0.545172
FUN_003977	27.8985	-1.07598	0.599721	-0.818674	0.412973	1	22.6152	29.3649	-0.363167
FUN_006269	38.3847	1.00931	0.51834	0.818587	0.413022	1	43.6761	32.7702	0.401987
FUN_007361	20.5024	-1.12529	0.660281	-0.818272	0.413202	1	16.9837	21.4432	-0.33817
FUN_004449	407.799	-0.857366	0.333183	-0.817465	0.413663	1	313.743	466.552	-0.514821
FUN_006317	74.826	0.924736	0.415797	0.817072	0.413888	1	86.0988	61.4853	0.460327
FUN_006461	55.7632	-0.968141	0.469178	-0.816623	0.414144	1	44.2892	61.191	-0.428205
FUN_002478	5299.28	-0.798201	0.261297	-0.815932	0.414539	1	4154.26	6223.8	-0.562775
FUN_008162	28.8517	-1.09328	0.623314	-0.81544	0.41482	1	22.8287	30.4254	-0.352183
FUN_005149	21.5055	1.13302	0.672344	0.815095	0.415018	1	24.0726	18.9557	0.332707
FUN_007586	190.781	0.857688	0.334644	0.81486	0.415152	1	222.824	151.188	0.513125
FUN_007568	21.6645	-1.11158	0.646425	-0.814603	0.4153	1	17.8982	22.9056	-0.342566
FUN_005488	99.7777	0.892484	0.377732	0.814026	0.41563	1	115.866	81.0632	0.483948
FUN_005467	123.459	-0.912546	0.403617	-0.811527	0.417063	1	93.7966	140.603	-0.466435
FUN_003633	1007.75	-0.812494	0.28076	-0.810277	0.417781	1	784.52	1182.47	-0.548588
FUN_003290	54.0804	-0.942146	0.441544	-0.808858	0.418597	1	43.9194	60.2232	-0.442145
FUN_002054	40.5416	0.997267	0.509838	0.808623	0.418732	1	45.995	34.5797	0.403533
FUN_005285	18.5356	-1.1289	0.673592	-0.807463	0.4194	1	15.5983	19.5316	-0.330149
FUN_003292	496.411	-0.827782	0.300801	-0.807117	0.419599	1	383.555	582.619	-0.53422
FUN_002481	260.159	-0.825957	0.298887	-0.806179	0.420139	1	205.583	303.334	-0.535289
FUN_005337	96.0022	-0.888244	0.376435	-0.805567	0.420493	1	76.7215	108.904	-0.482427
FUN_001888	266.836	-0.822086	0.2947	-0.804502	0.421107	1	211.427	311	-0.537721
FUN_009058	49.4476	0.96341	0.470476	0.804313	0.421216	1	56.5568	41.6523	0.423879
FUN_007680	77.94	-0.91469	0.411247	-0.801684	0.422736	1	62.095	87.1773	-0.45877
FUN_001653	133.668	-0.861565	0.345961	-0.799409	0.424053	1	106.247	153.285	-0.501225
FUN_002366	72.2625	0.919194	0.418416	0.798712	0.424457	1	83.3293	59.4605	0.453409
FUN_007669	295.991	-0.832842	0.310404	-0.798449	0.42461	1	232.989	341.472	-0.525403
FUN_000678	107.056	0.900723	0.395811	0.79766	0.425068	1	123.887	85.043	0.467506
FUN_007509	36.1088	1.01165	0.535252	0.797096	0.425395	1	40.8835	30.9276	0.387155
FUN_006896	81.4065	0.921842	0.422827	0.796644	0.425658	1	93.1934	66.0008	0.450066
FUN_009068	29.4236	-1.07662	0.617175	-0.796561	0.425706	1	23.3185	31.3819	-0.349459
FUN_008950	92.9959	-0.908079	0.40571	-0.79633	0.42584	1	73.5634	103.323	-0.460762
FUN_005471	24.808	-1.07306	0.613864	-0.795061	0.426578	1	20.426	26.3257	-0.350433
FUN_008641	24.1189	-1.09195	0.638433	-0.794059	0.427161	1	19.6199	25.5312	-0.340059
FUN_004159	29.8011	-1.05569	0.592985	-0.793761	0.427335	1	24.0093	31.4968	-0.359078
FUN_005330	1082.76	-0.837832	0.319897	-0.790355	0.42932	1	816.275	1267.97	-0.516737
FUN_004217	15.5405	-1.16456	0.733393	-0.790238	0.429389	1	13.1384	16.1776	-0.304628
FUN_003898	16.2535	-1.15156	0.717238	-0.789914	0.429578	1	13.7221	16.9288	-0.309921
FUN_006876	144.202	0.86008	0.350112	0.785692	0.432048	1	167.333	116.07	0.494664
FUN_000453	35.4765	1.0364	0.576609	0.782862	0.433708	1	39.1226	29.7728	0.363359
FUN_005336	145.994	0.850258	0.340047	0.780063	0.435354	1	169.849	118.153	0.500064
FUN_002349	102.729	-0.866886	0.362135	-0.7784	0.436333	1	82.5633	117.061	-0.484482
FUN_008188	38.1392	1.01442	0.551995	0.777935	0.436607	1	43.1188	31.9141	0.373493
FUN_003421	222.03	-0.83244	0.318142	-0.777765	0.436708	1	175.848	255.549	-0.514672
FUN_008465	20.3547	1.1223	0.692065	0.776378	0.437526	1	22.6184	18.0166	0.315063
FUN_007207	55.3268	-0.935547	0.451525	-0.776362	0.437535	1	44.5833	61.537	-0.426844
FUN_005853	67.1091	-0.913688	0.423488	-0.776144	0.437664	1	53.8013	75.3481	-0.443813
FUN_001155	30.5765	1.04282	0.589861	0.776144	0.437664	1	33.9816	26.2371	0.355528
FUN_008762	64.8734	0.950293	0.470672	0.77611	0.437684	1	74.0911	52.0967	0.415647
FUN_000270	24.06	1.1001	0.665777	0.773681	0.43912	1	26.7804	20.7428	0.323926
FUN_007166	6435.84	-0.816782	0.300512	-0.77129	0.440535	1	4863.36	7618.11	-0.525333
FUN_001222	483.441	0.817303	0.301213	0.771227	0.440573	1	569.477	376.4	0.524827
FUN_002089	378.382	0.810811	0.293047	0.770565	0.440965	1	443.72	300.072	0.530366
FUN_002557	20.0478	-1.11655	0.69207	-0.768055	0.442455	1	16.4514	20.5152	-0.31286
FUN_005205	411.579	0.875369	0.37868	0.766795	0.443204	1	483.676	298.725	0.470146
FUN_007894	123.731	-0.861585	0.360791	-0.766607	0.443315	1	97.8524	141.776	-0.482178
FUN_003134	320.364	-0.845667	0.34005	-0.766557	0.443345	1	249.166	363.146	-0.496455
FUN_006513	74.9101	-0.912316	0.428474	-0.763912	0.44492	1	59.2817	83.5376	-0.43726
FUN_008167	26.8242	-1.03557	0.589893	-0.763825	0.444972	1	22.1837	28.5696	-0.352098
FUN_003741	126.59	0.872821	0.377277	0.76289	0.445529	1	146.986	100.537	0.470009
FUN_007740	54.5422	0.941912	0.46792	0.762762	0.445605	1	62.0054	45.4952	0.413421
FUN_005192	21.1567	-1.10348	0.681713	-0.760549	0.446926	1	17.3006	21.9852	-0.314576
FUN_001882	81.1915	-0.898546	0.412807	-0.759546	0.447526	1	64.5387	90.9347	-0.445857
FUN_000550	83.8699	0.881437	0.390406	0.759304	0.447671	1	96.8208	69.3659	0.460294
FUN_002183	55.9299	-0.927892	0.452248	-0.758195	0.448334	1	45.0351	62.2245	-0.421258
FUN_006933	17.7673	1.13287	0.722967	0.757808	0.448566	1	19.7209	16.0309	0.299642
FUN_006048	110.304	-0.851888	0.352397	-0.757351	0.448839	1	88.7871	126.099	-0.485436
FUN_000602	41.1213	-0.952	0.484759	-0.757078	0.449003	1	33.8984	45.2575	-0.40232
FUN_005925	15.4987	1.18575	0.793763	0.756841	0.449145	1	17.1172	13.9447	0.277685
FUN_002067	174.466	0.825936	0.319502	0.754098	0.45079	1	203.583	141.419	0.507586
FUN_008668	83.6866	0.884944	0.397807	0.753993	0.450853	1	96.3804	68.9811	0.45397
FUN_006741	60.008	-0.90466	0.424712	-0.75265	0.45166	1	48.9203	67.1075	-0.436428
FUN_004270	185.485	0.827705	0.322986	0.75144	0.452388	1	215.882	149.784	0.504438
FUN_008802	120.368	0.850744	0.354413	0.749814	0.453367	1	139.666	98.2556	0.482018
FUN_001292	16.6294	1.16558	0.774529	0.749586	0.453504	1	18.3651	14.8412	0.281469
FUN_002491	80.8083	-0.876777	0.38935	-0.749395	0.453619	1	65.2972	91.3102	-0.458252
FUN_003515	932.197	0.814237	0.306483	0.747961	0.454484	1	1087.49	720.714	0.515238
FUN_007017	101.667	0.887192	0.404025	0.747954	0.454488	1	115.883	82.0912	0.448256
FUN_008252	50.9742	0.94335	0.479555	0.747257	0.454909	1	57.8944	42.7212	0.40245
FUN_004679	990.117	0.782838	0.264772	0.747202	0.454942	1	1161.7	786.087	0.544405
FUN_005307	104.585	0.860138	0.368224	0.747201	0.454942	1	121.107	85.7017	0.471836
FUN_006451	117.471	0.86981	0.381591	0.746374	0.455441	1	136.044	93.9671	0.462584
FUN_002563	16.5726	1.14022	0.745829	0.744435	0.456613	1	18.3735	15.0204	0.288897
FUN_005380	84.0434	-0.869308	0.38217	-0.743931	0.456918	1	68.0567	95.0588	-0.461528
FUN_004087	20.6379	-1.06336	0.643605	-0.743244	0.457334	1	17.4137	21.868	-0.324251
FUN_003592	312.682	-0.809429	0.302651	-0.741546	0.458363	1	246.708	363.315	-0.516349
FUN_008147	19.0335	1.121	0.722921	0.741435	0.458429	1	20.8846	16.8778	0.295462
FUN_005034	393.323	-0.793577	0.281965	-0.739727	0.459466	1	312.967	457.93	-0.530603
FUN_003539	75.8338	-0.895374	0.419992	-0.739	0.459907	1	60.5621	84.5409	-0.435577
FUN_001071	8170.31	-0.769216	0.249353	-0.738776	0.460043	1	6467.58	9608.61	-0.55304
FUN_007590	501.676	0.803874	0.297059	0.736803	0.461242	1	588.536	393.867	0.519156
FUN_000440	83.8057	0.900206	0.428619	0.735398	0.462097	1	96.3686	67.2159	0.429183
FUN_003562	16.3341	-1.11957	0.727193	-0.735118	0.462268	1	13.7843	16.9957	-0.292466
FUN_001883	234.667	-0.808064	0.304457	-0.732664	0.463763	1	187.006	271.957	-0.512835
FUN_005722	20.0726	1.09251	0.693878	0.731405	0.464532	1	22.2635	17.8598	0.302677
FUN_005972	20.6269	-1.10212	0.707303	-0.731112	0.46471	1	16.7475	21.1237	-0.298013
FUN_008794	258.569	0.828562	0.333399	0.730543	0.465059	1	299.45	204.222	0.491634
FUN_003363	18.8617	-1.07625	0.673893	-0.728974	0.466018	1	15.9404	19.8076	-0.309129
FUN_004326	32.0463	0.992469	0.560573	0.72688	0.467299	1	36.1133	27.8134	0.355247
FUN_001119	172.861	0.819669	0.322847	0.726873	0.467304	1	201.178	140.402	0.498198
FUN_008049	78.9276	0.881601	0.408664	0.725783	0.467972	1	90.7136	65.1285	0.439137
FUN_005647	40.1111	0.963026	0.521161	0.725354	0.468235	1	45.2438	34.1682	0.374078
FUN_008450	99.5821	0.868335	0.391145	0.724373	0.468837	1	115.048	80.6477	0.450203
FUN_003683	33.1477	0.981051	0.548752	0.72173	0.47046	1	37.3945	28.7996	0.359432
FUN_002338	15.3595	1.17413	0.817493	0.720654	0.471122	1	16.8907	13.7382	0.262368
FUN_001230	18.2331	-1.09606	0.709594	-0.720209	0.471396	1	15.1904	18.9705	-0.294469
FUN_008246	472.694	-0.84544	0.361878	-0.719691	0.471715	1	348.846	549.817	-0.468788
FUN_008857	116.521	-0.845162	0.361681	-0.719313	0.471948	1	93.4862	132.097	-0.468824
FUN_005793	498.893	0.799638	0.298966	0.717935	0.472798	1	582.653	393.237	0.51312
FUN_007450	190.341	0.825743	0.335807	0.71691	0.47343	1	220.517	152.731	0.486375
FUN_000003	16.9298	-1.09142	0.707898	-0.715384	0.474372	1	14.3796	17.6653	-0.293813
FUN_006094	112.851	0.84553	0.364446	0.714864	0.474693	1	130.432	92.3663	0.465723
FUN_006716	91.7445	0.855882	0.3798	0.713223	0.475708	1	105.828	75.9772	0.454781
FUN_007312	41.8319	0.94925	0.510828	0.713057	0.47581	1	47.3004	35.6423	0.376024
FUN_003910	204.334	-0.806983	0.31147	-0.712695	0.476034	1	163.255	236.375	-0.502775
FUN_001664	41.9639	0.941588	0.500474	0.7125	0.476155	1	47.5712	35.9635	0.381337
FUN_001654	343.574	-0.830084	0.344096	-0.712253	0.476308	1	261.146	399.106	-0.479274
FUN_002792	350.581	0.814298	0.322074	0.711941	0.476501	1	403.921	277.555	0.49493
FUN_004821	60.2646	-0.905843	0.450673	-0.711919	0.476515	1	48.4788	66.5487	-0.409277
FUN_007238	29.7245	1.00187	0.58771	0.709314	0.47813	1	33.2966	25.8138	0.338233
FUN_007640	17.4724	-1.0824	0.701774	-0.70878	0.478461	1	14.8674	18.186	-0.2942
FUN_001554	53.8039	0.919955	0.473744	0.707038	0.479543	1	61.2673	44.8591	0.394538
FUN_006846	416.545	0.796668	0.299746	0.706158	0.48009	1	488.109	328.798	0.50965
FUN_003795	28.2208	-0.981462	0.56144	-0.706153	0.480093	1	23.6999	30.4197	-0.349216
FUN_002394	58.235	0.899999	0.44626	0.705864	0.480273	1	66.3476	49.0439	0.410248
FUN_006168	280.509	-0.799225	0.304823	-0.702783	0.482191	1	222.408	325.463	-0.505121
FUN_007415	33.3238	-0.997262	0.587765	-0.701407	0.483049	1	26.8826	34.4523	-0.336098
FUN_003274	16.3344	1.13043	0.779228	0.69996	0.483952	1	17.9912	14.6595	0.267971
FUN_006181	335.583	-0.793143	0.29738	-0.699922	0.483976	1	266.771	388.614	-0.509841
FUN_001343	263.612	0.792601	0.296796	0.699474	0.484256	1	307.661	213.039	0.510157
FUN_003740	61.6978	-0.879052	0.422272	-0.696356	0.486206	1	50.555	68.7853	-0.422409
FUN_002525	23.0688	1.03746	0.649815	0.696296	0.486244	1	25.573	20.453	0.309563
FUN_005912	23.1349	1.04227	0.658586	0.694325	0.487479	1	25.4757	20.3672	0.305779
FUN_001655	904.362	-0.778174	0.279096	-0.692141	0.488849	1	709.828	1061.47	-0.521315
FUN_001803	30.771	0.976369	0.56608	0.691367	0.489335	1	34.5098	26.9601	0.343108
FUN_004385	5362.81	-0.769769	0.267797	-0.68996	0.490219	1	4201.26	6313.82	-0.529019
FUN_001594	734.027	-0.76807	0.266242	-0.68761	0.491699	1	585.519	856.543	-0.529605
FUN_000377	18.8947	-1.04544	0.670972	-0.686227	0.49257	1	16.0764	19.8682	-0.299202
FUN_000872	167.639	0.815103	0.336487	0.68384	0.494076	1	194.161	135.84	0.477341
FUN_000056	289.079	0.801469	0.317243	0.682346	0.49502	1	337.445	229.006	0.490949
FUN_005704	16.2864	-1.09532	0.748764	-0.681548	0.495525	1	13.6985	16.8866	-0.272457
FUN_004008	38.2715	0.937538	0.517776	0.68087	0.495953	1	43.2386	33.0885	0.363677
FUN_000150	68.9222	0.871278	0.420694	0.680491	0.496194	1	78.8281	57.7125	0.419104
FUN_007492	23.4147	-1.01997	0.640143	-0.679494	0.496825	1	19.4538	24.3704	-0.308919
FUN_005365	68.7023	0.886061	0.443085	0.679465	0.496843	1	78.542	56.4229	0.404959
FUN_002852	55.5225	-0.892563	0.452683	-0.679422	0.496871	1	45.3066	61.0598	-0.399198
FUN_008835	56.9191	0.904247	0.469989	0.679265	0.49697	1	64.1347	47.6111	0.389088
FUN_005730	111.085	0.858581	0.402791	0.679213	0.497003	1	128.094	88.2517	0.430298
FUN_001698	43.7068	0.92367	0.500505	0.676657	0.498624	1	49.3977	37.2839	0.371555
FUN_009131	900.38	-0.802891	0.322249	-0.676158	0.49894	1	704.486	1019.4	-0.485729
FUN_000979	433.726	-0.776283	0.284078	-0.673346	0.500727	1	345.815	503.954	-0.513206
FUN_007280	148.099	0.822172	0.352394	0.673031	0.500928	1	170.124	120.423	0.463155
FUN_003628	249.965	0.815584	0.343424	0.671427	0.501949	1	290.653	195.65	0.469154
FUN_000565	31.1133	-0.96691	0.570298	-0.669667	0.50307	1	25.6959	33.0746	-0.335436
FUN_005165	155.616	0.81762	0.347409	0.669584	0.503123	1	180.109	125.702	0.465819
FUN_000397	20.1632	-1.10109	0.771761	-0.668713	0.503678	1	15.8557	20.1351	-0.262635
FUN_001276	159.781	-0.853099	0.400972	-0.668623	0.503736	1	122.204	179.151	-0.428659
FUN_001351	29.415	0.972911	0.581293	0.667324	0.504565	1	32.9439	25.7718	0.329928
FUN_007493	77.0423	0.859413	0.411461	0.666924	0.504821	1	88.309	63.9264	0.421361
FUN_000797	35.4034	0.971682	0.58342	0.662785	0.507468	1	38.4926	30.0627	0.32781
FUN_004261	52.8006	-0.885966	0.454712	-0.661883	0.508046	1	43.2534	58.5073	-0.393263
FUN_008727	30.4962	0.970628	0.584336	0.659942	0.509291	1	34.0423	26.4738	0.326669
FUN_001647	307.354	-0.785161	0.304301	-0.657772	0.510684	1	244.947	354.583	-0.494425
FUN_008345	34.7698	-0.92469	0.519949	-0.653314	0.513554	1	29.0939	37.7443	-0.355202
FUN_004688	176.981	0.816513	0.355206	0.65177	0.514549	1	204.626	140.923	0.455648
FUN_008351	26.5253	-0.965907	0.584962	-0.651165	0.51494	1	22.324	28.3821	-0.324117
FUN_005001	192.407	0.815555	0.35482	0.64978	0.515834	1	220.424	153.619	0.45541
FUN_008515	24.4522	-0.980315	0.608715	-0.649425	0.516063	1	20.6452	25.8779	-0.313661
FUN_006385	101.898	-0.833473	0.382995	-0.648764	0.516491	1	82.0613	114.449	-0.43546
FUN_008994	1642.07	1.11798	0.822259	0.64819	0.516862	1	1999.24	1012.77	0.244265
FUN_004455	36.0749	-0.922065	0.520039	-0.648155	0.516885	1	30.046	39.0254	-0.35379
FUN_006989	147.677	0.813638	0.353143	0.647437	0.517349	1	170.12	119.932	0.456005
FUN_006114	74.8267	0.856248	0.420678	0.644789	0.519064	1	84.958	62.4532	0.409552
FUN_000462	23.8473	-0.981428	0.616686	-0.642836	0.52033	1	20.2075	25.1956	-0.30875
FUN_008850	358.241	-0.839821	0.39666	-0.642417	0.520602	1	275.715	384.422	-0.424568
FUN_008406	108.877	0.827835	0.378146	0.642172	0.520762	1	125.255	89.0759	0.437061
FUN_006151	179.127	-0.788365	0.316876	-0.641781	0.521015	1	144.649	205.991	-0.481117
FUN_002689	63.872	0.859909	0.42842	0.641681	0.52108	1	72.8289	54.0036	0.403845
FUN_006536	53.6186	0.925015	0.530325	0.641145	0.521429	1	59.4882	43.3972	0.346796
FUN_005161	20.7526	1.03396	0.701041	0.640416	0.521902	1	22.6567	18.3666	0.277494
FUN_002352	175.562	-0.813995	0.359309	-0.63732	0.523916	1	137.645	200.725	-0.449
FUN_000680	23.7324	1.00677	0.662977	0.636172	0.524665	1	26.3047	20.8005	0.289523
FUN_006310	621.689	0.782599	0.310733	0.635913	0.524833	1	728.483	483.046	0.484268
FUN_000537	19.8093	-1.01663	0.679879	-0.634869	0.525514	1	16.6711	20.6024	-0.283263
FUN_001874	31.0859	-0.979785	0.622235	-0.634463	0.525779	1	24.7549	32.6861	-0.304422
FUN_008417	1092.1	0.774246	0.298335	0.634343	0.525857	1	1260.93	862.316	0.493224
FUN_006586	299.759	0.773523	0.297355	0.634001	0.52608	1	348.181	242.725	0.493882
FUN_007311	102.643	0.821631	0.373335	0.63383	0.526192	1	117.539	85.2809	0.438223
FUN_006739	37.9875	0.920172	0.529787	0.632655	0.526959	1	42.4697	32.8576	0.344836
FUN_005031	69.0453	0.856039	0.429146	0.631578	0.527663	1	78.8336	57.5849	0.400715
FUN_003374	133.585	0.819426	0.37125	0.63145	0.527746	1	153.327	108.097	0.439061
FUN_008106	40.5985	-0.898044	0.496087	-0.631026	0.528024	1	33.7669	44.1949	-0.361747
FUN_009182	24.8098	0.99641	0.653139	0.629897	0.528762	1	27.3443	21.6904	0.291533
FUN_001715	32.4346	-0.930765	0.549826	-0.628861	0.52944	1	27.0582	34.592	-0.334193
FUN_000777	37.7768	0.917702	0.529843	0.627925	0.530053	1	42.5064	32.5951	0.343572
FUN_003309	21.2556	-1.00495	0.668797	-0.627923	0.530054	1	17.841	22.0371	-0.28542
FUN_004814	393.89	-0.76601	0.289191	-0.625919	0.531368	1	315.787	455.131	-0.498147
FUN_004990	25.9314	0.97089	0.61716	0.625267	0.531796	1	28.7136	22.9576	0.304116
FUN_007369	44.383	0.9149	0.528473	0.624252	0.532462	1	49.7799	37.1672	0.343291
FUN_001432	86.1895	-0.862501	0.444761	-0.623934	0.532671	1	68.2941	93.1971	-0.389103
FUN_000658	32.2495	-0.931551	0.557613	-0.62149	0.534277	1	26.7447	34.6847	-0.328666
FUN_005036	42.1841	0.894144	0.497702	0.621144	0.534505	1	47.6085	36.4732	0.358287
FUN_007345	33.6206	0.933247	0.56263	0.618964	0.53594	1	37.2703	29.2156	0.325722
FUN_005858	313.172	0.779717	0.314848	0.618449	0.53628	1	364.361	249.375	0.476898
FUN_008137	51.7938	0.875594	0.470304	0.617886	0.536651	1	58.4492	44.1339	0.372529
FUN_000561	270.081	0.793463	0.338624	0.615616	0.538148	1	314.191	212.053	0.45846
FUN_006762	118.408	0.808317	0.364045	0.613433	0.53959	1	135.649	97.8131	0.439501
FUN_005554	23.6162	-0.959444	0.610482	-0.613358	0.539639	1	20.0824	25.0695	-0.3038
FUN_002784	22.8648	-0.960792	0.614492	-0.611549	0.540836	1	19.5399	24.3012	-0.301737
FUN_008931	40.2764	0.90308	0.521846	0.609528	0.542175	1	45.2371	34.5341	0.342768
FUN_003458	429.033	-0.768114	0.300536	-0.609292	0.542331	1	342.36	493.359	-0.485546
FUN_003324	26.8697	0.949402	0.59972	0.60762	0.543439	1	29.9043	23.8448	0.306755
FUN_006952	37.9364	0.911681	0.538501	0.606648	0.544084	1	42.0643	32.7099	0.33384
FUN_005226	57.2087	-0.873377	0.476192	-0.605589	0.544788	1	46.2615	61.8138	-0.365982
FUN_005676	19.2813	-1.00539	0.694545	-0.605274	0.544997	1	16.2279	19.9318	-0.271156
FUN_002139	100.497	-0.805638	0.364753	-0.604898	0.545247	1	82.2111	113.536	-0.436818
FUN_003730	207.651	-0.779996	0.322371	-0.604882	0.545257	1	166.798	237.831	-0.467901
FUN_007750	622.315	-0.765248	0.298057	-0.604745	0.545348	1	490.119	723.034	-0.486359
FUN_002981	64.715	0.846456	0.433226	0.603508	0.546171	1	73.3703	54.7221	0.390804
FUN_008656	16.1488	-1.02029	0.721591	-0.603231	0.546355	1	13.9077	16.7383	-0.262045
FUN_001545	110.774	-0.80917	0.37177	-0.60298	0.546522	1	89.7453	124.485	-0.431368
FUN_005515	130.492	0.795472	0.349197	0.602731	0.546688	1	150.41	107.549	0.44747
FUN_002500	129.765	0.811133	0.375437	0.60232	0.546961	1	149.165	104.794	0.42863
FUN_005213	64.4127	0.853019	0.445643	0.601421	0.547559	1	73.259	53.7528	0.382667
FUN_000357	54.6902	-0.892172	0.511323	-0.600741	0.548012	1	43.9332	57.0778	-0.345841
FUN_005597	53.7565	0.860833	0.459214	0.600664	0.548064	1	60.7927	45.9147	0.374416
FUN_005930	18.081	1.0349	0.751962	0.598296	0.549642	1	19.6077	16.1084	0.251834
FUN_004743	18.6434	-0.98669	0.672206	-0.59757	0.550127	1	16.0451	19.5552	-0.276843
FUN_006423	98.7835	-0.81241	0.380604	-0.597499	0.550174	1	79.9402	111.585	-0.4238
FUN_005779	551.722	0.792279	0.347092	0.597187	0.550383	1	640.854	419.631	0.447613
FUN_008065	30.5777	-0.91599	0.554873	-0.596515	0.550831	1	25.7387	32.8204	-0.323534
FUN_000114	400.965	0.788632	0.341491	0.596303	0.550973	1	462.525	311.794	0.45151
FUN_005278	47.4727	0.875568	0.4894	0.593723	0.552697	1	53.1888	40.6644	0.35561
FUN_008633	165.319	-0.849742	0.446156	-0.593386	0.552923	1	119.295	187.384	-0.380266
FUN_007478	26.1988	-0.929435	0.580792	-0.593044	0.553152	1	22.3107	27.9914	-0.311089
FUN_003268	101.498	0.803453	0.369738	0.590831	0.554634	1	116.61	84.5776	0.429699
FUN_007194	25.5814	0.962421	0.642372	0.587542	0.55684	1	28.2529	22.4091	0.285089
FUN_009077	109.629	-0.806919	0.378096	-0.586937	0.557246	1	88.688	122.844	-0.422839
FUN_006592	79.3533	0.84109	0.436334	0.586913	0.557262	1	90.3879	64.703	0.384569
FUN_002931	17.386	-1.00281	0.712572	-0.586347	0.557642	1	14.8401	18.0752	-0.260886
FUN_002002	84.6219	0.817394	0.396739	0.58576	0.558037	1	96.4211	70.9496	0.409777
FUN_001216	51.6436	0.889369	0.520017	0.585306	0.558342	1	58.0315	42.3467	0.337451
FUN_004170	28.8342	0.923178	0.57955	0.583517	0.559545	1	32.1214	25.6081	0.309237
FUN_003556	287.232	-0.77847	0.331761	-0.583161	0.559785	1	225.479	331.014	-0.455493
FUN_005786	75.2081	0.83052	0.421531	0.582449	0.560265	1	84.936	63.1506	0.392692
FUN_007990	26.307	-0.938746	0.608723	-0.581128	0.561154	1	22.0279	27.6217	-0.296491
FUN_006903	17.3384	-0.998472	0.713556	-0.579453	0.562283	1	14.8196	18.0266	-0.258966
FUN_000061	58.0828	-0.849501	0.457545	-0.578087	0.563205	1	47.6994	63.0623	-0.369538
FUN_005987	148.339	0.798108	0.368993	0.577539	0.563575	1	171.063	118.911	0.426855
FUN_009139	44.8524	0.871562	0.496444	0.577228	0.563785	1	50.5046	38.5136	0.347575
FUN_001529	8795.48	-0.761957	0.306664	-0.57704	0.563913	1	6770.94	10258.4	-0.47313
FUN_004388	128.114	0.796583	0.366758	0.576901	0.564006	1	146.875	104.807	0.428284
FUN_007384	143.756	-0.778939	0.336529	-0.576292	0.564418	1	116.787	164.081	-0.450226
FUN_004998	56.6337	0.841828	0.446509	0.575192	0.565162	1	64.2112	48.4271	0.375346
FUN_001752	24.9561	-0.925099	0.592091	-0.574404	0.565694	1	21.339	26.6174	-0.30164
FUN_005693	28.1689	0.938693	0.616347	0.573853	0.566067	1	31.1763	24.4988	0.291674
FUN_008832	402.39	0.751652	0.291101	0.572489	0.566991	1	466.387	325.5	0.48414
FUN_006971	110.252	-0.809932	0.393404	-0.571759	0.567485	1	87.5603	124.561	-0.408443
FUN_001734	3952.2	-0.738073	0.268024	-0.571115	0.567922	1	3134.28	4621.98	-0.501879
FUN_007947	38.386	-0.875366	0.508739	-0.570757	0.568164	1	32.2669	41.4194	-0.339477
FUN_008722	139.243	0.781747	0.345601	0.569289	0.56916	1	160.568	114.59	0.441745
FUN_006794	596.933	0.749305	0.289013	0.568502	0.569694	1	692.838	478.455	0.484845
FUN_006220	71.5732	-0.825899	0.424052	-0.568087	0.569976	1	58.682	78.647	-0.387395
FUN_001353	25.4588	0.931648	0.611007	0.567338	0.570484	1	28.2476	22.7974	0.292191
FUN_002062	24.5296	0.944146	0.633314	0.567089	0.570654	1	27.0337	21.8507	0.283504
FUN_002495	46.2714	-0.850903	0.468979	-0.566983	0.570726	1	38.7557	50.6414	-0.360077
FUN_001712	88.5179	0.817967	0.41263	0.564592	0.572351	1	100.83	72.8052	0.393839
FUN_008053	15.6703	-1.00372	0.74237	-0.564032	0.572732	1	13.4746	16.051	-0.24675
FUN_002667	141.53	0.779393	0.345185	0.563156	0.573328	1	162.497	116.953	0.440533
FUN_004506	16.6773	0.998398	0.737545	0.560505	0.575135	1	18.3284	15.3163	0.247351
FUN_005955	14.9921	-1.00678	0.752623	-0.560414	0.575197	1	12.9583	15.4432	-0.242996
FUN_000285	91.5144	0.802673	0.388632	0.560101	0.575411	1	104.641	76.3257	0.408731
FUN_007063	384.748	-0.740404	0.277809	-0.559391	0.575895	1	311.549	445.463	-0.491553
FUN_000532	29.4247	-0.897001	0.559502	-0.55764	0.57709	1	24.9645	31.5939	-0.311639
FUN_007053	40.9948	0.88012	0.530786	0.556005	0.578207	1	45.5887	35.0706	0.324698
FUN_006954	17.7585	0.99695	0.740948	0.555977	0.578226	1	19.3227	16.0576	0.245331
FUN_003403	6929.98	-0.753981	0.304248	-0.555405	0.578618	1	5349.04	8091.15	-0.469864
FUN_007191	19.3125	-0.980546	0.714861	-0.553319	0.580045	1	16.1437	19.988	-0.252507
FUN_005168	23.3751	0.94889	0.659093	0.552107	0.580875	1	25.4525	20.7843	0.270548
FUN_005664	33.2978	-0.900248	0.571887	-0.551242	0.581468	1	27.3966	35.3661	-0.304547
FUN_006138	41.5849	0.870003	0.517102	0.551154	0.581528	1	46.2177	35.9695	0.330251
FUN_002125	92.9659	-0.819406	0.425715	-0.550618	0.581895	1	73.3158	104.038	-0.381879
FUN_004212	48.0327	-0.846915	0.475964	-0.550282	0.582126	1	39.8903	52.271	-0.351874
FUN_005801	37.2385	-0.874671	0.527195	-0.549457	0.582692	1	31.0895	39.8318	-0.324808
FUN_005653	86.0149	0.799507	0.390504	0.549308	0.582794	1	98.2543	72.2935	0.40472
FUN_003754	102.019	0.786205	0.366292	0.549304	0.582797	1	116.976	85.5097	0.421685
FUN_000287	235.425	-0.781076	0.357025	-0.549194	0.582872	1	187.63	261.932	-0.428362
FUN_001898	109.957	0.787174	0.368913	0.548027	0.583674	1	125.625	91.5221	0.419491
FUN_002211	22.0228	0.948934	0.665101	0.547187	0.58425	1	24.3053	19.7354	0.267294
FUN_006863	183.009	0.769309	0.33693	0.547025	0.584362	1	209.321	150.148	0.442735
FUN_005083	133.644	0.785254	0.367802	0.544461	0.586124	1	153.645	108.7	0.419394
FUN_004766	45.7082	0.870427	0.525464	0.54319	0.586999	1	51.1386	38.3806	0.32409
FUN_007234	65.957	-0.812026	0.417993	-0.543133	0.587038	1	54.7223	73.0318	-0.384906
FUN_008709	22.0081	0.944812	0.663104	0.542617	0.587393	1	24.2158	19.7764	0.266909
FUN_002235	87.0612	0.80394	0.40361	0.542455	0.587505	1	99.0096	72.5436	0.394148
FUN_006524	69.5387	-0.815352	0.424904	-0.542127	0.587731	1	56.8878	77.3048	-0.380236
FUN_003325	325.079	0.740707	0.287331	0.541909	0.587881	1	377.412	265.399	0.48003
FUN_001203	23.2964	0.93467	0.645538	0.541673	0.588044	1	25.6177	20.8955	0.272906
FUN_005810	123.97	0.783237	0.366085	0.541505	0.588159	1	142.42	101.76	0.419889
FUN_006399	49.9041	-0.829654	0.453056	-0.540007	0.589192	1	41.8452	54.904	-0.36245
FUN_004387	405.563	0.741576	0.290273	0.539409	0.589605	1	470.212	328.53	0.477121
FUN_003143	15.5356	1.01412	0.795605	0.539362	0.589637	1	16.6588	14.1051	0.226797
FUN_009267	44.9423	-0.852577	0.496362	-0.539076	0.589834	1	37.3569	48.2227	-0.33793
FUN_002889	65.9222	-0.811545	0.420254	-0.539066	0.589841	1	54.5648	73.0978	-0.382423
FUN_005607	16.7628	-0.980405	0.733544	-0.539033	0.589864	1	14.3386	17.2988	-0.243649
FUN_006759	35.9555	0.879828	0.547258	0.538737	0.590068	1	40.0711	31.233	0.312558
FUN_003586	802.045	0.737275	0.283138	0.537811	0.590707	1	932.375	642.069	0.482423
FUN_000465	449.865	0.747372	0.302175	0.537345	0.591029	1	518.548	362.366	0.467235
FUN_006558	24.7637	-0.917387	0.618628	-0.537297	0.591063	1	21.0319	25.8846	-0.281926
FUN_003175	33.9251	0.88764	0.5636	0.536977	0.591284	1	37.5181	29.524	0.304689
FUN_000623	79.7281	-0.819598	0.437232	-0.536553	0.591576	1	63.7008	88.2266	-0.371126
FUN_005594	79.4453	0.801738	0.404747	0.535489	0.592311	1	90.5575	66.7757	0.391635
FUN_003300	453.974	-0.728991	0.269128	-0.535027	0.592631	1	368.549	526.331	-0.492968
FUN_000644	23.1945	-0.911672	0.610734	-0.534885	0.592729	1	19.9728	24.6324	-0.284428
FUN_006420	157.847	0.769812	0.346317	0.533648	0.593585	1	180.787	129.686	0.432422
FUN_001985	26.9356	-0.9042	0.598208	-0.533593	0.593623	1	22.6929	28.6211	-0.289132
FUN_006881	216.075	0.788206	0.38151	0.532635	0.594286	1	248.822	167.063	0.406746
FUN_008160	241.243	-0.762422	0.333829	-0.531475	0.59509	1	191.43	276.918	-0.441297
FUN_000625	36.2486	0.919427	0.629761	0.531038	0.595393	1	39.6689	29.796	0.276192
FUN_006915	36.4101	-0.855187	0.508843	-0.530982	0.595431	1	30.8991	39.4885	-0.329391
FUN_008221	147.387	-0.789803	0.386374	-0.530064	0.596067	1	118.473	161.47	-0.402723
FUN_005374	207.89	0.748825	0.309092	0.530022	0.596097	1	240.471	171.135	0.460075
FUN_006773	158.441	0.763259	0.336478	0.52978	0.596265	1	182.553	130.405	0.438875
FUN_003658	44.4347	0.85812	0.515535	0.529779	0.596265	1	49.8124	37.803	0.325688
FUN_001481	265.751	0.746362	0.305063	0.528948	0.596842	1	307.892	216.428	0.46299
FUN_006127	13861.5	-0.729001	0.272433	-0.528576	0.597099	1	11012.1	16137.4	-0.48889
FUN_008549	1730.19	-0.750779	0.31453	-0.527068	0.598146	1	1351.78	1985.91	-0.45512
FUN_002842	42.5307	0.849223	0.502235	0.526095	0.598822	1	47.5448	36.9341	0.331588
FUN_008142	23.333	0.934484	0.664378	0.526032	0.598866	1	25.4195	20.6945	0.262587
FUN_005387	206.662	-0.762788	0.338037	-0.525943	0.598928	1	167.149	232.483	-0.436762
FUN_001407	40.1484	0.851226	0.506252	0.525878	0.598973	1	45.0557	35.1009	0.32945
FUN_002897	107.043	0.797558	0.40505	0.524768	0.599744	1	122.226	86.6474	0.388738
FUN_003497	88.1248	-0.796077	0.402337	-0.524626	0.599843	1	71.9306	97.925	-0.390509
FUN_002985	532.331	-0.762382	0.338288	-0.524352	0.600034	1	419.641	598.202	-0.436185
FUN_009234	41.753	-0.848484	0.502541	-0.524303	0.600068	1	34.825	45.186	-0.330982
FUN_001527	151.515	-0.758286	0.331407	-0.522879	0.601059	1	123.739	172.746	-0.441065
FUN_006201	24.0368	0.917195	0.63572	0.522549	0.601288	1	26.5069	21.545	0.271965
FUN_000275	272.785	0.745911	0.308189	0.522119	0.601588	1	313.887	223.099	0.458922
FUN_001757	205.686	0.748867	0.315194	0.519891	0.60314	1	237.373	169.088	0.452897
FUN_008198	35.0429	0.870024	0.54876	0.519396	0.603485	1	38.8711	30.6511	0.307098
FUN_005906	94.2776	-0.790077	0.395041	-0.519129	0.603671	1	76.8639	104.875	-0.39405
FUN_007918	16.8635	-0.950394	0.704282	-0.518818	0.603888	1	14.6926	17.5905	-0.247889
FUN_005253	191.74	0.764706	0.346961	0.517942	0.604499	1	218.847	155.861	0.428101
FUN_002187	32.7156	0.883779	0.577868	0.517037	0.605131	1	35.8394	28.589	0.293605
FUN_008747	41.7585	-0.834182	0.482365	-0.516583	0.605447	1	35.3242	45.5497	-0.339844
FUN_006855	43.3405	-0.841145	0.496433	-0.515971	0.605875	1	36.1431	47.0389	-0.332113
FUN_000470	701.39	-0.726959	0.27609	-0.514177	0.607128	1	563.196	814.794	-0.482733
FUN_008804	33.7877	0.866041	0.547093	0.5137	0.607462	1	37.5931	29.796	0.306474
FUN_000832	28.5228	-0.893845	0.601384	-0.513558	0.607561	1	23.9207	29.5538	-0.283034
FUN_008273	22.0008	0.925137	0.669318	0.508184	0.611325	1	23.9811	19.7524	0.256771
FUN_003710	430.53	-0.748605	0.322908	-0.506662	0.612392	1	344.959	485.575	-0.443737
FUN_006527	1093.45	-0.722326	0.271274	-0.506224	0.612699	1	876.514	1272.11	-0.484857
FUN_004475	66.592	0.796783	0.41971	0.504594	0.613844	1	75.5296	56.9471	0.374115
FUN_008326	6814.09	-0.708106	0.244127	-0.504272	0.61407	1	5507.35	7949.17	-0.506394
FUN_006070	20.7162	0.946182	0.718296	0.502832	0.615082	1	22.4792	18.3606	0.240017
FUN_001597	95.3206	0.776776	0.382234	0.501725	0.615861	1	108.508	80.12	0.398561
FUN_002526	173.642	0.74526	0.319431	0.501705	0.615875	1	200.177	144.02	0.445273
FUN_006115	95.8632	0.782625	0.394146	0.501402	0.616088	1	109.377	79.4897	0.390249
FUN_001643	2034.94	0.732409	0.294212	0.501028	0.616352	1	2353.93	1610.81	0.465145
FUN_006770	133.687	-0.75651	0.342494	-0.500767	0.616535	1	109.85	151.132	-0.427291
FUN_003629	37.8046	0.856628	0.543675	0.499615	0.617347	1	41.8483	32.7768	0.304625
FUN_002838	81.4873	-0.780739	0.39257	-0.498611	0.618054	1	67.3681	91.1096	-0.390635
FUN_008906	34.0241	0.865781	0.56372	0.498086	0.618424	1	37.7307	29.5854	0.29517
FUN_003859	60.3557	0.814914	0.462091	0.49755	0.618801	1	67.0606	51.3733	0.346519
FUN_000630	98.7004	-0.767153	0.367204	-0.496055	0.619856	1	81.5234	111.159	-0.40786
FUN_003545	34.4581	-0.873318	0.581685	-0.49566	0.620135	1	28.1196	36.645	-0.286849
FUN_000751	17.571	-0.931042	0.699135	-0.494957	0.620631	1	15.2531	18.2839	-0.244094
FUN_006434	88.1887	-0.78777	0.410536	-0.493914	0.621367	1	71.2957	98.5755	-0.377419
FUN_003384	17.3738	0.945756	0.731109	0.493437	0.621704	1	19.0216	15.919	0.234168
FUN_000782	35.2058	-0.848852	0.534775	-0.493389	0.621738	1	29.6688	37.7842	-0.307301
FUN_004681	38.5399	-0.837413	0.512519	-0.492494	0.62237	1	32.4194	41.7302	-0.318001
FUN_006490	218.198	-0.750171	0.336319	-0.491115	0.623345	1	176.718	245.488	-0.429668
FUN_000232	94.7327	0.77082	0.381106	0.48758	0.625848	1	107.85	79.777	0.395869
FUN_008149	193.203	0.748491	0.335723	0.486981	0.626272	1	222.682	157.207	0.429134
FUN_007842	16.9753	-0.934135	0.717104	-0.486869	0.626351	1	14.712	17.6593	-0.236815
FUN_007940	62.5182	-0.802899	0.447566	-0.486853	0.626363	1	51.5903	68.1682	-0.352413
FUN_003855	18.7171	0.945935	0.741601	0.486697	0.626473	1	19.8467	16.7327	0.229702
FUN_001680	35.9538	0.85036	0.547761	0.484445	0.62807	1	39.7049	31.3721	0.299064
FUN_005905	18.563	0.938556	0.730355	0.484088	0.628323	1	19.933	16.7862	0.232324
FUN_006293	60.0187	0.796662	0.438408	0.482796	0.62924	1	67.6017	51.6962	0.356963
FUN_006684	282.675	-0.747346	0.337203	-0.48145	0.630197	1	227.772	316.579	-0.426677
FUN_006620	39.9145	-0.820889	0.490435	-0.48098	0.630531	1	33.9505	43.428	-0.326665
FUN_003823	22.771	-0.880209	0.616944	-0.478502	0.632293	1	19.721	24.0987	-0.268673
FUN_004902	31.1911	0.856687	0.570831	0.47595	0.63411	1	34.5976	27.5712	0.28677
FUN_008119	16.3595	-0.953749	0.774884	-0.475876	0.634163	1	13.8309	16.7291	-0.218399
FUN_004672	23.729	0.888777	0.638511	0.475758	0.634247	1	26.0868	21.3661	0.26004
FUN_008919	1161.95	-0.705463	0.25335	-0.47548	0.634445	1	943.246	1350.67	-0.492838
FUN_007019	169.531	0.747919	0.343098	0.474847	0.634896	1	192.891	140.242	0.420597
FUN_004324	81.005	0.79982	0.452499	0.474742	0.634971	1	91.5824	65.6493	0.346489
FUN_000931	33.2857	0.850781	0.560484	0.474198	0.635359	1	36.9787	29.2235	0.290871
FUN_001023	60.8691	0.789836	0.432398	0.473721	0.635699	1	68.7937	52.4313	0.35844
FUN_005136	49.3954	0.821273	0.4989	0.473588	0.635794	1	54.4596	42.3893	0.320381
FUN_005343	87.3128	0.774454	0.400323	0.473253	0.636033	1	98.6436	73.544	0.37912
FUN_007758	145.062	-0.745897	0.340661	-0.47231	0.636705	1	119.242	163.58	-0.421847
FUN_007907	24.8176	0.875526	0.615381	0.472108	0.63685	1	27.3927	22.4354	0.267782
FUN_003584	244.889	-0.758366	0.368728	-0.470172	0.638232	1	189.353	280.006	-0.400448
FUN_006923	710.946	-0.713945	0.275714	-0.467677	0.640015	1	573.958	823.044	-0.472704
FUN_001767	209.713	-0.727932	0.306728	-0.465989	0.641223	1	171.859	240.06	-0.447005
FUN_009010	52.5694	0.80208	0.466626	0.465211	0.64178	1	58.8371	45.3972	0.335951
FUN_003173	102.478	-0.758673	0.373862	-0.464538	0.642262	1	84.532	114.597	-0.395385
FUN_002460	279.15	-0.720507	0.29203	-0.464017	0.642636	1	228.554	320.27	-0.458479
FUN_008580	539.968	-0.709427	0.268517	-0.463388	0.643086	1	439.683	624.71	-0.477712
FUN_003995	24.8029	0.871998	0.619812	0.46304	0.643336	1	27.3042	22.3823	0.263999
FUN_007957	38.3472	-0.835602	0.541986	-0.462378	0.64381	1	32.0575	40.1536	-0.296435
FUN_005598	25.9951	-0.854354	0.582866	-0.462121	0.643995	1	22.4664	27.7055	-0.27841
FUN_003813	580.343	0.712898	0.277244	0.46132	0.644569	1	673.672	471.277	0.470035
FUN_009328	80.03	0.772979	0.407598	0.461188	0.644663	1	90.344	67.8377	0.371303
FUN_007410	105.878	0.766487	0.396433	0.457799	0.647097	1	119.545	87.7106	0.377975
FUN_004346	19.4977	0.899816	0.688256	0.457412	0.647375	1	21.3543	17.8239	0.239106
FUN_003865	16.5683	-0.923261	0.739699	-0.457295	0.647459	1	14.2859	16.9092	-0.223837
FUN_006387	73.2975	0.769396	0.40672	0.453374	0.650279	1	83.0342	62.7171	0.369978
FUN_001493	91.918	0.761887	0.391107	0.452271	0.651073	1	104.569	77.1736	0.380281
FUN_008428	30.308	-0.836014	0.5563	-0.451221	0.651831	1	25.979	32.3862	-0.287273
FUN_005301	85.6874	0.764274	0.397536	0.450963	0.652017	1	97.221	72.3184	0.375562
FUN_008249	14513.5	-0.699102	0.253413	-0.450261	0.652522	1	11742.2	16849.9	-0.487459
FUN_006486	392.85	-0.713935	0.286654	-0.449794	0.652859	1	319.539	452.155	-0.459694
FUN_003835	165.98	0.743657	0.353814	0.448419	0.653851	1	189.061	136.132	0.406188
FUN_008141	28.7481	-0.846831	0.585939	-0.446858	0.654978	1	24.3956	30.2864	-0.273571
FUN_001318	62.6303	0.775776	0.428469	0.445251	0.656138	1	70.7131	53.9894	0.353934
FUN_006173	17.3519	0.911242	0.735018	0.443855	0.657147	1	18.8833	15.894	0.222244
FUN_004852	47.783	0.800132	0.484731	0.443818	0.657174	1	53.5389	41.3357	0.3207
FUN_007822	74.853	0.777969	0.434903	0.443707	0.657255	1	83.4099	63.2045	0.349545
FUN_007111	22.5233	0.879333	0.663626	0.443523	0.657387	1	24.5089	20.2439	0.244007
FUN_003079	290.892	0.720711	0.306175	0.443249	0.657586	1	335.824	237.51	0.442221
FUN_006389	270.509	0.728855	0.324866	0.442812	0.657901	1	310.735	219.435	0.427148
FUN_008014	75.0384	0.775342	0.431877	0.440731	0.659407	1	84.7981	62.7737	0.350701
FUN_004259	23.6504	0.870869	0.649677	0.440018	0.659924	1	25.6456	21.2209	0.247963
FUN_006483	507.231	0.704516	0.272152	0.439153	0.660551	1	586.796	416.186	0.469404
FUN_007049	55.1424	0.793331	0.475218	0.438391	0.661103	1	61.5131	47.0713	0.324606
FUN_004207	38.3876	0.809594	0.512865	0.437921	0.661444	1	42.8261	33.9413	0.304633
FUN_000749	28.7976	-0.845197	0.594951	-0.437341	0.661864	1	24.3265	30.1621	-0.267713
FUN_007548	1013.93	-0.711877	0.290601	-0.436602	0.6624	1	813.122	1166.78	-0.453477
FUN_007400	5641.1	-0.722623	0.315577	-0.4361	0.662764	1	4352.28	6564.02	-0.432986
FUN_008508	444.4	-0.720682	0.311207	-0.435988	0.662846	1	354.788	510.931	-0.43648
FUN_009271	84.4852	0.756253	0.392909	0.435859	0.662939	1	95.7224	71.9055	0.375065
FUN_005041	113.789	0.745615	0.369364	0.434841	0.663678	1	129.099	95.5405	0.391468
FUN_006659	105.264	-0.750115	0.38057	-0.433861	0.664389	1	86.5116	117.45	-0.383196
FUN_006887	42.9615	0.807741	0.5143	0.433096	0.664945	1	47.5984	37.2464	0.302766
FUN_009017	106.848	0.748862	0.378683	0.432715	0.665222	1	120.648	89.8799	0.38426
FUN_003242	26.729	0.842191	0.595283	0.432048	0.665707	1	29.4855	24.1376	0.26636
FUN_002078	41.5578	0.803596	0.506396	0.431669	0.665982	1	46.1618	36.4921	0.306408
FUN_000029	23.5829	-0.867086	0.654271	-0.431146	0.666362	1	19.9546	24.4622	-0.244396
FUN_007350	156.239	0.733009	0.344228	0.429974	0.667215	1	178.722	129.366	0.409065
FUN_008605	32.9872	0.822691	0.552979	0.429838	0.667314	1	36.5422	29.2803	0.283723
FUN_007314	524.569	0.729007	0.335176	0.429647	0.667452	1	605.085	410.654	0.415978
FUN_000249	17.8495	-0.877373	0.68164	-0.428926	0.667977	1	15.7086	18.6628	-0.2349
FUN_007362	457.023	-0.71702	0.307815	-0.428895	0.668	1	365.071	526.66	-0.437602
FUN_002651	41.4076	0.799609	0.500385	0.428887	0.668005	1	46.1682	36.5004	0.30883
FUN_007664	28.3065	-0.844084	0.604315	-0.428723	0.668125	1	23.8991	29.8056	-0.26204
FUN_006320	44.0256	-0.786006	0.471589	-0.426231	0.669939	1	37.5776	48.0369	-0.323704
FUN_005437	917.184	-0.700078	0.270035	-0.426161	0.669991	1	744.991	1058.34	-0.468359
FUN_007481	39.3056	0.812366	0.534402	0.425458	0.670503	1	43.2431	34.3188	0.29122
FUN_004761	55.0418	0.774219	0.447605	0.422737	0.672487	1	61.9048	47.8461	0.336747
FUN_000152	27.6104	0.844842	0.615948	0.421857	0.67313	1	30.1887	24.5016	0.256027
FUN_006093	1295.41	0.693429	0.2571	0.421737	0.673217	1	1502.88	1056.24	0.478345
FUN_005596	35.0488	0.826053	0.572288	0.421209	0.673602	1	38.5274	30.3735	0.273308
FUN_002688	732.553	0.747732	0.386417	0.421132	0.673659	1	778.62	580.001	0.376025
FUN_008714	135.419	0.729773	0.343995	0.420859	0.673858	1	154.55	113.725	0.407094
FUN_005907	32.9505	0.822688	0.565144	0.42058	0.674062	1	36.261	29.0744	0.276217
FUN_005768	58.6013	-0.798066	0.507334	-0.419971	0.674506	1	46.5451	63.5668	-0.303148
FUN_007391	459.529	-0.718659	0.318929	-0.419088	0.675152	1	370.874	518.199	-0.426368
FUN_005940	43.3996	0.810504	0.538253	0.418956	0.675249	1	48.1667	36.839	0.28789
FUN_003487	51.1923	-0.775753	0.456019	-0.418299	0.675728	1	43.2227	56.0623	-0.330708
FUN_008404	24.4841	0.849111	0.634725	0.416103	0.677335	1	26.6533	22.0758	0.247848
FUN_001342	156.51	0.746017	0.387191	0.415859	0.677513	1	173.163	128.563	0.374221
FUN_005016	682.835	-0.701808	0.281096	-0.415546	0.677742	1	556.18	782.091	-0.456729
FUN_001154	2461.48	-0.696533	0.268507	-0.415382	0.677862	1	1981.09	2857.7	-0.467322
FUN_002242	32.025	0.861044	0.664573	0.41537	0.677871	1	34.5102	26.7064	0.237437
FUN_009223	26.2846	-0.82736	0.584181	-0.414872	0.678236	1	22.7775	27.8434	-0.266896
FUN_003192	99.9334	-0.76485	0.433603	-0.41478	0.678303	1	81.4476	106.224	-0.343362
FUN_005806	40.4184	-0.816999	0.560165	-0.414162	0.678755	1	33.0573	42.3252	-0.276891
FUN_008241	1036.42	-0.698911	0.276139	-0.412514	0.679963	1	835.73	1200.03	-0.460242
FUN_006066	693.431	-0.715606	0.317084	-0.411898	0.680414	1	546.181	799.589	-0.426198
FUN_007784	44.5542	0.790972	0.500065	0.411891	0.680419	1	49.3183	38.8798	0.304954
FUN_003376	115.43	0.733391	0.361288	0.410728	0.681272	1	130.993	97.5411	0.391651
FUN_007231	452.763	0.716348	0.319965	0.410509	0.681433	1	520.389	362.362	0.42356
FUN_001862	374.911	-0.716576	0.321577	-0.409157	0.682424	1	302.792	423.676	-0.421955
FUN_002424	39.8243	0.806393	0.541234	0.409053	0.682501	1	44.0384	34.3003	0.284195
FUN_008190	553.968	0.700108	0.281453	0.408977	0.682557	1	641.4	451.1	0.454983
FUN_009120	40.389	-0.792225	0.507668	-0.408189	0.683135	1	34.2164	43.4651	-0.300192
FUN_006746	28.5707	0.826207	0.591151	0.40803	0.683252	1	31.4167	25.5733	0.262508
FUN_000514	41.1915	0.790715	0.504355	0.407878	0.683363	1	45.8801	36.2716	0.301802
FUN_005758	303.319	0.707416	0.300921	0.406803	0.684152	1	348.568	249.795	0.438238
FUN_004642	22.3877	0.852646	0.659723	0.405694	0.684967	1	24.2926	20.2829	0.236913
FUN_004366	37.0665	0.796272	0.521998	0.404738	0.68567	1	41.1751	32.8883	0.29228
FUN_003614	182.254	-0.732035	0.363652	-0.40433	0.68597	1	148.245	201.369	-0.388388
FUN_007816	139.07	0.726709	0.351163	0.403543	0.686549	1	158.676	115.892	0.397553
FUN_008718	22.2503	0.848062	0.653397	0.402606	0.687238	1	24.2674	20.2575	0.238356
FUN_001024	50.8305	0.782672	0.491159	0.40246	0.687346	1	55.8397	43.9645	0.30738
FUN_005427	36.0769	0.799951	0.534964	0.401805	0.687828	1	39.8235	31.956	0.285415
FUN_004368	117.255	0.728368	0.357766	0.400733	0.688617	1	133.415	98.9723	0.391916
FUN_006706	19.2351	-0.849415	0.659933	-0.40067	0.688663	1	16.9346	20.1661	-0.235738
FUN_005389	27.6032	0.822871	0.593934	0.400501	0.688788	1	30.2941	24.8326	0.259685
FUN_007171	85.3874	-0.73951	0.386489	-0.39978	0.689319	1	71.2662	95.2602	-0.370877
FUN_008833	72.4528	0.758297	0.434167	0.399149	0.689784	1	81.16	61.385	0.339271
FUN_004965	34.793	-0.802429	0.54571	-0.398433	0.690311	1	29.5979	36.641	-0.279681
FUN_008619	32.4671	-0.799342	0.538054	-0.398365	0.690361	1	28.0465	34.707	-0.283175
FUN_007703	67.7197	-0.754951	0.426765	-0.398231	0.69046	1	56.7472	73.9305	-0.343682
FUN_006099	185.78	0.723512	0.348286	0.397697	0.690853	1	209.404	153.846	0.398372
FUN_009133	39.6613	-0.791708	0.519956	-0.39755	0.690962	1	33.4031	42.7271	-0.29159
FUN_005909	77.5713	0.745854	0.404678	0.397486	0.691009	1	87.7269	66.2596	0.357872
FUN_006697	70.7229	0.751213	0.420845	0.394952	0.692879	1	79.4738	60.66	0.34667
FUN_000882	85.8764	0.738116	0.388623	0.393997	0.693583	1	97.3491	73.271	0.368011
FUN_008686	16.1228	-0.868848	0.720535	-0.39394	0.693625	1	14.2223	16.6666	-0.215662
FUN_008859	2884.14	-0.693431	0.275664	-0.393345	0.694065	1	2312.58	3346.65	-0.456478
FUN_001485	477.649	0.700479	0.293733	0.393143	0.694214	1	548.245	390.523	0.441159
FUN_009103	32.0345	-0.7943	0.533743	-0.392137	0.694957	1	27.7243	34.4178	-0.283738
FUN_008372	100.535	0.748992	0.418524	0.391833	0.695181	1	113.045	82.5813	0.347422
FUN_008945	933.662	-0.687102	0.261331	-0.390698	0.696021	1	761.751	1080.08	-0.468179
FUN_008796	180.408	0.712382	0.326124	0.390595	0.696097	1	206.668	150.045	0.414044
FUN_004395	476.589	0.702558	0.301036	0.390513	0.696157	1	550.498	385.15	0.434479
FUN_005576	18.0254	-0.858571	0.701214	-0.390139	0.696434	1	15.7063	18.6687	-0.220469
FUN_004635	69.1745	0.763035	0.456349	0.390129	0.696441	1	77.6475	57.7294	0.323796
FUN_004002	155.847	-0.743214	0.406075	-0.389617	0.69682	1	125.999	166.81	-0.355066
FUN_002249	19.2131	-0.841314	0.660194	-0.388241	0.697838	1	16.9472	20.1397	-0.232929
FUN_004675	28.7499	-0.801818	0.560481	-0.386843	0.698872	1	24.9661	30.6784	-0.270456
FUN_003061	64.9359	0.749821	0.427977	0.385116	0.700151	1	73.1236	55.9693	0.339797
FUN_005700	187.361	0.715755	0.339681	0.384934	0.700286	1	214.148	154.217	0.402038
FUN_006983	21.3558	-0.847471	0.68203	-0.384838	0.700357	1	18.2335	21.7034	-0.225176
FUN_008442	534.088	0.712008	0.332771	0.381668	0.702707	1	608.328	425.023	0.406706
FUN_002974	224.972	-0.714506	0.340062	-0.38083	0.703329	1	181.058	255.917	-0.400789
FUN_000773	235.18	0.699426	0.301618	0.379372	0.704411	1	270.051	196.023	0.431497
FUN_005368	66.2058	-0.756965	0.453733	-0.379001	0.704687	1	54.2908	72.5648	-0.322692
FUN_008538	92.9024	0.730013	0.382631	0.378988	0.704697	1	105.299	79.0048	0.36867
FUN_001990	41.166	-0.769101	0.48584	-0.378934	0.704737	1	35.3411	44.6455	-0.304671
FUN_001210	263.66	0.706459	0.321861	0.377365	0.705902	1	303.108	215.02	0.414434
FUN_005069	72.3295	-0.751842	0.442174	-0.377322	0.705934	1	59.623	78.6051	-0.329184
FUN_002558	170.177	-0.71143	0.335846	-0.376454	0.70658	1	139.516	193.008	-0.403078
FUN_004785	24.1928	0.832349	0.65718	0.37638	0.706635	1	26.0106	21.6721	0.231342
FUN_008687	201.76	0.703602	0.315651	0.375737	0.707113	1	231.068	168.208	0.419104
FUN_005052	95.2479	0.734459	0.397995	0.375529	0.707267	1	106.614	80.6836	0.357177
FUN_001472	29.1311	-0.832051	0.658341	-0.375263	0.707465	1	23.9689	28.8462	-0.230714
FUN_003133	56.5135	0.756544	0.45857	0.374085	0.708341	1	63.061	48.8861	0.318715
FUN_000153	23.3096	-0.823477	0.63831	-0.373607	0.708697	1	20.1264	24.051	-0.237158
FUN_003160	40.5831	-0.771058	0.498217	-0.373449	0.708814	1	34.6887	43.7697	-0.296876
FUN_001798	21.2366	-0.826452	0.651794	-0.370442	0.711053	1	18.4871	22.2148	-0.231849
FUN_009046	15.7394	0.862379	0.750925	0.369383	0.711842	1	17.0676	14.6904	0.202258
FUN_002946	32.454	0.800207	0.583298	0.368948	0.712166	1	35.5133	28.5339	0.25682
FUN_004034	30.6782	0.795829	0.572517	0.36825	0.712687	1	33.7577	27.408	0.261099
FUN_001039	52.2259	-0.755639	0.46372	-0.367978	0.712889	1	44.001	56.8856	-0.314323
FUN_008091	128.298	0.718663	0.363879	0.367329	0.713374	1	144.73	107.94	0.379527
FUN_003261	50.4552	-0.756966	0.468534	-0.367029	0.713597	1	42.7718	54.4092	-0.311377
FUN_002901	80.3532	0.730573	0.397058	0.366629	0.713896	1	90.7272	68.9702	0.355718
FUN_001831	305.659	-0.701244	0.31834	-0.365158	0.714994	1	247.045	349.34	-0.414511
FUN_002244	24.6752	-0.832749	0.680897	-0.363857	0.715965	1	20.7203	24.4115	-0.221026
FUN_006152	18.7869	0.839828	0.700655	0.363699	0.716082	1	20.4645	17.315	0.215012
FUN_007636	66.8637	-0.735221	0.413112	-0.363632	0.716133	1	56.5526	73.8078	-0.344267
FUN_006888	54.637	0.749074	0.451932	0.36305	0.716567	1	61.1787	47.6333	0.319995
FUN_002980	319.019	0.693611	0.299548	0.362582	0.716917	1	366.283	263.166	0.429483
FUN_008814	44.007	-0.762925	0.491342	-0.362121	0.717262	1	37.4679	47.1887	-0.297824
FUN_007140	642.414	0.6951	0.304187	0.361948	0.717391	1	742.019	515.222	0.425458
FUN_002553	21.3612	-0.818627	0.648528	-0.360242	0.718666	1	18.6397	22.2229	-0.230733
FUN_003854	16.2125	-0.842701	0.716202	-0.359817	0.718984	1	14.3974	16.7666	-0.209702
FUN_000430	154.28	-0.715596	0.363595	-0.35918	0.71946	1	125.042	173.861	-0.377838
FUN_009134	82.554	0.727611	0.397056	0.35917	0.719468	1	92.954	70.8257	0.353966
FUN_006417	403.03	0.693354	0.302382	0.358336	0.720092	1	458.992	332.1	0.426161
FUN_009135	41.0285	0.765759	0.504447	0.358331	0.720096	1	45.5328	36.2635	0.290179
FUN_006736	45.9086	0.760164	0.489017	0.358196	0.720197	1	51.1537	40.1691	0.29814
FUN_008836	15.0083	-0.875015	0.809756	-0.358151	0.72023	1	12.8841	14.7714	-0.185718
FUN_008322	97.6385	-0.717979	0.372012	-0.357459	0.720748	1	81.9128	108.645	-0.371246
FUN_007905	36.6981	0.785012	0.562428	0.355624	0.722123	1	39.6254	32.1972	0.262517
FUN_003401	20.9897	0.820264	0.662044	0.35536	0.72232	1	22.8837	19.2791	0.225197
FUN_004499	21.9682	0.814912	0.648804	0.354363	0.723067	1	23.9909	20.1369	0.229366
FUN_009308	109.144	0.715489	0.369172	0.353464	0.72374	1	123.536	92.5258	0.372391
FUN_005038	456.073	-0.699704	0.324998	-0.352937	0.724136	1	362.378	522.803	-0.406337
FUN_002602	27.1579	0.799872	0.610236	0.352112	0.724754	1	29.5369	24.427	0.242575
FUN_008329	44.2355	0.759833	0.499367	0.35011	0.726256	1	48.9602	38.7607	0.290871
FUN_006405	34.4296	0.778944	0.555578	0.349085	0.727025	1	37.8543	30.4512	0.264004
FUN_005221	18.9445	0.831345	0.706179	0.348842	0.727208	1	20.5138	17.3813	0.210272
FUN_003308	37.6695	0.765112	0.519087	0.346979	0.728607	1	41.6881	33.5489	0.280313
FUN_004174	18.5972	-0.827387	0.698796	-0.346864	0.728694	1	16.2419	19.3178	-0.212012
FUN_004467	105.8	0.715108	0.375786	0.346229	0.729171	1	119.83	89.4122	0.365892
FUN_002986	26.5265	-0.805836	0.640395	-0.344844	0.730212	1	22.2771	27.5182	-0.230168
FUN_006751	197.409	-0.695646	0.321108	-0.344575	0.730414	1	163.468	222.764	-0.407596
FUN_008201	315.608	0.697802	0.328446	0.343443	0.731265	1	354.807	260.113	0.401403
FUN_002426	59.4	-0.738325	0.446963	-0.343037	0.731571	1	49.8526	65.0496	-0.31826
FUN_006719	54.6418	-0.748895	0.480054	-0.34141	0.732795	1	45.2982	59.3643	-0.299053
FUN_006633	19.8125	-0.815281	0.674767	-0.341274	0.732897	1	17.3705	20.4298	-0.218127
FUN_001891	46.7846	0.756421	0.503092	0.340735	0.733303	1	51.6862	40.6023	0.286813
FUN_006043	43.6748	0.755111	0.499712	0.340419	0.733541	1	48.517	38.332	0.288463
FUN_001359	73.9557	0.727348	0.41858	0.340073	0.733801	1	82.6001	63.6936	0.335189
FUN_003547	23.6671	-0.795844	0.62247	-0.338721	0.73482	1	20.6738	24.7077	-0.235148
FUN_004383	654.477	-0.67617	0.26946	-0.338344	0.735104	1	537.265	752.65	-0.450044
FUN_002143	16.6502	0.83546	0.742341	0.337392	0.735821	1	17.9271	15.4582	0.197936
FUN_007796	43.3324	-0.750409	0.490355	-0.337326	0.735871	1	37.0006	46.7825	-0.292608
FUN_006322	22.8314	0.802214	0.645418	0.336547	0.736458	1	24.8908	20.8447	0.226666
FUN_005445	38.8619	-0.753353	0.500514	-0.33636	0.736599	1	33.5772	41.7957	-0.287121
FUN_003385	141.146	0.702125	0.348382	0.336196	0.736723	1	159.737	119.115	0.384043
FUN_002363	35.4979	0.763317	0.530449	0.336163	0.736748	1	39.2381	31.7663	0.272437
FUN_005703	84.1009	0.714863	0.387676	0.334979	0.737641	1	95.0241	72.3692	0.354811
FUN_007903	77.7584	0.726498	0.423872	0.333822	0.738514	1	87.0293	66.0791	0.330341
FUN_005066	80.2812	-0.741916	0.47098	-0.333169	0.739007	1	64.3784	86.2241	-0.302132
FUN_005044	96.6357	0.713453	0.386024	0.332758	0.739317	1	108.623	82.3276	0.355457
FUN_000481	71.042	0.724311	0.422183	0.329978	0.741416	1	79.5564	61.1462	0.330524
FUN_003044	18.7247	0.833359	0.757182	0.328005	0.742908	1	19.5942	16.7791	0.19221
FUN_005641	36.5992	0.761912	0.540166	0.327515	0.743279	1	40.0757	32.4856	0.266002
FUN_002368	160.192	0.697033	0.34235	0.327246	0.743482	1	181.885	134.161	0.386683
FUN_000309	17.3435	-0.816613	0.710293	-0.326081	0.744363	1	15.3213	17.8211	-0.204356
FUN_000951	171.239	-0.691269	0.326032	-0.325945	0.744466	1	142.242	193.463	-0.399389
FUN_004209	437.576	0.682344	0.298848	0.325729	0.744629	1	503.745	357.121	0.421923
FUN_006212	163.15	0.695112	0.33813	0.325648	0.744691	1	185.924	136.36	0.389638
FUN_001941	89.1588	0.709532	0.382669	0.32543	0.744855	1	100.67	76.611	0.356133
FUN_004797	18.7302	0.81264	0.700734	0.32486	0.745287	1	20.2391	17.2981	0.206847
FUN_002001	5637.83	-0.686522	0.313253	-0.324089	0.745871	1	4436.15	6478.34	-0.409456
FUN_004500	35.7955	-0.764907	0.555642	-0.323781	0.746104	1	30.3076	37.5371	-0.258294
FUN_007731	1196.92	-0.670952	0.266376	-0.322672	0.746943	1	980.283	1376.17	-0.449449
FUN_006931	129.211	0.696161	0.3453	0.321928	0.747508	1	146.888	109.624	0.383167
FUN_004468	60.5014	-0.72935	0.450139	-0.320678	0.748454	1	50.6955	66.254	-0.31119
FUN_007800	534.838	0.678769	0.292444	0.320639	0.748484	1	616.341	436.098	0.42628
FUN_007056	208.256	0.696088	0.346624	0.320487	0.748599	1	237.501	170.133	0.381808
FUN_001167	21.8986	0.796624	0.660396	0.320451	0.748627	1	23.7445	20.0138	0.218279
FUN_007015	65.9323	-0.728922	0.449638	-0.320085	0.748904	1	54.6818	72.1483	-0.311349
FUN_006734	16.317	-0.815705	0.722203	-0.319446	0.749389	1	14.459	16.8518	-0.199668
FUN_008012	4695.53	0.66901	0.263153	0.319245	0.749541	1	5387.47	3847.58	0.451582
FUN_007665	32.1628	0.760481	0.550493	0.318772	0.7499	1	35.4551	28.9965	0.259425
FUN_002925	69.4002	0.716617	0.413225	0.318511	0.750097	1	78.0121	60.2493	0.333661
FUN_000584	222.435	-0.69783	0.355736	-0.317173	0.751112	1	178.484	251.073	-0.374048
FUN_006547	151.018	-0.70389	0.375343	-0.316751	0.751433	1	124.083	165.915	-0.359388
FUN_005895	247.545	-0.687387	0.323838	-0.316168	0.751875	1	203.827	278.298	-0.398972
FUN_006148	184.421	0.695583	0.350157	0.31581	0.752146	1	210.278	151.355	0.378008
FUN_004649	30.1194	0.76661	0.576156	0.31521	0.752603	1	32.8879	27.1465	0.247757
FUN_004866	38.4293	-0.748961	0.520503	-0.315005	0.752757	1	32.9851	40.7188	-0.272363
FUN_001242	31.312	-0.762324	0.565451	-0.313597	0.753827	1	27.0144	32.7737	-0.251837
FUN_007555	303.845	0.683127	0.318172	0.308408	0.757772	1	346.084	250.037	0.401884
FUN_006321	15.2978	0.83088	0.799101	0.307696	0.758313	1	16.3903	14.114	0.17817
FUN_000063	35.2927	0.751503	0.541615	0.30742	0.758524	1	38.6679	31.553	0.260842
FUN_004515	36.2823	0.746954	0.527037	0.307291	0.758622	1	40.0169	32.5034	0.267523
FUN_004995	19.5429	-0.786242	0.655173	-0.307159	0.758722	1	17.3741	20.4569	-0.217161
FUN_001505	111.379	-0.708471	0.402322	-0.306897	0.758922	1	91.9199	121.16	-0.33823
FUN_000677	68.1816	0.712025	0.416652	0.304871	0.760464	1	76.5322	59.2755	0.328277
FUN_003287	270.261	0.674162	0.293735	0.303547	0.761473	1	309.778	226.103	0.421447
FUN_007373	53.6312	0.729197	0.475129	0.30349	0.761517	1	59.6251	46.3596	0.29303
FUN_003320	224.249	0.678609	0.309331	0.302617	0.762181	1	256.314	187.712	0.407964
FUN_000775	29.8256	-0.757543	0.572917	-0.301165	0.763289	1	25.7287	31.613	-0.245993
FUN_003016	789.134	-0.674787	0.298252	-0.301044	0.763381	1	644.655	892.89	-0.41702
FUN_009356	45.213	-0.726868	0.472355	-0.300343	0.763916	1	39.0014	48.9757	-0.293838
FUN_002292	60.8937	0.71796	0.443277	0.299949	0.764216	1	67.9293	52.8706	0.310508
FUN_000627	55.3379	-0.721333	0.45592	-0.299029	0.764918	1	47.0293	59.8752	-0.302834
FUN_008829	54.6537	0.725015	0.469277	0.298364	0.765425	1	60.386	47.6536	0.295094
FUN_004850	41.8588	-0.738237	0.513835	-0.298223	0.765533	1	35.5221	44.9768	-0.27181
FUN_008181	389.207	-0.681329	0.323736	-0.297554	0.766044	1	318.626	434.844	-0.394885
FUN_006811	20.9487	-0.780701	0.660805	-0.296155	0.767112	1	18.3569	21.6534	-0.213025
FUN_002293	201.353	0.685539	0.340258	0.295479	0.767628	1	229.101	166.266	0.381122
FUN_008391	22.6977	0.773087	0.636656	0.295429	0.767666	1	24.7369	20.9008	0.220858
FUN_002900	60.7359	0.724883	0.473762	0.29526	0.767795	1	67.2225	51.7234	0.291905
FUN_007168	981.531	-0.659924	0.254274	-0.29466	0.768254	1	810.483	1129.86	-0.454433
FUN_004654	19.0809	-0.794935	0.713995	-0.294028	0.768736	1	16.5616	19.2113	-0.196737
FUN_004085	68.5386	-0.712128	0.435151	-0.292147	0.770174	1	57.7338	74.203	-0.313662
FUN_001308	25.9174	0.76781	0.627464	0.291347	0.770786	1	27.9076	23.4023	0.223171
FUN_003295	36.2787	0.738562	0.527122	0.291322	0.770805	1	40.0196	32.4778	0.26391
FUN_001581	34.6314	-0.739109	0.533528	-0.288848	0.772697	1	29.9687	36.7769	-0.260386
FUN_005228	580.069	-0.683966	0.343164	-0.288392	0.773046	1	455.375	660.655	-0.377231
FUN_002532	145.886	0.682412	0.337864	0.288316	0.773105	1	165.927	123.371	0.381407
FUN_004948	15.3034	0.801759	0.757409	0.286185	0.774736	1	16.5198	14.4004	0.183783
FUN_004641	50.1581	-0.712911	0.451553	-0.283268	0.776972	1	43.2361	54.604	-0.301784
FUN_006916	280.15	0.685688	0.356064	0.28278	0.777345	1	317.416	225.261	0.365969
FUN_008233	24.6641	-0.757863	0.611867	-0.282518	0.777547	1	21.5805	25.8813	-0.226864
FUN_006510	681.701	0.663288	0.277611	0.282006	0.777939	1	784.775	560.334	0.430922
FUN_001700	161.803	0.687821	0.365066	0.28165	0.778212	1	180.14	135.668	0.358919
FUN_005951	27.5966	-0.755599	0.60793	-0.280622	0.779	1	23.8421	28.3652	-0.227904
FUN_007253	72.1072	-0.699629	0.408571	-0.280561	0.779047	1	61.1032	79.5852	-0.328005
FUN_009007	89.2981	-0.692277	0.383363	-0.279832	0.779607	1	75.4364	98.856	-0.34517
FUN_000947	44.1002	0.723582	0.498632	0.277924	0.781071	1	48.836	38.8638	0.274832
FUN_006215	192.568	0.678412	0.339362	0.275257	0.783118	1	218.945	159.811	0.377284
FUN_001776	50.7061	-0.707597	0.447608	-0.273893	0.784167	1	43.7929	55.2926	-0.301979
FUN_005682	64.8191	0.703417	0.432518	0.273784	0.784251	1	72.1638	56.4211	0.311098
FUN_007558	972.149	-0.683182	0.358913	-0.273554	0.784427	1	760.54	1083.01	-0.361714
FUN_003580	23.3554	-0.752947	0.616109	-0.272593	0.785166	1	20.6501	24.4702	-0.223211
FUN_005656	2855.87	-0.657269	0.265539	-0.272159	0.7855	1	2330.84	3292.86	-0.43965
FUN_006498	47.2301	0.720801	0.499021	0.272135	0.785519	1	51.7055	41.4598	0.273337
FUN_007960	56.4295	0.716077	0.482008	0.27194	0.785668	1	61.7287	48.8332	0.282162
FUN_007072	125.579	-0.703544	0.436216	-0.271756	0.785809	1	98.7393	137.717	-0.308359
FUN_002085	126.166	0.682199	0.358226	0.271334	0.786134	1	142.605	106.897	0.361735
FUN_002058	41.1003	0.72014	0.498226	0.271242	0.786205	1	45.497	36.7271	0.273542
FUN_003358	15.1568	0.804353	0.809849	0.270857	0.786501	1	16.0692	13.9366	0.168658
FUN_008589	20.2503	-0.762541	0.658569	-0.269586	0.787479	1	17.9236	21.1623	-0.208193
FUN_001229	15.155	0.79668	0.78869	0.268394	0.788396	1	16.1411	14.0923	0.172873
FUN_004228	43.7667	-0.72516	0.523085	-0.267948	0.788739	1	36.7367	46.6148	-0.260616
FUN_005980	35.8756	0.727584	0.532777	0.267625	0.788988	1	39.4008	32.2149	0.256033
FUN_000229	438.305	-0.659183	0.27768	-0.267154	0.78935	1	362.741	501.683	-0.42772
FUN_004896	45.0366	0.717494	0.496117	0.267063	0.789421	1	49.7462	39.7232	0.273685
FUN_008848	869.089	-0.66187	0.287957	-0.266951	0.789507	1	705.772	998.806	-0.418581
FUN_005154	43.7593	-0.711561	0.475846	-0.265972	0.790261	1	37.925	47.315	-0.284145
FUN_004408	18.9929	-0.761024	0.662968	-0.265509	0.790617	1	16.9853	19.8416	-0.205954
FUN_007834	258.448	-0.670563	0.322804	-0.265061	0.790963	1	212.402	292.089	-0.388428
FUN_004625	50.4554	0.71057	0.476443	0.263557	0.792122	1	55.5553	44.4497	0.283278
FUN_009088	20.4877	0.760783	0.668626	0.262901	0.792627	1	22.2135	18.9523	0.203649
FUN_008803	18.3728	0.784245	0.758163	0.262799	0.792705	1	19.0544	16.6723	0.178979
FUN_003071	18.2098	0.771264	0.71213	0.261559	0.793662	1	19.6289	16.9265	0.190675
FUN_000332	58.6982	0.704321	0.456497	0.261383	0.793797	1	64.6751	51.3061	0.293952
FUN_005613	42.0385	0.718282	0.510702	0.260977	0.79411	1	46.0229	37.3499	0.265027
FUN_008180	121.658	0.682465	0.373692	0.260817	0.794234	1	137.511	102.108	0.347828
FUN_006615	31.8019	0.728932	0.552887	0.260329	0.79461	1	34.8948	28.8045	0.245488
FUN_001870	15.0432	0.799475	0.82526	0.259888	0.79495	1	16.0358	13.8154	0.163303
FUN_006605	78.6177	-0.697639	0.433606	-0.259774	0.795038	1	65.6631	84.7998	-0.307247
FUN_005659	25.7655	-0.761076	0.677869	-0.25975	0.795057	1	21.8201	25.3592	-0.200178
FUN_005260	81.9884	0.687707	0.396869	0.258794	0.795795	1	91.9926	70.8618	0.33095
FUN_002646	291.851	0.660867	0.293448	0.258536	0.795993	1	333.342	244.802	0.411965
FUN_007408	41.1956	0.714535	0.502364	0.257851	0.796522	1	45.4976	36.7176	0.268466
FUN_005937	18.2575	0.765308	0.70228	0.256747	0.797374	1	19.7226	17.0369	0.192449
FUN_000248	20.2935	0.768604	0.715174	0.256726	0.79739	1	21.5279	18.4063	0.188871
FUN_006591	298.126	0.667895	0.323174	0.256503	0.797563	1	340.318	244.537	0.386232
FUN_001414	21.6012	-0.745886	0.627472	-0.256403	0.797639	1	19.2498	22.6978	-0.215779
FUN_006163	264	0.666888	0.321066	0.255051	0.798684	1	298.727	220.05	0.387657
FUN_008492	31.7249	0.726814	0.559609	0.253417	0.799946	1	34.6556	28.7089	0.241118
FUN_002297	1132.74	-0.666455	0.32541	-0.250314	0.802344	1	925.927	1248.66	-0.383021
FUN_003557	57.8382	-0.708629	0.496052	-0.249225	0.803187	1	47.4195	62.4059	-0.269747
FUN_006634	17.3778	0.768184	0.735915	0.248921	0.803422	1	18.6522	16.0859	0.181823
FUN_005611	19.0937	-0.750686	0.667788	-0.248112	0.804048	1	17.0332	19.8931	-0.200868
FUN_000673	24.8509	-0.734121	0.602647	-0.247443	0.804565	1	21.9086	26.2101	-0.222794
FUN_004867	40.098	0.718308	0.540538	0.246621	0.805202	1	43.0617	35.4014	0.247919
FUN_002241	214.992	-0.665365	0.326874	-0.245859	0.805791	1	178.064	242.097	-0.380835
FUN_008743	353.172	0.656224	0.290225	0.245408	0.806141	1	403.637	294.874	0.411979
FUN_008688	19.167	-0.750549	0.675294	-0.24515	0.80634	1	17.014	19.8645	-0.197971
FUN_006279	36.6985	0.713279	0.523663	0.244964	0.806484	1	40.4078	33.0124	0.255281
FUN_006819	60.5584	0.691218	0.433709	0.244906	0.806529	1	67.5434	53.1757	0.303828
FUN_004582	69.4739	0.689977	0.429497	0.244419	0.806906	1	77.3161	60.1175	0.306332
FUN_000080	1137.18	0.650565	0.268709	0.243999	0.807232	1	1304.9	938.243	0.430943
FUN_000484	121.192	0.67961	0.387861	0.243928	0.807286	1	133.783	102.937	0.333852
FUN_006712	69.4922	0.685923	0.414917	0.243238	0.807821	1	77.7035	60.6926	0.315364
FUN_001075	5160.79	-0.659087	0.304646	-0.243192	0.807857	1	4185.28	5814.23	-0.398944
FUN_006646	667.223	0.664108	0.325416	0.243098	0.807929	1	757.469	537.119	0.381426
FUN_002300	45.7404	0.713592	0.530552	0.242374	0.808491	1	50.2252	39.2797	0.251514
FUN_005663	16.3023	-0.774456	0.783743	-0.241733	0.808987	1	14.1159	16.3693	-0.168851
FUN_000560	35.5147	0.724066	0.575698	0.241561	0.809121	1	38.5575	31.1278	0.231943
FUN_000635	71.1467	-0.681092	0.398484	-0.241144	0.809444	1	61.0331	78.4606	-0.325857
FUN_009154	192.871	0.672592	0.363247	0.241137	0.809449	1	216.41	159.046	0.351145
FUN_007593	42.0913	-0.707849	0.510018	-0.240873	0.809654	1	36.1116	44.6593	-0.26092
FUN_007889	31.5857	0.716992	0.553134	0.238626	0.811396	1	34.641	28.6868	0.240673
FUN_004818	37.032	0.71263	0.535078	0.238527	0.811472	1	40.6096	32.9826	0.24861
FUN_006360	22.2287	0.738946	0.646068	0.238281	0.811664	1	24.1491	20.5131	0.205745
FUN_002899	122.43	-0.667078	0.344759	-0.238073	0.811825	1	103.603	136.805	-0.364708
FUN_005147	46.7139	-0.70164	0.491256	-0.237431	0.812322	1	40.0336	49.6764	-0.269599
FUN_003194	1673.65	-0.662708	0.327473	-0.237295	0.812428	1	1321.84	1906.28	-0.378455
FUN_001457	19.2691	0.747181	0.683551	0.237263	0.812453	1	20.8502	17.9489	0.193906
FUN_004901	34.4609	0.722992	0.582896	0.236735	0.812863	1	37.2704	30.2911	0.228057
FUN_006529	693.569	-0.64834	0.268008	-0.236337	0.813171	1	573.445	795.461	-0.429994
FUN_000077	147.673	0.667699	0.351669	0.235162	0.814083	1	167.305	124.091	0.358656
FUN_000298	331.943	0.654784	0.298442	0.233827	0.815119	1	379.625	276.004	0.402296
FUN_000704	47.9687	0.695929	0.475015	0.233526	0.815353	1	52.997	42.633	0.277348
FUN_006391	256.359	0.653971	0.295599	0.233327	0.815508	1	292.628	216.093	0.404673
FUN_000860	487.412	0.650526	0.28328	0.231313	0.817072	1	559.079	403.971	0.415154
FUN_006347	154.546	-0.675088	0.389914	-0.231047	0.817279	1	125.759	169.967	-0.329514
FUN_003645	292.113	0.656194	0.309932	0.229708	0.818319	1	330.454	244.857	0.391492
FUN_007513	19.1683	0.742053	0.684216	0.229538	0.818451	1	20.7285	17.8916	0.192149
FUN_000876	491.544	0.652687	0.295599	0.228984	0.818882	1	561.482	405.694	0.403745
FUN_005646	34.5032	0.70738	0.537508	0.227681	0.819894	1	37.8339	31.1978	0.24516
FUN_002221	740.28	-0.652348	0.296202	-0.227371	0.820135	1	601.779	847.585	-0.40287
FUN_006951	387.368	0.663257	0.345247	0.226669	0.820681	1	441.836	309.397	0.361792
FUN_000154	166.871	0.66401	0.349042	0.226362	0.82092	1	188.478	139.828	0.358744
FUN_008130	35.9565	-0.700561	0.511169	-0.226073	0.821145	1	31.5476	38.5516	-0.257111
FUN_005076	19.6418	-0.735789	0.667778	-0.225807	0.821351	1	17.517	20.3314	-0.196319
FUN_004470	16.9656	0.753646	0.747265	0.225684	0.821447	1	18.1199	15.7566	0.174396
FUN_007876	938.345	-0.645896	0.269952	-0.225582	0.821526	1	772.512	1077.24	-0.425998
FUN_008529	24.5541	0.734655	0.665297	0.224945	0.822022	1	25.9395	22.0529	0.196906
FUN_001842	53.833	0.689494	0.467168	0.223676	0.82301	1	59.4605	47.2582	0.279476
FUN_002284	23.2146	0.72694	0.636643	0.222951	0.823574	1	25.1083	21.4038	0.205696
FUN_005817	48.918	0.69057	0.474444	0.222514	0.823914	1	53.9255	43.4396	0.275217
FUN_008767	148.318	-0.664461	0.357688	-0.222152	0.824196	1	123.461	164.808	-0.351124
FUN_006341	247.414	0.652404	0.303926	0.221776	0.824488	1	281.701	208.365	0.39494
FUN_002474	13628.8	-0.640379	0.249783	-0.221707	0.824542	1	11249.2	15675	-0.44381
FUN_003617	162.315	0.656633	0.323372	0.221519	0.824688	1	184.297	138.288	0.378382
FUN_004971	2051.45	0.642862	0.26137	0.221381	0.824796	1	2361.16	1689.26	0.433007
FUN_004205	62.0593	0.681907	0.438473	0.22101	0.825084	1	68.8328	54.4304	0.29556
FUN_000129	39.4896	0.699196	0.51788	0.220506	0.825477	1	43.4237	35.2428	0.252669
FUN_007042	3315.01	-0.658249	0.332858	-0.220061	0.825824	1	2586.05	3795.73	-0.37026
FUN_001045	150.191	0.662884	0.354554	0.219668	0.82613	1	169.835	125.959	0.352979
FUN_005842	18.5566	-0.754741	0.773418	-0.219469	0.826285	1	15.77	18.5185	-0.16694
FUN_007299	78.6752	0.672485	0.399167	0.219169	0.826518	1	88.0364	68.4904	0.320459
FUN_002711	30.2462	0.712641	0.583596	0.218714	0.826872	1	32.988	27.2102	0.223959
FUN_004674	34.1895	-0.697932	0.520275	-0.217063	0.82816	1	30.0756	36.5696	-0.250785
FUN_001212	107.91	0.662944	0.36054	0.216187	0.828842	1	121.673	93.0033	0.347625
FUN_004493	19.1537	0.732674	0.685142	0.215538	0.829348	1	20.6768	17.8795	0.189062
FUN_003676	1257.36	0.65538	0.326991	0.215235	0.829584	1	1389	1029.02	0.374009
FUN_001026	20.1066	0.728683	0.667888	0.215131	0.829665	1	21.7626	18.7575	0.19412
FUN_004472	32.3957	0.704351	0.554827	0.215113	0.829679	1	35.3421	29.3742	0.234895
FUN_000501	31.0479	-0.702561	0.549246	-0.214041	0.830515	1	27.3053	32.8342	-0.237055
FUN_005037	24.3545	0.721094	0.638443	0.213166	0.831197	1	26.036	22.2205	0.203083
FUN_002448	148.663	0.655447	0.33056	0.213114	0.831238	1	168.503	127.009	0.370611
FUN_008296	605.844	0.647081	0.29146	0.213001	0.831326	1	694.636	497.682	0.403991
FUN_007529	44.9468	0.69741	0.529075	0.212464	0.831745	1	48.0159	39.5067	0.245693
FUN_006699	81.2226	0.669731	0.398931	0.212394	0.8318	1	91.0105	70.3781	0.319106
FUN_009042	36.2534	-0.6942	0.514362	-0.212302	0.831871	1	31.7474	38.7113	-0.252565
FUN_002140	27.8696	-0.712139	0.59966	-0.212018	0.832093	1	24.2623	28.8609	-0.216444
FUN_001895	607.898	0.645429	0.285498	0.211661	0.832372	1	697.082	501.345	0.409025
FUN_003003	141.787	0.764432	0.850444	0.210986	0.832898	1	143.186	113.748	0.149169
FUN_004365	294.249	0.645486	0.287699	0.210239	0.833481	1	336.066	248.041	0.406755
FUN_002700	20.1671	0.726964	0.675896	0.210038	0.833638	1	21.7397	18.7251	0.190679
FUN_000507	49.6933	0.683131	0.468422	0.209492	0.834064	1	54.9501	44.1515	0.275643
FUN_002950	29.2511	0.705823	0.577428	0.209243	0.834259	1	31.8512	26.6729	0.22438
FUN_008664	473.731	-0.645368	0.289021	-0.208872	0.834549	1	390.989	540.498	-0.405286
FUN_006038	47.2467	0.689502	0.501654	0.208315	0.834983	1	51.9379	41.2492	0.257917
FUN_000064	41.4313	-0.687875	0.494588	-0.208001	0.835228	1	36.0039	44.4868	-0.261414
FUN_008430	199.938	-0.6489	0.307287	-0.207949	0.835269	1	168.332	225.638	-0.38906
FUN_006189	85.0105	0.681508	0.464468	0.207782	0.8354	1	94.3271	69.6302	0.277467
FUN_001879	531.965	0.647516	0.301082	0.207638	0.835512	1	605.633	438.357	0.394378
FUN_006624	42.3832	0.69411	0.526854	0.207098	0.835934	1	46.2372	37.26	0.245556
FUN_002529	48.5682	0.68354	0.476061	0.206989	0.836018	1	53.736	43.0095	0.270917
FUN_000569	25.6537	0.72033	0.654452	0.206784	0.836179	1	27.4541	22.8606	0.196599
FUN_005275	26.2329	-0.705271	0.586965	-0.204903	0.837648	1	23.2654	27.5783	-0.219745
FUN_004648	164.52	0.6536	0.33499	0.204782	0.837742	1	185.914	139.622	0.365174
FUN_009125	1009.79	-0.637987	0.258942	-0.204629	0.837862	1	839.199	1155.57	-0.431853
FUN_008253	199.306	-0.656465	0.350866	-0.203681	0.838602	1	162.974	224.22	-0.352301
FUN_000618	18.9778	0.724925	0.688057	0.203362	0.838852	1	20.4799	17.7484	0.185784
FUN_008530	24.5795	-0.716644	0.647719	-0.203243	0.838945	1	21.3219	25.11	-0.198026
FUN_003411	26.9349	-0.70318	0.581762	-0.203141	0.839025	1	23.8185	28.4644	-0.22139
FUN_006426	41.3186	0.691801	0.525772	0.203132	0.839032	1	45.3367	36.3783	0.2452
FUN_005479	31.2559	0.704922	0.59091	0.202946	0.839178	1	33.4269	28.0771	0.217828
FUN_007632	11943.6	-0.636088	0.252103	-0.202648	0.839411	1	9890.54	13683	-0.437837
FUN_000670	342.664	0.646573	0.304641	0.202118	0.839825	1	390.91	284.443	0.390097
FUN_008079	597.208	-0.657009	0.356369	-0.202062	0.839868	1	478.364	658.446	-0.347683
FUN_005388	31.5014	0.698263	0.562614	0.201316	0.840452	1	34.3711	28.5241	0.228694
FUN_009319	20.9798	-0.716481	0.653425	-0.201218	0.840528	1	18.6975	21.6913	-0.195794
FUN_001947	31.2046	0.699029	0.56731	0.201	0.840699	1	33.9568	28.3027	0.226701
FUN_001959	54.7455	-0.675499	0.451121	-0.20061	0.841004	1	47.2508	58.9763	-0.283508
FUN_002798	122.99	-0.654921	0.350368	-0.199563	0.841822	1	104.26	136.637	-0.351781
FUN_005874	294.362	-0.654719	0.349593	-0.19943	0.841927	1	238.897	328.599	-0.352358
FUN_002417	1823.29	-0.636836	0.259961	-0.199397	0.841952	1	1509.64	2087.04	-0.429845
FUN_009285	122.355	0.65531	0.353635	0.198821	0.842403	1	137.736	105.004	0.349077
FUN_004244	65.3802	-0.670833	0.432721	-0.198356	0.842767	1	55.6264	71.5025	-0.294044
FUN_008483	87.2517	0.662114	0.390044	0.197705	0.843276	1	97.5491	75.7555	0.321981
FUN_006223	40.9317	0.690161	0.532526	0.197475	0.843455	1	44.5892	36.0224	0.240892
FUN_008502	190.266	0.656659	0.363253	0.197271	0.843615	1	215.277	155.98	0.341379
FUN_004149	28.0052	-0.705837	0.616814	-0.195905	0.844684	1	24.2786	28.4644	-0.206907
FUN_000195	4110.95	-0.651377	0.338928	-0.195844	0.844732	1	3205.92	4680.72	-0.360034
FUN_000428	16.0565	-0.727458	0.728091	-0.19566	0.844877	1	14.4573	16.4849	-0.173383
FUN_006671	39.594	0.69096	0.541976	0.195506	0.844997	1	42.4547	35.213	0.236254
FUN_008207	23.1231	0.708419	0.63235	0.195176	0.845256	1	25.0217	21.3876	0.201427
FUN_004993	57.7199	0.675493	0.467592	0.19353	0.846544	1	63.0056	50.6236	0.272591
FUN_000192	212.503	-0.648079	0.329107	-0.191668	0.848003	1	176.24	239.4	-0.36712
FUN_006850	149.311	-0.65046	0.341613	-0.191619	0.848041	1	125.747	166.391	-0.356955
FUN_003734	1347.18	0.637322	0.27336	0.191403	0.84821	1	1539.7	1113.32	0.415816
FUN_002006	33.0153	0.702348	0.614885	0.190846	0.848646	1	35.6722	28.6865	0.206543
FUN_002216	24.9865	-0.699472	0.600117	-0.190749	0.848722	1	22.2175	26.1806	-0.211843
FUN_006509	57.7035	0.669337	0.44435	0.189798	0.849467	1	63.8989	51.0427	0.285109
FUN_005788	49.4961	-0.672038	0.45941	-0.189456	0.849736	1	43.0159	53.4003	-0.276283
FUN_000911	239.219	-0.642042	0.301392	-0.189263	0.849887	1	200.843	270.285	-0.390183
FUN_004183	140.585	0.652307	0.356069	0.189027	0.850072	1	158.603	118.868	0.345038
FUN_005319	23.7969	-0.699779	0.607689	-0.188878	0.850188	1	21.2194	25.0335	-0.208699
FUN_006875	30.104	-0.691402	0.563794	-0.188725	0.850308	1	26.5267	31.6614	-0.225545
FUN_001756	43.2795	0.679317	0.501773	0.187968	0.850902	1	47.6263	38.4716	0.253436
FUN_005759	275.982	0.650017	0.34599	0.187916	0.850942	1	313.232	224.67	0.352663
FUN_002878	126.273	-0.655534	0.375436	-0.187873	0.850976	1	105.377	139.503	-0.330252
FUN_006109	201.653	0.644181	0.316467	0.187005	0.851657	1	228.667	170.918	0.376689
FUN_006252	42.3485	0.677685	0.496911	0.186522	0.852036	1	46.5642	37.999	0.255558
FUN_000105	145.046	-0.651192	0.355401	-0.186245	0.852252	1	121.933	160.199	-0.344941
FUN_003682	425.261	0.639045	0.290699	0.185914	0.852512	1	482.745	356.305	0.398943
FUN_002604	17.8913	-0.712635	0.689758	-0.185043	0.853195	1	16.1242	18.4989	-0.181659
FUN_000908	19.0236	0.713631	0.696183	0.184767	0.853412	1	20.4072	17.7256	0.179796
FUN_005654	377.383	0.642773	0.312724	0.18474	0.853433	1	428.693	311.985	0.379394
FUN_003825	49.4002	0.670571	0.46779	0.182926	0.854856	1	54.6441	43.9745	0.270159
FUN_007771	17.86	0.713516	0.704044	0.18254	0.855159	1	19.237	16.7933	0.177188
FUN_003965	241.35	0.655136	0.386274	0.181572	0.855919	1	271.348	192.102	0.321064
FUN_005085	30.181	-0.6899	0.585288	-0.179228	0.857759	1	26.2218	31.5024	-0.215021
FUN_007417	56.5125	-0.661734	0.432692	-0.177341	0.859241	1	49.0658	61.6151	-0.289423
FUN_008339	38.1152	0.679302	0.533518	0.176755	0.859701	1	41.4546	34.1314	0.236014
FUN_006249	15.6701	0.72078	0.7691	0.176545	0.859866	1	16.7538	14.6744	0.159756
FUN_003622	61.1652	0.663575	0.450466	0.17443	0.861528	1	67.7032	53.2666	0.278133
FUN_005295	15.8057	0.715386	0.758069	0.171997	0.86344	1	16.7648	14.8332	0.161456
FUN_004528	112.079	0.64755	0.36372	0.171972	0.86346	1	125.982	96.4454	0.335453
FUN_008710	45.449	-0.664991	0.465658	-0.17178	0.863611	1	39.8141	49.1332	-0.268908
FUN_005134	68.142	-0.666876	0.47907	-0.170906	0.864297	1	56.787	71.827	-0.261422
FUN_002583	37.1844	0.673129	0.516769	0.170538	0.864587	1	40.786	33.7228	0.242411
FUN_003276	30.1564	0.682146	0.572689	0.169631	0.865301	1	32.7076	27.4979	0.217943
FUN_005983	760.66	0.629512	0.2628	0.169378	0.865499	1	871.369	635.474	0.421117
FUN_005338	340.97	0.637124	0.308425	0.169	0.865796	1	384.412	286.225	0.37973
FUN_000178	51.5223	0.663578	0.465887	0.168663	0.866062	1	56.6871	45.8301	0.268102
FUN_007146	107	-0.650885	0.390993	-0.168506	0.866185	1	89.8669	117.138	-0.314864
FUN_001159	35.9126	0.679179	0.558925	0.1685	0.86619	1	39.0673	31.8889	0.223297
FUN_003163	45.656	-0.663996	0.471945	-0.167384	0.867068	1	39.8779	49.1203	-0.264494
FUN_001176	29.1046	0.680231	0.571714	0.166571	0.867707	1	31.7069	26.6823	0.217693
FUN_008865	51.033	0.671778	0.525458	0.165147	0.868828	1	55.2564	43.6859	0.237208
FUN_008592	207.28	0.637804	0.32053	0.164741	0.869148	1	234.197	175.63	0.368452
FUN_003951	64.5534	-0.654687	0.423405	-0.164587	0.869269	1	55.5312	70.5127	-0.292423
FUN_006882	42.2551	0.665055	0.49175	0.162797	0.870678	1	46.4678	38.0932	0.253053
FUN_001694	227.956	0.636433	0.316259	0.16263	0.87081	1	258.868	191.854	0.371626
FUN_005114	42.9642	0.674608	0.551701	0.162421	0.870974	1	46.0294	37.3709	0.225047
FUN_007490	24.057	-0.685841	0.621793	-0.162177	0.871166	1	21.3259	24.9652	-0.198276
FUN_006045	18.8459	0.699929	0.70985	0.161906	0.87138	1	19.9964	17.5168	0.171595
FUN_009095	293.53	0.634568	0.307049	0.161432	0.871753	1	333.961	245.553	0.379314
FUN_007628	16.0143	-0.700978	0.718624	-0.161388	0.871787	1	14.5498	16.5239	-0.169184
FUN_001454	1512.99	-0.630046	0.279967	-0.160896	0.872175	1	1239.77	1733.37	-0.403445
FUN_002158	106.543	-0.646258	0.381338	-0.16064	0.872377	1	90.5223	116.205	-0.319979
FUN_007523	45.6343	0.664752	0.498533	0.159973	0.872902	1	49.8948	40.4261	0.249016
FUN_001695	30.9225	0.674684	0.561701	0.159665	0.873145	1	33.7126	28.2117	0.220301
FUN_001401	15.7397	0.703811	0.744407	0.159605	0.873192	1	16.8647	14.9113	0.162363
FUN_008344	237.2	-0.639241	0.340927	-0.159097	0.873592	1	197.149	262.703	-0.350413
FUN_006806	37.6976	-0.664786	0.502137	-0.158892	0.873754	1	33.2273	40.4128	-0.246993
FUN_006469	75.6936	-0.655034	0.44447	-0.157567	0.874798	1	64.0925	80.3018	-0.277973
FUN_006597	23.6967	0.687201	0.648779	0.157529	0.874828	1	25.4625	21.6902	0.188461
FUN_001952	49.6903	-0.659237	0.472542	-0.157102	0.875164	1	42.8993	53.4189	-0.261941
FUN_002715	17.6456	0.703071	0.760489	0.155257	0.876619	1	18.3603	16.2366	0.15772
FUN_001839	92.3493	-0.641861	0.369473	-0.153896	0.877692	1	79.314	102.138	-0.32718
FUN_006852	392.098	-0.632834	0.313372	-0.152644	0.878679	1	327.171	436.33	-0.371966
FUN_009257	154.469	0.634829	0.327367	0.15221	0.879021	1	174.628	132.539	0.360022
FUN_002926	48.0533	0.65744	0.477323	0.151762	0.879374	1	52.8893	42.8642	0.258213
FUN_006312	22.7786	0.684498	0.655748	0.151732	0.879398	1	24.2532	21.006	0.185126
FUN_001956	72.7447	-0.647022	0.408787	-0.151722	0.879406	1	62.7316	79.2139	-0.299073
FUN_000212	44.2672	0.658621	0.48557	0.151617	0.879489	1	48.6986	39.7723	0.253834
FUN_004724	21.8147	0.683137	0.649071	0.151197	0.87982	1	23.4809	20.2908	0.187103
FUN_000292	21.7652	0.683231	0.649761	0.15118	0.879834	1	23.4529	20.246	0.186883
FUN_007774	95.603	0.641561	0.376362	0.150284	0.880541	1	107.152	82.9966	0.321315
FUN_008505	48.9825	0.657144	0.480935	0.150008	0.880758	1	53.9506	43.3678	0.255917
FUN_001487	44.8995	0.660536	0.504855	0.149618	0.881066	1	49.1123	39.7934	0.243673
FUN_009260	32.0705	-0.66711	0.553734	-0.148284	0.882118	1	28.2465	33.5632	-0.221228
FUN_000637	60.5149	0.652938	0.46047	0.14754	0.882706	1	65.7881	53.1829	0.266547
FUN_001014	22.9508	0.681548	0.657056	0.146941	0.883179	1	24.4937	21.0627	0.183771
FUN_000520	53.2467	0.654059	0.472873	0.146042	0.883888	1	58.0266	47.2417	0.259373
FUN_008799	42.2944	-0.660959	0.520595	-0.145908	0.883994	1	36.2279	45.12	-0.235373
FUN_003587	1481.09	-0.627659	0.293274	-0.145459	0.884349	1	1216.98	1676.42	-0.388139
FUN_001478	41.0646	-0.655414	0.484198	-0.145424	0.884376	1	36.1769	44.1527	-0.253219
FUN_008154	28.8261	0.667755	0.577734	0.14324	0.886101	1	31.2658	26.4812	0.210483
FUN_007908	17.5227	-0.682971	0.689524	-0.142085	0.887013	1	15.9052	18.1298	-0.17329
FUN_004047	35.865	0.660187	0.529649	0.141956	0.887115	1	39.1622	32.5619	0.230387
FUN_005292	61.4605	0.646495	0.435778	0.141115	0.887779	1	67.8993	54.3718	0.279615
FUN_003289	49.3233	0.651174	0.470164	0.140747	0.88807	1	54.3183	44.0136	0.259705
FUN_001441	15.551	0.689226	0.74992	0.138983	0.889463	1	16.6455	14.7543	0.157129
FUN_004848	253.693	0.632158	0.339686	0.138829	0.889585	1	283.185	212.424	0.347027
FUN_003043	26.8964	0.667279	0.594175	0.138476	0.889864	1	29.1043	24.7651	0.203271
FUN_009145	123.413	-0.636314	0.370822	-0.138378	0.889942	1	103.545	137.021	-0.322794
FUN_006639	17.5722	-0.680881	0.69381	-0.138195	0.890086	1	15.9002	18.1133	-0.171341
FUN_000350	138.886	0.632875	0.346642	0.13811	0.890154	1	155.864	119.331	0.341299
FUN_006808	31.8186	0.663361	0.567546	0.13807	0.890185	1	34.294	28.9623	0.213439
FUN_004337	26.6231	-0.66479	0.578414	-0.137946	0.890283	1	23.7941	28.1012	-0.209128
FUN_007329	63.7247	-0.644052	0.428298	-0.137877	0.890338	1	55.1344	68.9023	-0.283517
FUN_001596	145.835	-0.629937	0.327563	-0.137185	0.890885	1	124.212	163.113	-0.356631
FUN_001273	410	-0.625722	0.299238	-0.136084	0.891755	1	342.734	460.504	-0.380837
FUN_007693	36.7666	0.657214	0.532564	0.135596	0.892141	1	39.9876	33.2503	0.227739
FUN_002684	87.4554	-0.639753	0.403814	-0.13559	0.892145	1	74.1962	95.5543	-0.29887
FUN_000646	295.674	0.627917	0.316779	0.135479	0.892234	1	333.884	247.691	0.365382
FUN_001582	82.0422	0.640948	0.415474	0.13466	0.892881	1	91.2398	70.6441	0.290969
FUN_002389	163.267	0.637777	0.392111	0.134596	0.892931	1	182.863	133.308	0.306662
FUN_000049	1495.51	-0.620237	0.262174	-0.134403	0.893084	1	1240.61	1712.5	-0.414662
FUN_003182	589.194	0.629706	0.333814	0.133925	0.893462	1	646.384	490.163	0.350757
FUN_007840	84.6223	0.636697	0.386672	0.133697	0.893642	1	94.5308	74.0961	0.310286
FUN_001605	38.8448	0.653192	0.510863	0.133484	0.89381	1	42.5682	35.1526	0.237335
FUN_000089	354.548	0.623808	0.291031	0.133348	0.893918	1	402.456	299.064	0.387637
FUN_003468	880.986	-0.619001	0.255173	-0.133246	0.893999	1	736.977	1007.27	-0.421111
FUN_007453	73.1707	0.639863	0.412054	0.133145	0.894078	1	81.3131	64.177	0.292869
FUN_007086	37.9798	0.654005	0.52119	0.132398	0.894669	1	41.3305	34.3596	0.232243
FUN_008144	26.8066	0.665288	0.616818	0.130165	0.896436	1	28.5526	24.5181	0.193508
FUN_002524	18.6297	0.674526	0.688727	0.129988	0.896576	1	20.0216	17.5509	0.171159
FUN_002189	54.9525	-0.641512	0.436048	-0.129601	0.896882	1	48.0053	59.7217	-0.276954
FUN_000182	10650.4	-0.629377	0.342529	-0.129557	0.896917	1	8275.51	12146.9	-0.342737
FUN_000144	81.2686	0.638097	0.411156	0.12914	0.897247	1	89.5896	70.9897	0.292588
FUN_003994	16.2506	-0.677023	0.713221	-0.129025	0.897338	1	14.8045	16.7548	-0.164363
FUN_000310	59.9321	0.641925	0.442454	0.128657	0.897629	1	66.2097	53.0057	0.272897
FUN_000432	18.7653	0.675318	0.707173	0.127717	0.898373	1	20.0297	17.4661	0.165702
FUN_003460	110.255	-0.629966	0.355285	-0.126562	0.899287	1	94.2957	122.422	-0.33202
FUN_003378	62.2192	0.638966	0.426737	0.126463	0.899366	1	69.0108	55.2311	0.282016
FUN_000271	16.416	0.679816	0.758413	0.125019	0.900508	1	17.4788	15.3366	0.15252
FUN_008680	528.659	0.619743	0.279446	0.12433	0.901054	1	603.003	442.64	0.396395
FUN_004907	250.664	0.625339	0.324742	0.124219	0.901142	1	284.046	209.43	0.356221
FUN_005140	117.143	-0.628744	0.35509	-0.123192	0.901955	1	99.8644	130.062	-0.331442
FUN_006525	187.757	-0.62737	0.343956	-0.123184	0.901962	1	158.254	206.66	-0.34022
FUN_002452	36.035	-0.648463	0.516546	-0.12286	0.902218	1	31.8362	38.3386	-0.232399
FUN_001389	201.597	0.625204	0.327396	0.1228	0.902266	1	227.918	170.303	0.353692
FUN_007358	116.811	0.62966	0.365455	0.122203	0.902738	1	130.181	101.031	0.323297
FUN_002153	283.105	0.624428	0.323336	0.12194	0.902946	1	316.054	239.284	0.356921
FUN_002740	181.862	0.623055	0.318499	0.119482	0.904893	1	205.476	155.726	0.360509
FUN_003057	130.561	0.625841	0.341884	0.11946	0.904911	1	146.908	112.869	0.341084
FUN_006075	217.988	0.621324	0.3066	0.118472	0.905693	1	247.076	185.772	0.370618
FUN_004553	60.9181	0.636053	0.432614	0.118011	0.906059	1	67.4757	54.0636	0.276546
FUN_003237	94.4029	0.631021	0.390373	0.11789	0.906155	1	104.515	82.1257	0.304247
FUN_003213	25.802	-0.657455	0.617199	-0.117393	0.906548	1	22.8669	26.5298	-0.190811
FUN_004288	107.978	0.629153	0.376996	0.117117	0.906767	1	120.703	92.8918	0.313639
FUN_003387	143.923	0.627912	0.367991	0.116611	0.907168	1	161.554	121.145	0.320182
FUN_004737	280.239	-0.622401	0.320839	-0.116572	0.907199	1	232.288	316.066	-0.357895
FUN_006928	36.9096	0.645668	0.521169	0.116407	0.90733	1	40.3218	33.5175	0.228891
FUN_004912	22.9536	-0.659181	0.64081	-0.115762	0.907841	1	20.3649	23.7037	-0.182677
FUN_005251	17.9736	-0.667097	0.712951	-0.115151	0.908325	1	16.1517	18.2707	-0.161779
FUN_001993	197.935	-0.62474	0.345682	-0.114961	0.908476	1	166.876	216.979	-0.337073
FUN_000362	31.7876	0.648768	0.555603	0.114773	0.908625	1	34.5127	29.0851	0.213491
FUN_003341	36.8216	0.644796	0.522176	0.114513	0.908831	1	40.1727	33.4875	0.22803
FUN_002540	167.043	-0.625083	0.351221	-0.114126	0.909138	1	139.352	186.48	-0.332509
FUN_001683	15.6078	0.673397	0.778114	0.113604	0.909552	1	16.4157	14.6027	0.145983
FUN_004615	515.375	-0.617286	0.285879	-0.112937	0.91008	1	429.131	585.487	-0.388109
FUN_001394	45.238	-0.637843	0.469923	-0.11245	0.910467	1	39.7863	48.7026	-0.253772
FUN_007011	210.425	-0.624531	0.352386	-0.112181	0.91068	1	173.613	234.557	-0.331177
FUN_009228	28.3992	0.652366	0.609054	0.110608	0.911928	1	30.5466	25.7202	0.192271
FUN_006844	23.6601	0.65393	0.625364	0.110225	0.912231	1	25.5183	21.9887	0.186618
FUN_006929	62.188	0.632569	0.432427	0.110005	0.912406	1	68.798	55.0759	0.274935
FUN_000661	524.106	0.618998	0.309161	0.10997	0.912433	1	593.11	433.604	0.366581
FUN_000796	93.8622	0.628142	0.392321	0.109967	0.912436	1	104.289	81.3832	0.301173
FUN_005035	91.4986	-0.626067	0.374194	-0.109749	0.912608	1	78.7916	100.825	-0.314098
FUN_005123	15.6219	-0.664976	0.729701	-0.109601	0.912726	1	14.2443	16.0824	-0.15648
FUN_009098	308.663	-0.617384	0.296211	-0.109328	0.912942	1	259.193	348.695	-0.377955
FUN_002074	45.9309	-0.635889	0.466719	-0.109035	0.913175	1	40.4079	49.467	-0.254795
FUN_008405	87.7118	-0.627175	0.386806	-0.109034	0.913176	1	75.4403	96.0007	-0.304842
FUN_000770	15.0042	-0.665048	0.738853	-0.10834	0.913726	1	13.7325	15.41	-0.154007
FUN_007691	55.8052	0.635167	0.463131	0.108321	0.913741	1	60.8714	49.5949	0.256627
FUN_005169	30.4755	0.646772	0.573236	0.10776	0.914186	1	32.991	27.8314	0.204957
FUN_001586	85.9136	-0.628336	0.402917	-0.107555	0.914349	1	73.7605	92.8659	-0.293394
FUN_000302	113.313	0.623461	0.358551	0.107267	0.914577	1	126.799	98.47	0.325333
FUN_007135	5773.95	-0.615993	0.294483	-0.105246	0.916181	1	4692.48	6588.58	-0.378667
FUN_002595	28.4707	0.646331	0.585905	0.104678	0.916632	1	30.7629	26.1604	0.199474
FUN_007160	38.6248	0.641626	0.545597	0.103788	0.917338	1	41.1719	34.6961	0.215425
FUN_003440	590.153	0.613879	0.278471	0.103706	0.917403	1	670.757	495.554	0.393084
FUN_008157	593.985	0.613731	0.278606	0.103124	0.917865	1	675.398	498.461	0.392839
FUN_006336	70.2553	-0.62649	0.404173	-0.102654	0.918238	1	60.9746	76.9058	-0.291493
FUN_003878	14.9566	-0.659882	0.735571	-0.101801	0.918915	1	13.7286	15.4173	-0.153573
FUN_004775	17.4863	0.656752	0.708448	0.101281	0.919328	1	18.7221	16.5463	0.160309
FUN_005986	73.5262	0.628918	0.439891	0.0998383	0.920473	1	80.5719	63.7979	0.268227
FUN_008966	323.348	0.614894	0.300151	0.0995956	0.920665	1	367.112	272.043	0.372388
FUN_008337	65.9516	-0.62902	0.444274	-0.0990839	0.921072	1	56.3111	71.1929	-0.265459
FUN_005713	149.319	0.617989	0.33721	0.0978299	0.922067	1	167.521	128.748	0.340247
FUN_000143	38.5736	0.634794	0.509551	0.0977204	0.922154	1	42.1952	35.0888	0.230434
FUN_005861	63.5809	0.626686	0.431553	0.096596	0.923047	1	70.3685	56.2112	0.272592
FUN_008334	52.1003	-0.628767	0.455074	-0.0961751	0.923381	1	45.5911	55.9157	-0.258571
FUN_004171	16.3185	-0.657375	0.758149	-0.0954625	0.923947	1	14.5247	16.5897	-0.147079
FUN_007752	54.3063	0.631272	0.488037	0.094812	0.924464	1	59.38	47.3351	0.240466
FUN_003561	19.2052	0.655358	0.750671	0.093727	0.925326	1	20.0419	17.4912	0.148478
FUN_002799	51.4732	0.628725	0.468832	0.0932631	0.925695	1	56.5866	45.8104	0.250284
FUN_001699	54.7478	0.627403	0.455006	0.0931931	0.92575	1	60.0569	48.925	0.257975
FUN_007892	17.7865	-0.650774	0.70649	-0.0930993	0.925825	1	16.0426	18.1001	-0.159266
FUN_002973	18.4008	0.649428	0.694893	0.0927167	0.926129	1	19.6954	17.3545	0.162283
FUN_004065	992.845	0.615036	0.325981	0.0921398	0.926587	1	1087.73	826.955	0.348359
FUN_005729	879.23	-0.608963	0.261747	-0.0915498	0.927056	1	737.871	999.78	-0.406509
FUN_005048	632.406	0.610802	0.284046	0.0908356	0.927623	1	720.054	527.712	0.385262
FUN_003315	137.597	0.61793	0.366113	0.0899456	0.92833	1	153.592	117.153	0.31585
FUN_002487	144.837	0.614828	0.336876	0.088542	0.929446	1	162.969	124.799	0.338542
FUN_001066	77.8874	-0.619766	0.393935	-0.0882525	0.929676	1	67.5304	85.1136	-0.295372
FUN_000936	30.4572	0.636514	0.584093	0.0881948	0.929722	1	32.5007	27.827	0.196821
FUN_003984	387.814	-0.613817	0.327488	-0.0879947	0.929881	1	320.996	431.871	-0.346213
FUN_006682	16.4454	0.64919	0.7339	0.0874641	0.930303	1	17.4993	15.5575	0.151291
FUN_004040	250.602	-0.614623	0.33926	-0.0873162	0.93042	1	209.086	277.402	-0.336334
FUN_002025	15.3312	0.650872	0.7549	0.0872591	0.930466	1	16.3172	14.5943	0.146303
FUN_002890	47.3022	0.628759	0.503283	0.0869477	0.930713	1	51.3252	41.9331	0.231203
FUN_006117	255.897	-0.611873	0.309599	-0.0868	0.93083	1	215.453	287.363	-0.361333
FUN_003930	32.2903	-0.633564	0.559515	-0.0867959	0.930834	1	28.5267	33.7525	-0.206145
FUN_003504	16.3074	-0.646634	0.718365	-0.0857981	0.931627	1	14.8636	16.7833	-0.154826
FUN_007909	130.595	0.620942	0.421392	0.0852944	0.932027	1	138.291	111.187	0.27652
FUN_007630	41.328	0.628626	0.512484	0.0851269	0.932161	1	45.0004	37.1675	0.226412
FUN_000085	20.4076	-0.642394	0.67637	-0.0848555	0.932376	1	18.2809	20.865	-0.165918
FUN_001018	27.525	0.636569	0.61013	0.0845216	0.932642	1	29.2613	25.223	0.18668
FUN_003892	32.3137	0.632437	0.561499	0.084482	0.932673	1	35.0188	29.3964	0.20487
FUN_007569	18.5526	-0.645865	0.723798	-0.0840911	0.932984	1	16.5148	18.5017	-0.153142
FUN_006078	101.25	0.617808	0.391893	0.0837169	0.933282	1	111.37	87.9234	0.295818
FUN_001997	82.3721	0.619284	0.410732	0.0834706	0.933477	1	91.1078	71.7235	0.283014
FUN_007040	53.1176	-0.624697	0.476959	-0.0832299	0.933669	1	45.6043	57.1636	-0.243795
FUN_009089	96.6213	-0.616438	0.379379	-0.0828658	0.933958	1	83.1554	105.569	-0.304528
FUN_005172	94.7988	0.615921	0.373536	0.0827789	0.934027	1	105.79	83.1031	0.30878
FUN_009090	125.788	0.613414	0.346732	0.0819488	0.934687	1	141.078	109.156	0.329171
FUN_002881	24.3218	0.635937	0.621956	0.0818989	0.934727	1	26.1451	22.607	0.182134
FUN_001519	78.586	0.617709	0.401125	0.0815437	0.93501	1	87.1268	69.2512	0.289009
FUN_008194	88.59	0.616108	0.384853	0.080831	0.935576	1	98.6138	77.7189	0.300159
FUN_008378	41.5098	-0.625439	0.500514	-0.080795	0.935605	1	36.382	44.2658	-0.23127
FUN_000086	284.553	0.608277	0.289901	0.0802924	0.936005	1	322.686	242.577	0.377692
FUN_004092	64.402	0.619432	0.430552	0.0799714	0.93626	1	71.1278	57.033	0.269652
FUN_007955	194.689	0.610403	0.31823	0.0798251	0.936376	1	219.679	166.518	0.352362
FUN_000589	488.755	0.608399	0.294976	0.079326	0.936773	1	549.326	412.586	0.372852
FUN_001999	346.379	-0.608979	0.303132	-0.0791029	0.936951	1	289.175	391.366	-0.365455
FUN_009195	27.8143	-0.63221	0.607931	-0.0776567	0.938101	1	24.5566	28.4417	-0.186079
FUN_008689	81.7876	0.615142	0.389718	0.0773433	0.93835	1	91.0219	72.1102	0.295973
FUN_003251	21.0033	-0.635658	0.662525	-0.0764612	0.939052	1	18.8112	21.715	-0.168316
FUN_006416	100.275	0.614505	0.385895	0.0764583	0.939055	1	111.58	86.7587	0.298482
FUN_001004	58.2665	0.620129	0.465599	0.0754488	0.939858	1	63.4301	51.4547	0.248283
FUN_001710	316.241	0.609166	0.322023	0.0750434	0.94018	1	354.892	265.42	0.348105
FUN_002707	16.2695	0.639692	0.730977	0.0748208	0.940357	1	17.3706	15.4806	0.149639
FUN_006497	178.423	0.609338	0.329188	0.073934	0.941063	1	200.697	152.664	0.341813
FUN_004168	177.919	0.610697	0.351775	0.0730493	0.941767	1	199.961	149.617	0.32328
FUN_000786	48.607	0.619267	0.471648	0.0726543	0.942081	1	53.2087	43.7623	0.244403
FUN_007695	76.1102	0.617611	0.451976	0.072151	0.942482	1	82.5015	65.6679	0.25524
FUN_000139	17.2976	0.638083	0.74627	0.0711304	0.943294	1	18.0306	16.1211	0.145313
FUN_004514	253.631	-0.606247	0.299264	-0.0709984	0.943399	1	215.49	284.441	-0.367246
FUN_000861	226.873	-0.605779	0.301523	-0.0689143	0.945058	1	192.845	254.881	-0.36478
FUN_005560	878.576	-0.606036	0.306176	-0.0687048	0.945225	1	719.016	996.421	-0.36058
FUN_001120	95.325	0.610738	0.381721	0.0674255	0.946243	1	106.124	83.155	0.299534
FUN_009080	283.512	0.604527	0.291178	0.067062	0.946532	1	321.166	241.876	0.3738
FUN_007435	101.334	0.610013	0.373415	0.066985	0.946594	1	113.028	88.2885	0.305492
FUN_002659	20.4992	-0.628615	0.659733	-0.0661098	0.94729	1	18.4904	21.0962	-0.167144
FUN_007851	65.3842	0.613091	0.430509	0.0652518	0.947974	1	71.8349	58.0923	0.266545
FUN_003400	42.0886	0.618838	0.51964	0.0651178	0.94808	1	45.6277	37.641	0.218931
FUN_004904	29.4915	-0.621297	0.560308	-0.0647811	0.948348	1	26.3951	31.1177	-0.201348
FUN_008410	245.226	0.604981	0.311508	0.0641426	0.948857	1	276.689	208.44	0.354922
FUN_005789	169.566	-0.606283	0.331856	-0.0641331	0.948864	1	144.601	187.959	-0.337517
FUN_008314	56.2214	0.613385	0.449499	0.063147	0.949649	1	61.8379	50.2047	0.254763
FUN_007073	16.0698	0.633585	0.771172	0.063002	0.949765	1	16.9555	15.0545	0.138218
FUN_006422	132.033	0.607389	0.35601	0.0628893	0.949855	1	147.908	113.463	0.317807
FUN_008063	43.5621	0.616415	0.510959	0.0614818	0.950975	1	46.829	39.1307	0.222226
FUN_002556	15.4008	0.633074	0.786604	0.0611165	0.951266	1	16.1748	14.4157	0.134592
FUN_007077	65.0509	0.611392	0.439184	0.0600923	0.952082	1	71.7321	57.1806	0.260185
FUN_002210	87.0628	-0.60748	0.382387	-0.0587886	0.95312	1	75.2514	95.7173	-0.297213
FUN_000243	184.357	0.603679	0.317933	0.0587512	0.95315	1	207.658	158.594	0.3482
FUN_007788	76.7482	0.611329	0.448218	0.0587404	0.953159	1	84.4806	65.5239	0.254574
FUN_004815	17.0882	-0.62519	0.693651	-0.0579396	0.953797	1	15.6829	17.6791	-0.156004
FUN_008015	35.3723	0.615024	0.528796	0.0567783	0.954722	1	38.4184	32.3856	0.213073
FUN_003594	36.0753	-0.61433	0.516609	-0.0567748	0.954725	1	32.1564	38.2266	-0.21861
FUN_007189	108.08	-0.606639	0.381565	-0.0567121	0.954775	1	92.1941	118.2	-0.297362
FUN_008443	43.3952	0.61298	0.498814	0.0560931	0.955268	1	47.0992	39.2336	0.226962
FUN_002511	98.3159	0.607983	0.411899	0.0557969	0.955504	1	106.836	85.1386	0.276345
FUN_007451	20.0152	-0.624695	0.713385	-0.0556436	0.955626	1	17.7469	19.8431	-0.150424
FUN_001130	15.3404	0.629044	0.793592	0.0554994	0.955741	1	15.8338	14.3084	0.132138
FUN_006111	17.0644	-0.622906	0.694283	-0.0545978	0.956459	1	15.671	17.6538	-0.155203
FUN_007699	1223.23	-0.601838	0.30861	-0.0545617	0.956488	1	999.828	1382.88	-0.355482
FUN_001751	200.355	0.602022	0.311994	0.0545595	0.956489	1	225.892	172.106	0.352498
FUN_002205	30.5178	-0.61518	0.562827	-0.0536217	0.957237	1	27.1825	31.8661	-0.198083
FUN_005265	27.1605	0.615899	0.59043	0.0523325	0.958264	1	29.2992	25.1675	0.187287
FUN_003074	26.3303	0.616045	0.600871	0.0516662	0.958795	1	28.3207	24.405	0.183403
FUN_002971	148.318	0.60438	0.379937	0.051008	0.959319	1	161.693	127.031	0.297323
FUN_004444	588.705	-0.60052	0.305627	-0.0507814	0.9595	1	489.198	660.907	-0.35735
FUN_006856	22.2511	0.617138	0.643748	0.049923	0.960184	1	23.7729	20.8102	0.168865
FUN_001225	137.655	-0.602002	0.341171	-0.0498353	0.960254	1	117.692	152.973	-0.326838
FUN_007174	19.13	-0.617838	0.663619	-0.0494833	0.960534	1	17.4674	19.8369	-0.162802
FUN_008275	28161.6	-0.601443	0.335029	-0.04908	0.960856	1	22362.5	31754.3	-0.331713
FUN_006630	46.9689	0.608747	0.491846	0.0482807	0.961493	1	51.2746	41.9274	0.228802
FUN_009092	18.1552	0.618927	0.728884	0.0465458	0.962875	1	18.9576	16.9836	0.144891
FUN_008572	854.552	-0.597238	0.263233	-0.0464896	0.96292	1	718.885	970.567	-0.396134
FUN_000642	42.2554	0.607298	0.490116	0.0454957	0.963712	1	46.1717	38.4802	0.229095
FUN_005105	97.1896	-0.602259	0.389481	-0.0443138	0.964654	1	82.9129	106.69	-0.289098
FUN_008750	289.017	0.597699	0.29349	0.0432692	0.965487	1	326.603	246.903	0.366798
FUN_007284	314.486	0.597558	0.291727	0.0430476	0.965664	1	356.203	267.498	0.368377
FUN_002409	38.9403	0.607363	0.528625	0.0423044	0.966256	1	42.0878	35.1846	0.21019
FUN_001768	423.597	-0.597307	0.291627	-0.0422014	0.966338	1	357.75	474.915	-0.368296
FUN_008947	18.1058	0.61376	0.696951	0.0412654	0.967084	1	19.3431	17.1754	0.151982
FUN_001275	166.949	-0.598968	0.339417	-0.0411529	0.967174	1	142.283	184.262	-0.326438
FUN_001994	193.789	0.598016	0.317137	0.0410411	0.967263	1	218.239	166.42	0.345193
FUN_000841	82.0297	0.600836	0.391424	0.0404578	0.967728	1	91.0979	72.4403	0.286921
FUN_000392	65.0397	0.603634	0.46101	0.0404204	0.967758	1	69.8433	57.448	0.243456
FUN_001572	28.9729	0.609205	0.620159	0.0390298	0.968867	1	30.3157	26.331	0.174312
FUN_005595	677.804	0.595332	0.264991	0.0389892	0.968899	1	771.45	572.668	0.392938
FUN_004590	461.898	-0.597085	0.311225	-0.0388291	0.969027	1	382.165	521.368	-0.349907
FUN_001837	57.0516	0.602517	0.459347	0.0381353	0.96958	1	61.9897	50.9817	0.243905
FUN_000843	50.1044	0.602458	0.460331	0.0379242	0.969748	1	54.9998	45.2599	0.243312
FUN_000633	383.619	-0.598855	0.366858	-0.0377674	0.969873	1	306.54	428.222	-0.304173
FUN_008452	16.0122	-0.613149	0.751066	-0.0374788	0.970103	1	14.4979	16.077	-0.138025
FUN_007902	94.0933	0.59972	0.401121	0.0366971	0.970727	1	102.877	82.4096	0.279462
FUN_000585	259.484	0.596687	0.328472	0.03558	0.971617	1	292.422	217.687	0.334354
FUN_000219	127.492	0.597503	0.35162	0.0355591	0.971634	1	142.188	110.799	0.315459
FUN_007989	18.3275	0.610548	0.723925	0.0352907	0.971848	1	19.3735	17.0623	0.144013
FUN_009187	252.402	0.595327	0.299249	0.034511	0.97247	1	284.782	216.296	0.359739
FUN_005025	85.6234	0.598715	0.407581	0.0336489	0.973157	1	94.4931	74.6858	0.274493
FUN_004026	25.0402	0.605455	0.611753	0.0334373	0.973326	1	26.8696	23.3525	0.176043
FUN_006772	99.937	-0.597014	0.359493	-0.0334188	0.973341	1	86.7079	110.263	-0.308868
FUN_006531	113.374	0.599341	0.436405	0.0328611	0.973785	1	123.07	94.4775	0.25611
FUN_000613	633.329	0.59272	0.263428	0.0293075	0.976619	1	720.236	536.72	0.392552
FUN_000723	55.3884	-0.59767	0.439969	-0.0287974	0.977026	1	48.8409	59.6672	-0.253123
FUN_001539	252.747	0.594851	0.351288	0.0280433	0.977628	1	283.971	208.991	0.314138
FUN_000729	160.975	0.594125	0.33036	0.0276226	0.977963	1	180.18	139.429	0.331102
FUN_005279	104.673	0.595065	0.367902	0.0273589	0.978173	1	116.676	91.501	0.301189
FUN_005321	48.0116	0.597767	0.46754	0.0273067	0.978215	1	52.6101	43.4878	0.237135
FUN_001919	16.0387	0.604068	0.735455	0.0259262	0.979316	1	17.0546	15.3021	0.139521
FUN_008189	149.45	0.593445	0.338646	0.0249387	0.980104	1	167.293	129.272	0.323665
FUN_000013	155.941	0.593306	0.353495	0.0234974	0.981254	1	174.483	132.914	0.311443
FUN_006678	154.233	0.592763	0.33976	0.022849	0.981771	1	172.763	132.904	0.322315
FUN_000722	97.3412	0.593966	0.406151	0.0220758	0.982387	1	107.232	83.886	0.273
FUN_008815	83.1952	0.593557	0.391354	0.021864	0.982556	1	92.2339	73.4738	0.283039
FUN_004885	30.9961	0.597171	0.565972	0.0215041	0.982843	1	33.2669	28.591	0.190401
FUN_004646	82.9093	0.59329	0.392794	0.021106	0.983161	1	91.7051	73.3894	0.281876
FUN_000468	95.7172	0.592876	0.378939	0.0207855	0.983417	1	106.129	84.1642	0.291649
FUN_003426	21.2707	-0.598231	0.647312	-0.0204395	0.983693	1	19.311	21.9631	-0.162096
FUN_005725	147.592	0.591854	0.33907	0.0202143	0.983872	1	164.809	128.1	0.322328
FUN_009079	396.849	0.590903	0.292397	0.0201873	0.983894	1	446.686	337.419	0.363096
FUN_001509	94.3078	0.592976	0.398084	0.020037	0.984014	1	103.706	82.3099	0.278007
FUN_006845	28.7457	0.59726	0.618292	0.0198285	0.98418	1	30.3346	26.1194	0.171193
FUN_001860	84.8757	0.592567	0.384624	0.0196731	0.984304	1	94.2463	75.1214	0.287324
FUN_006975	32.8379	0.595168	0.555168	0.0183154	0.985387	1	35.3637	30.1375	0.194071
FUN_000649	17.9409	0.597734	0.703021	0.0181136	0.985548	1	19.1234	17.0195	0.146069
FUN_006792	89.813	0.592869	0.455212	0.0172862	0.986208	1	94.2788	77.6714	0.241877
FUN_003240	26.5898	-0.595145	0.587715	-0.0172621	0.986228	1	23.9647	27.7607	-0.181336
FUN_003188	1198.43	0.590211	0.30317	0.0171897	0.986285	1	1354.26	988.377	0.352632
FUN_003985	568.908	0.58925	0.273905	0.015515	0.987621	1	644.504	482.308	0.379635
FUN_002295	33.0596	0.593397	0.54482	0.0154125	0.987703	1	35.7326	30.4472	0.197754
FUN_004067	24.7545	0.594883	0.681786	0.0144957	0.988434	1	25.6726	22.2807	0.151029
FUN_008220	162.905	0.58979	0.338087	0.0141685	0.988696	1	182.569	139.996	0.321871
FUN_005111	780.707	0.588827	0.276676	0.0138325	0.988964	1	886.73	655.774	0.376635
FUN_009041	140.504	0.589564	0.338838	0.0134704	0.989252	1	157.081	122.265	0.321108
FUN_008268	123.369	0.589608	0.351878	0.0130944	0.989552	1	137.761	107.487	0.310532
FUN_005373	128.376	0.589457	0.347636	0.0128217	0.98977	1	143.433	111.795	0.313846
FUN_005070	69.4336	-0.590355	0.427536	-0.0125253	0.990006	1	60.5167	74.2714	-0.257263
FUN_001488	6554.26	-0.58862	0.292364	-0.0123815	0.990121	1	5372.45	7453.68	-0.36154
FUN_007043	115.284	0.589161	0.361619	0.0115058	0.99082	1	128.577	100.357	0.30262
FUN_004294	46.8487	-0.590683	0.495362	-0.0114724	0.990847	1	41.198	48.9536	-0.219462
FUN_001989	115.802	0.588964	0.352944	0.0112316	0.991039	1	129.186	101.453	0.309301
FUN_006221	108.137	-0.589388	0.395558	-0.0110929	0.991149	1	91.297	118.519	-0.277857
FUN_004303	343.578	-0.588125	0.283511	-0.0110237	0.991205	1	291.716	387.482	-0.36956
[truncated: 7,137 more rows]

## Sheet: F51 DGE
Gene ID	Gene Name	baseMean	log2FoldChange	lfcSE	stat	pvalue	padj	F51-Mtb	F51+Mtb	lfcShrink
FUN_007138	FUN_007138	20775.7	7.85919	0.159018	45.7445	0	0	30361	322.231	7.83276
FUN_004938	FUN_004938	28141.7	-6.4611	0.16208	-36.2544	8.48359e-288	3.89185e-284	940.711	42725.3	-6.43698
FUN_009567	FUN_009567	10336.4	6.17772	0.156879	35.6499	2.36397e-278	7.22981e-275	15761.9	427.664	6.15567
FUN_001005	FUN_001005	31317.5	6.13127	0.158852	34.9147	4.44728e-267	1.0201e-263	47845.8	1262.32	6.10876
FUN_007137	FUN_007137	7223.52	5.70382	0.164748	31.0706	6.02048e-212	1.10476e-208	11088.1	400.658	5.68049
FUN_000580	FUN_000580	6512.65	5.07483	0.149341	30.0644	1.41575e-198	2.16492e-195	10154	520.073	5.05674
FUN_009565	FUN_009565	2838.61	5.80256	0.176404	29.5774	2.92052e-192	3.82796e-189	4329.79	166.845	5.77558
FUN_007139	FUN_007139	2594.51	5.93285	0.20093	26.6155	4.49237e-156	5.15219e-153	3920.95	144.99	5.89748
FUN_006814	FUN_006814	13157.5	4.41717	0.145029	26.4234	7.38557e-154	7.52918e-151	20741.3	1508.84	4.4013
FUN_008693	FUN_008693	60936.3	-4.81181	0.160941	-26.2631	5.06098e-152	4.64345e-149	5406.67	95916.7	-4.79138
FUN_009059	FUN_009059	1915.81	5.88764	0.203891	26.0072	4.1053e-149	3.42419e-146	2898.55	116.49	5.85135
FUN_000581	FUN_000581	21592.1	4.84474	0.163941	25.9834	7.63041e-149	5.83409e-146	33681.5	1904.12	4.82346
FUN_003662	FUN_003662	1756.73	6.07801	0.213529	25.7249	6.16021e-146	4.34768e-143	2640.15	101.028	6.03757
FUN_009566	FUN_009566	2251.1	5.98804	0.211182	25.5848	2.25161e-144	1.47561e-141	3404.15	125.38	5.94879
FUN_009065	FUN_009065	1726.73	5.48054	0.198065	24.7168	7.06421e-135	4.32094e-132	2618.69	129.714	5.44751
FUN_008690	FUN_008690	108746	-4.25463	0.149023	-24.6246	6.88797e-134	3.94982e-131	13520.7	172007	-4.2382
FUN_008786	FUN_008786	6061.02	-4.30259	0.151353	-24.5624	3.18785e-133	1.7205e-130	763.767	9533.58	-4.28554
FUN_006366	FUN_006366	24354.7	4.26862	0.152351	24.1785	3.74585e-129	1.90934e-126	38399.9	3024.56	4.25142
FUN_000579	FUN_000579	2229.17	4.60178	0.167226	24.0201	1.71656e-127	8.28916e-125	3453.84	250.766	4.58024
FUN_003712	FUN_003712	1559.89	5.27242	0.200168	23.4174	2.84207e-121	1.3038e-118	2374.62	130.993	5.23934
FUN_004381	FUN_004381	979.589	6.13881	0.24647	22.5334	1.95344e-112	8.53465e-110	1451.32	67.2834	6.08471
FUN_000578	FUN_000578	9770.23	4.09783	0.157024	22.3713	7.48994e-111	3.12365e-108	15414.8	1353.11	4.07993
FUN_002450	FUN_002450	1465.04	4.52954	0.180972	21.7964	2.51084e-105	1.00161e-102	2251.22	179.531	4.50453
FUN_003752	FUN_003752	1882.06	-4.3099	0.175376	-21.2395	4.12526e-100	1.57705e-97	256.478	2919.64	-4.28701
FUN_003670	FUN_003670	1899.57	3.98903	0.16381	20.7803	6.51834e-96	2.39223e-93	2945.83	301.205	3.96979
FUN_002390	FUN_002390	5949.98	-3.73329	0.151721	-20.7506	1.21138e-95	4.27477e-93	1036.96	9359.06	-3.71716
FUN_009564	FUN_009564	11917.1	3.56837	0.146577	20.3536	4.31221e-92	1.46535e-89	18740.5	2247.74	3.55345
FUN_008586	FUN_008586	771.681	4.96934	0.221608	19.7842	4.0733e-87	1.33473e-84	1152.48	87.8234	4.93003
FUN_005597	FUN_005597	2056.79	3.83406	0.167489	19.3986	7.92627e-84	2.50771e-81	3186.91	352.666	3.81425
FUN_008686	FUN_008686	2256.69	-4.28204	0.192449	-19.2105	3.02465e-82	9.25039e-80	304.293	3512.8	-4.25459
FUN_008781	FUN_008781	2133.55	-3.89765	0.17418	-19.0185	1.19814e-80	3.54612e-78	357.573	3312.13	-3.87609
FUN_007208	FUN_007208	893.472	-4.55192	0.215133	-18.4394	6.34799e-76	1.82009e-73	123.151	1353.76	-4.51654
FUN_009400	FUN_009400	3503.24	3.52491	0.161256	18.2313	2.91487e-74	8.10422e-72	5451.56	694.017	3.50685
FUN_002254	FUN_002254	955.278	3.95975	0.185778	18.1655	9.68948e-74	2.61473e-71	1452.87	165.586	3.93507
FUN_008231	FUN_008231	738.298	-4.5749	0.219716	-18.1593	1.08384e-73	2.84121e-71	105.728	1113.98	-4.5379
FUN_008689	FUN_008689	26484.1	-3.29489	0.150624	-17.9911	2.28849e-72	5.83247e-70	5800.81	41569.8	-3.27902
FUN_009160	FUN_009160	808.722	4.12837	0.197551	17.9365	6.12032e-72	1.51767e-69	1220.35	132.588	4.09995
FUN_006325	FUN_006325	597.735	4.50668	0.222464	17.6284	1.49158e-69	3.60138e-67	885.985	88.4197	4.46905
FUN_007752	FUN_007752	4342.03	3.86956	0.187278	17.5384	7.29729e-69	1.71673e-66	6718.47	701.805	3.8447
FUN_007751	FUN_007751	18479.3	4.27813	0.212229	17.4017	8.01461e-68	1.83835e-65	28277.3	2279.35	4.24478
FUN_008779	FUN_008779	588.901	-5.72422	0.301825	-17.0272	5.16508e-65	1.15584e-62	62.0441	866.901	-5.64614
FUN_008691	FUN_008691	2123.42	-3.30718	0.160145	-16.9982	8.47024e-65	1.85034e-62	488.517	3284.26	-3.28924
FUN_007816	FUN_007816	843.165	4.53166	0.235491	16.7592	4.84701e-63	1.03422e-60	1261.94	111.988	4.48939
FUN_008685	FUN_008685	10487.3	-3.72981	0.190393	-16.5175	2.74495e-61	5.72384e-59	1779.17	16501.9	-3.7044
FUN_009058	FUN_009058	522.982	6.73194	0.372634	16.4959	3.92469e-61	8.002e-59	739.24	42.0863	6.6025
FUN_007763	FUN_007763	37904.6	2.84547	0.137557	16.433	1.11014e-60	2.21426e-58	58657.1	10704.9	2.8307
FUN_004468	FUN_004468	31563.5	3.13784	0.155582	16.4083	1.66862e-60	3.25735e-58	49086.6	7570.05	3.12052
FUN_003711	FUN_003711	661.094	4.36081	0.231282	16.3256	6.49323e-60	1.24115e-57	983.612	100.519	4.32083
FUN_007205	FUN_007205	3887.46	-2.98497	0.147554	-16.2651	1.74613e-59	3.22477e-57	1039.54	6004.14	-2.96881
FUN_000343	FUN_000343	5358.41	3.11261	0.155405	16.2647	1.75737e-59	3.22477e-57	8301.36	1321.88	3.09524
FUN_008934	FUN_008934	3785.02	-3.5103	0.183763	-15.9189	4.68538e-57	8.42909e-55	750.76	5910.15	-3.48683
FUN_003192	FUN_003192	10261.6	2.81335	0.143045	15.5779	1.02829e-54	1.81434e-52	15804.1	2966.48	2.79712
FUN_009402	FUN_009402	1193.44	3.46727	0.185469	15.5404	1.84703e-54	3.19746e-52	1815.99	259.095	3.44334
FUN_008684	FUN_008684	8692.05	-3.28007	0.17528	-15.3759	2.37678e-53	4.03832e-51	1924.92	13580.3	-3.25849
FUN_002491	FUN_002491	10228.3	2.92962	0.152945	15.3298	4.83318e-53	8.06263e-51	15781.8	2773.01	2.91189
FUN_003254	FUN_003254	3991.5	2.84687	0.148451	15.2365	2.02317e-52	3.31475e-50	6129.24	1145.27	2.82963
FUN_006967	FUN_006967	469.954	-4.28464	0.24508	-15.0956	1.72981e-51	2.78438e-49	85.5785	694.095	-4.24018
FUN_009060	FUN_009060	392.643	4.48274	0.264422	14.7406	3.53632e-49	5.59409e-47	565.65	65.822	4.42982
FUN_005544	FUN_005544	642.874	-3.74681	0.214827	-14.7179	4.9461e-49	7.69161e-47	135.495	965.544	-3.7144
FUN_008694	FUN_008694	8494.71	-3.29559	0.185567	-14.6071	2.5318e-48	3.87154e-46	1857.87	13259.9	-3.2714
FUN_005215	FUN_005215	4537.13	2.72222	0.149865	14.261	3.83123e-46	5.76254e-44	6930.45	1389.32	2.70351
FUN_009082	FUN_009082	8898.05	2.54968	0.139661	14.0675	6.01163e-45	8.89624e-43	13527.5	2969.8	2.53159
FUN_007206	FUN_007206	744.23	-3.33451	0.196047	-14.0248	1.09978e-44	1.60166e-42	184.795	1120.48	-3.30757
FUN_006702	FUN_006702	13534	2.99635	0.173201	13.9223	4.63832e-44	6.64947e-42	21014.9	3488.09	2.97402
FUN_007748	FUN_007748	1320.01	2.92819	0.168627	13.8957	6.72173e-44	9.48798e-42	1996.28	376.909	2.90655
FUN_001422	FUN_001422	665.941	3.32881	0.200391	13.6923	1.12931e-42	1.56991e-40	990.899	165.143	3.30064
FUN_009378	FUN_009378	4044.62	2.81972	0.164459	13.5883	4.69754e-42	6.43283e-40	6182.33	1174.91	2.79819
FUN_004008	FUN_004008	5800.25	2.92023	0.174182	13.4068	5.51625e-41	7.44289e-39	8872.82	1586.83	2.89703
FUN_008002	FUN_008002	7291.96	3.27195	0.202678	13.2572	4.09755e-40	5.44855e-38	11106.4	1633.94	3.24295
FUN_008682	FUN_008682	1132.64	-2.89947	0.174799	-13.2408	5.10163e-40	6.68678e-38	335.116	1710.16	-2.87591
FUN_008688	FUN_008688	3418.15	-2.70158	0.159983	-13.23	5.885e-40	7.60491e-38	1066.29	5201.85	-2.67992
FUN_004385	FUN_004385	736.524	3.2274	0.202273	13.0636	5.31663e-39	6.77501e-37	1095.93	189.029	3.19834
FUN_004672	FUN_004672	1084.55	-3.31211	0.20986	-12.9949	1.30814e-38	1.64414e-36	258.282	1650.65	-3.28112
FUN_009401	FUN_009401	2637.87	2.76349	0.168092	12.9601	2.06032e-38	2.55452e-36	4004.09	797.573	2.74032
FUN_002729	FUN_002729	4766.16	2.67664	0.162118	12.902	4.38752e-38	5.3674e-36	7230.14	1495.39	2.65404
FUN_000571	FUN_000571	1998.8	2.76275	0.171256	12.7163	4.79785e-37	5.79214e-35	3015.71	611.296	2.73867
FUN_009063	FUN_009063	232.599	5.6234	0.399344	12.6167	1.7086e-36	2.03589e-34	312.451	36.4032	5.48869
FUN_004330	FUN_004330	1242.57	2.86788	0.181425	12.583	2.6191e-36	3.0808e-34	1864.63	367.429	2.8421
FUN_008341	FUN_008341	3033.38	-3.04273	0.196385	-12.5149	6.18958e-36	7.18853e-34	778.036	4674.89	-3.01426
FUN_007403	FUN_007403	995.22	-2.82628	0.182582	-12.2755	1.22663e-34	1.40679e-32	308.017	1493.16	-2.79966
FUN_001113	FUN_001113	1184.48	-2.72592	0.175144	-12.2238	2.32111e-34	2.62916e-32	380.959	1777.71	-2.70017
FUN_009377	FUN_009377	8098.22	2.45735	0.153247	12.2179	2.49524e-34	2.79193e-32	12198.9	2838.26	2.43388
FUN_004009	FUN_004009	6016.09	2.76011	0.181972	11.953	6.26355e-33	6.92386e-31	9095.06	1797.13	2.73276
FUN_009026	FUN_009026	574.386	-3.01419	0.203536	-11.9349	7.78176e-33	8.49972e-31	172	849.337	-2.98328
FUN_008116	FUN_008116	5883.77	2.2892	0.142853	11.9297	8.28395e-33	8.94179e-31	8777.02	2258.44	2.26588
FUN_008800	FUN_008800	500.615	-3.15432	0.216607	-11.8617	1.87155e-32	1.99668e-30	142.381	739.176	-3.12045
FUN_007998	FUN_007998	58131.7	2.56264	0.167974	11.7734	5.3492e-32	5.64125e-30	87897.5	19109.4	2.53641
FUN_002393	FUN_002393	422.46	-3.16621	0.220985	-11.6805	1.60412e-31	1.67248e-29	124.118	617.828	-3.13101
FUN_002397	FUN_002397	496.518	-2.96367	0.207371	-11.4706	1.85347e-30	1.91074e-28	155.552	729.07	-2.93098
FUN_000683	FUN_000683	6698.04	2.42013	0.160255	11.4513	2.3155e-30	2.36052e-28	10052.1	2392.68	2.39362
FUN_001243	FUN_001243	5675.87	2.30469	0.151378	11.3603	6.59496e-30	6.64931e-28	8473.78	2156.73	2.27877
FUN_001508	FUN_001508	3343.58	2.26815	0.14878	11.313	1.1309e-29	1.12782e-27	4961.18	1305.52	2.24235
FUN_009064	FUN_009064	186.46	4.25461	0.325593	11.2706	1.83401e-29	1.80936e-27	251.846	44.8529	4.17662
FUN_003753	FUN_003753	234.665	-3.95501	0.303887	-11.0897	1.40832e-28	1.37461e-26	60.2451	329.731	-3.88901
FUN_002756	FUN_002756	1775.32	2.51016	0.173979	11.0655	1.84416e-28	1.78107e-26	2639.27	621.352	2.48084
FUN_006146	FUN_006146	4557.24	2.68753	0.190214	11.0535	2.10896e-28	2.0156e-26	6843.66	1417.64	2.65627
FUN_000346	FUN_000346	14790.2	2.41277	0.166091	11.0047	3.62921e-28	3.43278e-26	22132.3	5287.97	2.38404
FUN_000955	FUN_000955	326.458	-3.16817	0.241237	-10.708	9.33493e-27	8.73959e-25	101.074	469.376	-3.12602
FUN_008801	FUN_008801	230.213	-3.72127	0.296417	-10.5806	3.66619e-26	3.3977e-24	63.4278	323.677	-3.65943
FUN_009066	FUN_009066	175.257	4.38676	0.361052	10.5297	6.30475e-26	5.78461e-24	230.973	41.4863	4.2896
FUN_006829	FUN_006829	1117.92	2.53094	0.185946	10.4651	1.2497e-25	1.13525e-23	1647.33	393.556	2.49778
FUN_007216	FUN_007216	1697.03	2.4208	0.176572	10.3969	2.56209e-25	2.30462e-23	2504.78	622.77	2.38838
FUN_008486	FUN_008486	25462.8	1.99778	0.138136	10.2274	1.49428e-24	1.33107e-22	37195.5	11268.3	1.97016
FUN_005347	FUN_005347	755.401	3.40786	0.277282	10.1805	2.4242e-24	2.13866e-22	1078.1	174.646	3.35361
FUN_000671	FUN_000671	2153.05	2.41776	0.183546	9.98528	1.76804e-23	1.54493e-21	3180.29	783.132	2.38252
FUN_006958	FUN_006958	1729.06	2.47691	0.189828	9.96647	2.13681e-23	1.84955e-21	2547.1	615.575	2.44083
FUN_009339	FUN_009339	563.721	-2.57109	0.199748	-9.94299	2.70585e-23	2.3202e-21	207.403	819.856	-2.53366
FUN_002555	FUN_002555	2687.55	2.48975	0.19329	9.85434	6.56468e-23	5.57694e-21	3971.39	938.047	2.45264
FUN_008935	FUN_008935	26805	-2.24507	0.168863	-9.83088	8.28893e-23	6.97715e-21	10362.3	39945.9	-2.21088
FUN_008001	FUN_008001	991.73	2.61652	0.207092	9.80976	1.02207e-22	8.52496e-21	1447.81	337.492	2.5774
FUN_001611	FUN_001611	9498.64	2.43125	0.188551	9.79176	1.22153e-22	1.00969e-20	14062.9	3369.47	2.39436
FUN_002250	FUN_002250	1524.51	2.15669	0.161708	9.71929	2.49506e-22	2.04394e-20	2219.9	640.28	2.12304
FUN_002331	FUN_002331	1917.16	2.16461	0.162878	9.69813	3.07063e-22	2.49319e-20	2799.82	796.736	2.13068
FUN_006422	FUN_006422	28369	2.43718	0.192823	9.60558	7.57268e-22	6.09468e-20	42794.8	9800.95	2.3987
FUN_000145	FUN_000145	222.994	-3.24042	0.280496	-9.46687	2.88361e-21	2.30062e-19	73.1725	312.193	-3.18364
FUN_006957	FUN_006957	1708.1	-2.05934	0.156108	-9.44436	3.57568e-21	2.82818e-19	753.239	2476.16	-2.02551
FUN_007743	FUN_007743	137.223	-4.63827	0.429522	-9.4367	3.84692e-21	3.01671e-19	37.8317	181.687	-4.49747
FUN_008687	FUN_008687	733.921	-2.71619	0.226925	-9.3916	5.90966e-21	4.59501e-19	241.674	1082.7	-2.67168
FUN_007098	FUN_007098	414.776	-2.68349	0.224062	-9.36567	7.55705e-21	5.82655e-19	149.279	598.372	-2.63927
FUN_003713	FUN_003713	215.854	3.25111	0.284817	9.36078	7.91486e-21	6.05157e-19	296.685	68.2455	3.19261
FUN_007973	FUN_007973	974.658	-2.49708	0.206926	-9.24041	2.45558e-20	1.86198e-18	348.556	1439.35	-2.45448
FUN_006236	FUN_006236	1387.1	2.204	0.175812	9.20868	3.30161e-20	2.48297e-18	2012.98	571.325	2.16553
FUN_008933	FUN_008933	1534.85	-2.06308	0.161361	-9.16012	5.18398e-20	3.86691e-18	677.528	2221.68	-2.02698
FUN_002370	FUN_002370	2461.37	-2.66168	0.228384	-9.09293	9.6402e-20	7.13297e-18	762.57	3720.24	-2.61497
FUN_001480	FUN_001480	2934.02	2.24044	0.183378	9.02746	1.75696e-19	1.28961e-17	4287.44	1162.42	2.19969
FUN_004774	FUN_004774	135.42	4.01031	0.379819	9.01827	1.91081e-19	1.3914e-17	173.427	39.624	3.90664
FUN_003017	FUN_003017	917.382	-2.61442	0.225253	-9.00952	2.06963e-19	1.49518e-17	307.787	1360.8	-2.5676
FUN_006138	FUN_006138	538.766	-2.47241	0.209911	-8.99147	2.43952e-19	1.74864e-17	206.167	780.199	-2.42764
FUN_008874	FUN_008874	7746.36	1.89862	0.146555	8.96332	3.15042e-19	2.2407e-17	11177.6	3608.98	1.86527
FUN_001776	FUN_001776	330.938	2.72749	0.242285	8.84285	9.33045e-19	6.58514e-17	463.891	119.493	2.67667
FUN_006864	FUN_006864	3591.98	1.99568	0.160181	8.80674	1.28842e-18	9.02388e-17	5205.55	1601.78	1.95827
FUN_003169	FUN_003169	114.382	-4.4775	0.44207	-8.80517	1.30659e-18	9.08179e-17	35.6068	149.448	-4.33098
FUN_002400	FUN_002400	2127.28	-1.9213	0.153514	-8.7047	3.18419e-18	2.19661e-16	996.601	3053.31	-1.88519
FUN_009338	FUN_009338	412.974	-2.56124	0.227898	-8.67162	4.26007e-18	2.91688e-16	156.923	591.178	-2.51139
FUN_001251	FUN_001251	4279.65	1.84054	0.144846	8.66808	4.39463e-18	2.98672e-16	6121.61	2062.85	1.80681
FUN_004841	FUN_004841	115.633	-4.13266	0.413105	-8.5878	8.8649e-18	5.98055e-16	38.1037	151.542	-4.00878
FUN_008955	FUN_008955	1879.94	2.02296	0.169795	8.46879	2.47949e-17	1.66053e-15	2703.8	837.698	1.98164
FUN_009340	FUN_009340	116.393	-4.04802	0.408976	-8.46754	2.50633e-17	1.66635e-15	38.663	152.997	-3.92741
FUN_000293	FUN_000293	229.447	2.85574	0.268473	8.45798	2.72046e-17	1.7957e-15	316.221	83.1538	2.79679
FUN_003003	FUN_003003	84072.3	-1.80213	0.143983	-8.45332	2.83129e-17	1.84332e-15	40882.7	120388	-1.7681
FUN_000322	FUN_000322	808.452	2.04798	0.173067	8.45326	2.83279e-17	1.84332e-15	1151.35	366.762	2.0058
FUN_002162	FUN_002162	2417.26	1.94027	0.160788	8.42895	3.48777e-17	2.25354e-15	3476.34	1114.12	1.9011
FUN_002073	FUN_002073	850.639	-2.14149	0.185041	-8.41159	4.04491e-17	2.59525e-15	370.689	1220.59	-2.09646
FUN_009272	FUN_009272	1324.13	-1.94156	0.161434	-8.40323	4.34359e-17	2.76753e-15	622.116	1892.26	-1.9021
FUN_008803	FUN_008803	181.651	-7.78029	0.870138	-8.26914	1.34929e-16	8.53777e-15	30.9796	242.387	-7.04258
FUN_003687	FUN_003687	103.187	-4.25803	0.445174	-8.25076	1.57394e-16	9.89102e-15	35.0137	133.458	-4.11261
FUN_006374	FUN_006374	1342.81	2.05891	0.178769	8.24477	1.65485e-16	1.03287e-14	1923.68	594.078	2.01418
FUN_003002	FUN_003002	7770.51	-1.85276	0.153833	-8.24113	1.70597e-16	1.05759e-14	3709.76	11119.8	-1.81493
FUN_004310	FUN_004310	220.473	-3.00088	0.293623	-8.22782	1.90653e-16	1.17399e-14	78.9525	305.102	-2.93394
FUN_003161	FUN_003161	2289.86	1.82867	0.151575	8.20495	2.30686e-16	1.41103e-14	3255.11	1118.03	1.79145
FUN_004256	FUN_004256	400.061	-2.39418	0.2216	-8.16415	3.23694e-16	1.96682e-14	165.727	566.003	-2.3407
FUN_002214	FUN_002214	381.313	2.42773	0.22655	8.13388	4.15751e-16	2.50955e-14	534.61	154.112	2.37317
FUN_006424	FUN_006424	100.678	3.82485	0.398568	8.12873	4.33807e-16	2.60142e-14	126.902	35.0576	3.71171
FUN_001625	FUN_001625	122.557	-3.70518	0.384042	-8.12457	4.48968e-16	2.67486e-14	43.2435	161.383	-3.60047
FUN_001096	FUN_001096	466.763	2.28409	0.209317	8.11734	4.76527e-16	2.82073e-14	659.1	196.347	2.23222
FUN_002474	FUN_002474	121.544	-3.58493	0.372369	-8.05633	7.8622e-16	4.62408e-14	44.3569	160.125	-3.4864
FUN_007412	FUN_007412	600.569	2.07843	0.185793	8.03814	9.12159e-16	5.33061e-14	848.896	272.938	2.03071
FUN_003108	FUN_003108	7855.69	1.8552	0.160313	7.92326	2.31367e-15	1.34354e-13	11257.2	3729.64	1.81413
FUN_005046	FUN_005046	308.617	2.47863	0.239563	7.90454	2.68921e-15	1.55179e-13	427.782	125.382	2.41956
FUN_002458	FUN_002458	1844.1	-1.90051	0.168141	-7.82387	5.12249e-15	2.93743e-13	871.019	2635.76	-1.85648
FUN_009326	FUN_009326	1085.21	-2.01121	0.182633	-7.80917	5.75649e-15	3.28049e-13	495.971	1549.25	-1.9628
FUN_000285	FUN_000285	172.971	-2.98093	0.306987	-7.80466	5.96609e-15	3.37895e-13	66.7538	235.06	-2.90666
FUN_003870	FUN_003870	1383.11	2.05552	0.18864	7.79539	6.42121e-15	3.61439e-13	1972.44	611.133	2.00542
FUN_009549	FUN_009549	631.257	-2.47926	0.243648	-7.77459	7.56924e-15	4.23462e-13	231.773	918.215	-2.41802
FUN_000912	FUN_000912	4644.57	1.83802	0.163945	7.64292	2.12355e-14	1.18082e-12	6601.49	2239.36	1.79462
FUN_005711	FUN_005711	1368.89	1.94411	0.178035	7.63395	2.27674e-14	1.25838e-12	1946.91	637.063	1.89599
FUN_008505	FUN_008505	1048.25	-2.14533	0.206688	-7.54917	4.38042e-14	2.40661e-12	442.05	1515.82	-2.08878
FUN_009090	FUN_009090	2958.77	1.68911	0.147714	7.47465	7.74084e-14	4.22751e-12	4151.64	1538.18	1.65138
FUN_003487	FUN_003487	3341.59	1.71941	0.152401	7.44357	9.79981e-14	5.32031e-12	4708.81	1707.45	1.67972
FUN_009147	FUN_009147	19269.4	-1.68034	0.147218	-7.44024	1.00502e-13	5.42413e-12	9953.07	27163.1	-1.64274
FUN_008764	FUN_008764	148.841	-2.89806	0.314468	-7.35548	1.90246e-13	1.02076e-11	61.3511	200.097	-2.81674
FUN_001411	FUN_001411	4036.56	-1.77326	0.162112	-7.32987	2.30375e-13	1.22889e-11	2003.02	5729.17	-1.7294
FUN_002218	FUN_002218	608.027	2.03631	0.198928	7.29566	2.97201e-13	1.5762e-11	851.831	281.794	1.97959
FUN_006365	FUN_006365	92.745	3.51033	0.401865	7.27938	3.35346e-13	1.76828e-11	115.477	35.9553	3.39414
FUN_008351	FUN_008351	29498.3	1.71667	0.155881	7.25983	3.87574e-13	2.02636e-11	41591	14979.4	1.67509
FUN_008412	FUN_008412	43071.4	1.59905	0.139687	7.25944	3.88708e-13	2.02636e-11	60209.8	23109.7	1.56428
FUN_001074	FUN_001074	143.707	3.41771	0.390446	7.25507	4.01448e-13	2.08095e-11	179.013	47.9366	3.30715
FUN_000810	FUN_000810	734.156	-2.4101	0.252706	-7.22222	5.11458e-13	2.63631e-11	272.733	1067.62	-2.34009
FUN_009444	FUN_009444	23811.7	1.84422	0.175198	7.18739	6.60398e-13	3.385e-11	33787.6	11361.8	1.79474
FUN_009067	FUN_009067	64.7095	4.54238	0.553975	7.14361	9.0911e-13	4.63394e-11	76.1233	24.4205	4.31196
FUN_008305	FUN_008305	4420.86	1.84977	0.177165	7.13892	9.4069e-13	4.76841e-11	6255.62	2119.33	1.79932
FUN_004427	FUN_004427	1711.74	2.04309	0.204512	7.12961	1.00656e-12	5.06067e-11	2428.76	754.935	1.98332
FUN_007737	FUN_007737	478.209	-2.00153	0.198693	-7.12922	1.00938e-12	5.06067e-11	230.823	667.935	-1.94354
FUN_000664	FUN_000664	3318.09	-1.6486	0.149271	-7.12527	1.03873e-12	5.17955e-11	1755.57	4641.37	-1.6095
FUN_000409	FUN_000409	6026.07	1.96712	0.194807	7.09484	1.29505e-12	6.42211e-11	8699.62	2674.83	1.91013
FUN_000154	FUN_000154	2443.21	-1.73641	0.162305	-7.0941	1.30192e-12	6.42211e-11	1240.93	3444.59	-1.69169
FUN_006609	FUN_006609	173.356	-2.68324	0.296424	-7.07851	1.45712e-12	7.14925e-11	74.0225	233.727	-2.60223
FUN_001473	FUN_001473	2931.44	1.62815	0.147673	7.06394	1.61844e-12	7.89851e-11	4082.87	1568.63	1.58963
FUN_004007	FUN_004007	129.998	3.07826	0.353107	7.06092	1.65403e-12	8.01235e-11	167.264	49.9704	2.9813
FUN_007976	FUN_007976	5166.93	1.6399	0.149409	7.06048	1.65923e-12	8.01235e-11	7221.92	2734.86	1.60062
FUN_004991	FUN_004991	435.381	2.57501	0.282127	7.05362	1.74324e-12	8.37393e-11	594.804	159.825	2.49662
FUN_003005	FUN_003005	10488.7	-1.8392	0.177971	-7.04726	1.82482e-12	8.72015e-11	4966.82	15042.7	-1.78799
FUN_000540	FUN_000540	2107.8	1.92001	0.189713	7.03704	1.96367e-12	9.33508e-11	3003.88	975.953	1.86437
FUN_001087	FUN_001087	1178.24	-2.01007	0.202905	-7.02334	2.16621e-12	1.02449e-10	530.112	1686.44	-1.94987
FUN_001182	FUN_001182	15080.2	1.56321	0.139863	6.99407	2.6703e-12	1.25641e-10	20955.3	8244.81	1.52803
FUN_003769	FUN_003769	6645.25	1.58383	0.143657	6.95286	3.57944e-12	1.67558e-10	9238.35	3608.08	1.5469
FUN_003693	FUN_003693	377.31	2.1443	0.224993	6.93047	4.1945e-12	1.95353e-10	523.709	171.617	2.07667
FUN_003941	FUN_003941	1345.57	1.69228	0.159928	6.92359	4.40336e-12	2.04045e-10	1871.59	707.997	1.64808
FUN_007463	FUN_007463	1030.89	-1.75277	0.171106	-6.8248	8.80481e-12	4.0595e-10	531.477	1440.07	-1.70339
FUN_009531	FUN_009531	193.247	2.4848	0.278465	6.82239	8.9539e-12	4.1076e-10	257.937	83.9854	2.40322
FUN_000946	FUN_000946	1348.19	2.19813	0.237126	6.80285	1.02567e-11	4.68187e-10	1890.43	554.022	2.12567
FUN_002150	FUN_002150	26239.9	-1.66227	0.158729	-6.78681	1.14644e-11	5.20722e-10	13612.2	36896.5	-1.61825
FUN_003147	FUN_003147	461.744	1.94201	0.201144	6.74647	1.51482e-11	6.84656e-10	637.429	227.517	1.88014
FUN_008683	FUN_008683	434.431	-2.03954	0.215923	-6.73638	1.62376e-11	7.30295e-10	207.743	603.547	-1.97246
FUN_000559	FUN_000559	4755.94	1.73246	0.170371	6.73506	1.63861e-11	7.33378e-10	6722.06	2390.25	1.68308
FUN_007684	FUN_007684	505.711	-1.9091	0.196776	-6.72899	1.70849e-11	7.60941e-10	252.861	702.289	-1.84873
FUN_000913	FUN_000913	77.7734	-3.63594	0.454058	-6.71927	1.82636e-11	8.09512e-10	33.6664	97.6872	-3.48709
FUN_001091	FUN_001091	1598.24	-1.72313	0.172083	-6.61385	3.74446e-11	1.6517e-09	824.52	2236.08	-1.67255
FUN_007141	FUN_007141	659.683	-1.78802	0.182164	-6.60404	4.00105e-11	1.75644e-09	342.599	914.237	-1.73291
FUN_007398	FUN_007398	1918.3	1.74847	0.176276	6.60028	4.10385e-11	1.79299e-09	2676.08	975.822	1.69595
FUN_002643	FUN_002643	11102.7	1.54516	0.145798	6.58557	4.53141e-11	1.97041e-09	15378.6	6118.03	1.50677
FUN_009358	FUN_009358	2409.8	-1.64544	0.161913	-6.54946	5.77441e-11	2.49907e-09	1280.26	3357.69	-1.59938
FUN_002505	FUN_002505	489.787	1.8306	0.191902	6.49078	8.5395e-11	3.6784e-09	673.164	252.078	1.77064
FUN_008726	FUN_008726	451.947	2.03116	0.223411	6.47307	9.60289e-11	4.11713e-09	621.635	214.126	1.95872
FUN_003296	FUN_003296	1124.42	1.72449	0.176724	6.44785	1.13445e-10	4.84121e-09	1558.19	585.35	1.67116
FUN_002270	FUN_002270	648.404	1.77478	0.184904	6.43457	1.23821e-10	5.25954e-09	894.581	336.188	1.71762
FUN_002927	FUN_002927	2280.72	1.8562	0.197727	6.42906	1.28397e-10	5.42875e-09	3246.39	1077.7	1.79335
FUN_005868	FUN_005868	336.987	-1.9934	0.220293	-6.39329	1.62351e-10	6.83287e-09	168.647	462.67	-1.92121
FUN_000690	FUN_000690	6070.87	1.49904	0.143412	6.37348	1.84787e-10	7.74167e-09	8344.65	3429.36	1.46154
FUN_005806	FUN_005806	1008.02	1.92921	0.212587	6.3231	2.5637e-10	1.06918e-08	1399.23	478.275	1.85933
FUN_002490	FUN_002490	5133.97	1.69757	0.176291	6.311	2.77243e-10	1.151e-08	7159.23	2640.27	1.64394
FUN_001800	FUN_001800	18797.6	1.51971	0.14849	6.29477	3.07847e-10	1.27229e-08	25930.3	10473.2	1.47967
FUN_002669	FUN_002669	7994.5	-1.47632	0.142107	-6.27217	3.56058e-10	1.46495e-08	4558.4	10969.6	-1.43935
FUN_003168	FUN_003168	538.826	-1.80703	0.195027	-6.26596	3.70546e-10	1.51775e-08	279.722	743.688	-1.74434
FUN_003233	FUN_003233	169.644	2.30684	0.275213	6.2564	3.93976e-10	1.60655e-08	224.501	80.9828	2.21526
FUN_002046	FUN_002046	240.244	-2.23799	0.264304	-6.25414	3.99708e-10	1.62271e-08	111.986	329.021	-2.1494
FUN_004722	FUN_004722	1209.24	1.72042	0.181746	6.24728	4.17664e-10	1.68814e-08	1671.7	629.695	1.6639
FUN_008692	FUN_008692	1334.21	-3.82286	0.51894	-6.23936	4.39358e-10	1.76803e-08	231.483	2044.71	-3.62727
FUN_003009	FUN_003009	555.153	1.79285	0.194938	6.19607	5.78903e-10	2.3194e-08	763.293	287.572	1.72978
FUN_003242	FUN_003242	968.692	-1.68876	0.178349	-6.18876	6.06411e-10	2.41905e-08	516.667	1336.97	-1.63368
FUN_000401	FUN_000401	186.876	2.21182	0.264465	6.15135	7.68272e-10	3.05147e-08	248.388	90.9091	2.12128
FUN_001134	FUN_001134	211.825	2.27009	0.275495	6.11659	9.56014e-10	3.78079e-08	282.178	98.0791	2.17559
FUN_009025	FUN_009025	196.16	-2.21924	0.267567	-6.10779	1.01019e-09	3.9779e-08	96.1563	264.524	-2.12694
FUN_003310	FUN_003310	92.6877	2.87656	0.375347	6.10519	1.0268e-09	4.02603e-08	115.254	42.2577	2.75419
FUN_006330	FUN_006330	2231.92	1.82352	0.203192	6.09533	1.09209e-09	4.26382e-08	3098.26	1091.62	1.75594
FUN_000348	FUN_000348	402.863	-1.85793	0.208871	-6.09434	1.09888e-09	4.27211e-08	209.202	552.315	-1.78772
FUN_006602	FUN_006602	421.863	-1.85603	0.209111	-6.07825	1.215e-09	4.70364e-08	218.848	577.921	-1.78558
FUN_000398	FUN_000398	236.413	2.04802	0.240964	6.07154	1.26691e-09	4.88399e-08	317.16	118.621	1.96417
FUN_004225	FUN_004225	3240.47	1.50898	0.152378	6.06378	1.32961e-09	5.10424e-08	4442.89	1828.09	1.46674
FUN_008804	FUN_008804	178.568	-2.38165	0.296906	-6.05126	1.43716e-09	5.49414e-08	83.706	238.989	-2.2797
FUN_000533	FUN_000533	16792.6	1.88315	0.214738	6.0453	1.49132e-09	5.67754e-08	23366.9	7852.59	1.80987
FUN_001075	FUN_001075	71.9689	3.25957	0.442693	6.04159	1.52604e-09	5.7857e-08	86.269	32.4571	3.10859
FUN_001366	FUN_001366	531.586	-1.87945	0.214569	-6.03277	1.61176e-09	6.08556e-08	264.499	738.587	-1.80613
FUN_000678	FUN_000678	107.971	-2.68174	0.347697	-6.03037	1.6358e-09	6.15101e-08	52.1915	139.851	-2.56562
FUN_000141	FUN_000141	1632.13	1.6032	0.169577	6.00432	1.92135e-09	7.19526e-08	2245.37	889.486	1.55202
FUN_007924	FUN_007924	27858	1.41046	0.137553	6.00102	1.96076e-09	7.28754e-08	37937.3	16325	1.3755
FUN_008206	FUN_008206	1024.65	1.66732	0.180359	6.00093	1.96188e-09	7.28754e-08	1407.61	548.886	1.61056
FUN_004359	FUN_004359	4495.76	-1.6327	0.175205	-5.97984	2.23355e-09	8.26325e-08	2375.58	6257.36	-1.57853
FUN_006238	FUN_006238	2962.39	1.52605	0.157489	5.97535	2.29599e-09	8.46011e-08	4061.57	1660.7	1.48108
FUN_007420	FUN_007420	1838.86	1.51035	0.155077	5.96703	2.41617e-09	8.86733e-08	2511.63	1044.6	1.4666
FUN_009310	FUN_009310	675.044	1.69328	0.186784	5.93352	2.96509e-09	1.08385e-07	924.372	362.142	1.63294
FUN_009403	FUN_009403	229.674	2.09084	0.2543	5.92149	3.19041e-09	1.16159e-07	307.035	113.703	1.9997
FUN_002797	FUN_002797	8602.96	1.41542	0.140335	5.91742	3.27038e-09	1.186e-07	11705.4	5040.3	1.37905
FUN_006882	FUN_006882	2929.9	1.55116	0.163778	5.89919	3.65288e-09	1.3195e-07	4020.97	1623.76	1.50278
FUN_002783	FUN_002783	96.0562	-2.77049	0.371071	-5.88969	3.86925e-09	1.39217e-07	46.6711	123.334	-2.64338
FUN_009526	FUN_009526	305.224	1.97408	0.235883	5.88885	3.88883e-09	1.39375e-07	411.206	153.67	1.88985
FUN_007353	FUN_007353	426.704	1.79312	0.205842	5.86919	4.37934e-09	1.56344e-07	579.612	225.32	1.72271
FUN_008225	FUN_008225	864.316	1.68689	0.188518	5.84502	5.0652e-09	1.80129e-07	1182.83	461.762	1.62528
FUN_005315	FUN_005315	510.865	1.80589	0.209801	5.81928	5.91022e-09	2.09368e-07	698.654	263.287	1.73314
FUN_008429	FUN_008429	16760.7	1.74539	0.19987	5.8057	6.4096e-09	2.26185e-07	23261.7	8367.98	1.67763
FUN_007450	FUN_007450	137.219	2.64662	0.355407	5.80073	6.60276e-09	2.32109e-07	173.432	60.0833	2.52145
FUN_008770	FUN_008770	5438.85	1.6369	0.181873	5.78371	7.3071e-09	2.55888e-07	7499.49	2880.55	1.5786
FUN_002379	FUN_002379	5069.54	1.64742	0.18408	5.77151	7.85649e-09	2.74081e-07	6993.65	2671.56	1.58789
FUN_000342	FUN_000342	216.356	2.05689	0.25559	5.75882	8.47051e-09	2.94382e-07	287.966	109.393	1.96257
FUN_009548	FUN_009548	184.777	-2.13473	0.269766	-5.74471	9.20764e-09	3.18793e-07	94.7695	246.471	-2.03462
FUN_003234	FUN_003234	383.358	1.75125	0.204474	5.70367	1.17254e-08	4.04438e-07	517.678	207.457	1.68048
FUN_005637	FUN_005637	5395.55	1.61491	0.180774	5.69721	1.21785e-08	4.18492e-07	7424.22	2887.13	1.55693
FUN_006167	FUN_006167	2354.73	1.71099	0.198	5.68683	1.29418e-08	4.43062e-07	3249.95	1209.85	1.64358
FUN_000134	FUN_000134	7351.6	1.65972	0.189412	5.67396	1.39536e-08	4.75925e-07	10138.4	3841.64	1.59693
FUN_002047	FUN_002047	148.179	-2.29685	0.303753	-5.63566	1.74394e-08	5.92616e-07	74.1803	196.069	-2.18225
FUN_000284	FUN_000284	138.719	2.30512	0.306108	5.61934	1.91687e-08	6.48977e-07	179.292	68.8103	2.1893
FUN_005735	FUN_005735	2796.35	1.50079	0.163777	5.59168	2.24883e-08	7.58567e-07	3822.68	1581.73	1.45191
FUN_000392	FUN_000392	543.318	1.72847	0.204538	5.59051	2.26407e-08	7.6091e-07	740.961	288.463	1.65699
FUN_003007	FUN_003007	838.089	-1.80768	0.219053	-5.58167	2.38222e-08	7.97695e-07	415.963	1169.56	-1.72834
FUN_003235	FUN_003235	1749.07	1.43586	0.153559	5.54097	3.00793e-08	1.00356e-06	2366.25	1027.4	1.39243
FUN_008229	FUN_008229	91.7241	-2.67453	0.379214	-5.51015	3.5853e-08	1.19185e-06	46.1947	117.001	-2.53186
FUN_003658	FUN_003658	196.516	-2.0293	0.26226	-5.50715	3.64682e-08	1.20793e-06	103.474	262.199	-1.92787
FUN_007817	FUN_007817	741.345	1.69938	0.202525	5.50241	3.74631e-08	1.23642e-06	1007.3	396.026	1.62852
FUN_001785	FUN_001785	11095.2	1.35439	0.14019	5.48819	4.06082e-08	1.33541e-06	14967.3	6676.43	1.31783
FUN_005717	FUN_005717	1186.74	1.52755	0.171995	5.4801	4.25081e-08	1.3929e-06	1613.58	672.849	1.47393
FUN_007445	FUN_007445	696.262	1.59335	0.18409	5.47749	4.31395e-08	1.40856e-06	942.49	390.032	1.53287
FUN_006960	FUN_006960	253.568	-1.96484	0.252037	-5.47475	4.38122e-08	1.42146e-06	130.912	342.743	-1.86763
FUN_007520	FUN_007520	227.089	1.92104	0.244043	5.47462	4.38444e-08	1.42146e-06	301.16	120.648	1.82774
FUN_002928	FUN_002928	2804.46	1.65733	0.196071	5.46907	4.52401e-08	1.46154e-06	3840.99	1477.41	1.58997
FUN_002386	FUN_002386	219.373	-1.95104	0.249961	-5.465	4.62895e-08	1.4902e-06	117.421	293.038	-1.85469
FUN_000191	FUN_000191	86747.6	1.40792	0.150643	5.46271	4.68909e-08	1.50428e-06	117686	50842.4	1.36596
FUN_008727	FUN_008727	86.3018	2.99161	0.442079	5.44386	5.21393e-08	1.66682e-06	102.636	38.402	2.82314
FUN_007972	FUN_007972	1035.2	-1.66693	0.19895	-5.4382	5.38222e-08	1.71465e-06	547.286	1431.49	-1.59779
FUN_001393	FUN_001393	460.276	1.88761	0.239729	5.43367	5.52061e-08	1.75265e-06	629.286	227.471	1.79599
FUN_007779	FUN_007779	569.431	1.68606	0.203075	5.42194	5.89544e-08	1.8652e-06	770.714	309.303	1.61448
FUN_007415	FUN_007415	1670.7	1.42523	0.155746	5.3949	6.85633e-08	2.16175e-06	2254.39	986.626	1.38049
FUN_007673	FUN_007673	392.339	1.90057	0.24452	5.3802	7.44017e-08	2.33779e-06	526.935	198.319	1.80581
FUN_002113	FUN_002113	538.319	1.69479	0.207222	5.35557	8.52856e-08	2.67063e-06	726.887	292.257	1.62047
FUN_009101	FUN_009101	75.7827	-2.78233	0.411496	-5.33985	9.30212e-08	2.90296e-06	39.4556	94.8978	-2.62153
FUN_008430	FUN_008430	3581.92	1.73261	0.215099	5.33524	9.54163e-08	2.96761e-06	4892.44	1816.7	1.65361
FUN_001114	FUN_001114	186.023	-2.11938	0.287891	-5.32972	9.83621e-08	3.04889e-06	94.9828	247.006	-2.00306
FUN_009099	FUN_009099	13364.3	1.46425	0.165595	5.30966	1.09831e-07	3.39292e-06	18164.9	7645.87	1.41396
FUN_007349	FUN_007349	115.505	-2.32933	0.329846	-5.28833	1.23438e-07	3.80049e-06	60.6123	149.68	-2.1951
FUN_005713	FUN_005713	1554.77	1.41863	0.158043	5.27472	1.32957e-07	4.07986e-06	2093.69	921.749	1.37251
FUN_009379	FUN_009379	1339.34	1.45279	0.164903	5.26242	1.42175e-07	4.34817e-06	1806.31	784.598	1.40282
FUN_007030	FUN_007030	21029.8	1.54234	0.182695	5.24009	1.60501e-07	4.89234e-06	28691.9	11581.9	1.48202
FUN_005374	FUN_005374	4655.75	1.37633	0.151532	5.2222	1.76806e-07	5.37149e-06	6273	2781.66	1.33371
FUN_003783	FUN_003783	796.594	-1.60896	0.196831	-5.20226	1.96885e-07	5.96177e-06	437.946	1088.82	-1.54009
FUN_002749	FUN_002749	865.889	-1.50045	0.176032	-5.20048	1.98772e-07	5.99914e-06	503.78	1167.84	-1.44398
FUN_003838	FUN_003838	43.0986	-3.82338	0.623537	-5.19356	2.06309e-07	6.20619e-06	23.2132	50.6673	-3.5305
FUN_000453	FUN_000453	98.2607	2.50562	0.370122	5.18916	2.11243e-07	6.33385e-06	121.448	49.204	2.35302
FUN_007058	FUN_007058	7487.91	1.34795	0.148567	5.13537	2.81597e-07	8.4158e-06	10067.2	4521.32	1.30684
FUN_002135	FUN_002135	2120.48	1.48975	0.176964	5.11264	3.1769e-07	9.43771e-06	2867.59	1211.3	1.43256
FUN_002940	FUN_002940	204.656	1.88197	0.253684	5.11254	3.17848e-07	9.43771e-06	268.558	111.757	1.77873
FUN_008304	FUN_008304	1384.64	1.54154	0.188058	5.08642	3.64881e-07	1.07993e-05	1872.64	778.372	1.47762
FUN_008233	FUN_008233	400.524	1.71471	0.222518	5.07694	3.83553e-07	1.12831e-05	535.765	219.142	1.62953
FUN_008444	FUN_008444	134.156	2.37139	0.351867	5.07688	3.83688e-07	1.12831e-05	167.495	65.0849	2.22097
FUN_004161	FUN_004161	1588.49	1.60183	0.200625	5.06833	4.0133e-07	1.17642e-05	2151.98	866.091	1.53012
FUN_009107	FUN_009107	3104.04	1.60113	0.201129	5.05215	4.36863e-07	1.2765e-05	4210.51	1677.96	1.52905
[truncated: 9,232 more rows]

## Sheet: F50 DGE
Gene ID	Gene Name	baseMean	log2FoldChange	lfcSE	stat	pvalue	padj	F50-Mtb	F50+Mtb	lfcShrink
[truncated: 414 more rows]

[truncated: 1 more sheets: C7 DGE]
