# Supplementary material for: Environmental fungi target thiol homeostasis to compete with Mycobacterium tuberculosis
Source: PLoS Biol. 2024 Dec 3;22(12):e3002852. doi: 10.1371/journal.pbio.3002852 (PMC11614215; doi:10.1371/journal.pbio.3002852)
Supplement: S3 Data — (XLSX) [file pbio.3002852.s003.xlsx]

## Sheet: F2+Mtb vs control
	B-A 6h,1X				C-A 6h,10X				I-H 12h,1X				J-H 12h,10X
gene	log2FoldChange	adj.P.Val	B-A: significant		log2FoldChange	adj.P.Val	C-A: significant		log2FoldChange	adj.P.Val	I-H: significant		log2FoldChange	adj.P.Val	J-H: significant		# times significant
Rv0001	0.0139971	0.961036	0		-0.625716	0.000778998	0		0.17337	0.357864	0		-0.318685	0.103384	0		0
Rv0002	-0.0979222	0.594046	0		-1.20553	8.36606e-09	1		-0.0989226	0.555206	0		-0.792115	0.000309068	0		1
Rv0003	-0.0566356	0.7469	0		-0.689615	3.585e-06	0		0.232672	0.0685005	0		-0.318685	0.0411829	0		0
Rv0004	0.113012	0.605524	0		-0.192783	0.294984	0		-0.108447	0.551701	0		-0.0250006	0.906522	0		0
Rv0005	0.14672	0.107739	0		0.0674935	0.39587	0		0.323087	0.000121048	0		0.0728709	0.352632	0		0
Rv0006	0.277422	0.0394718	0		-0.0871782	0.477271	0		0.252278	0.0376495	0		-0.433726	0.000548231	0		0
Rv0007	0.272102	0.135159	0		-0.0102852	0.951763	0		0.055647	0.776545	0		-0.332033	0.0552189	0		0
Rv0008c	-0.44139	0.414284	0		0.223424	0.616644	0		0.238068	0.617801	0		1.03863	0.0238238	1		1
Rv0009	0.0130538	0.949788	0		-0.463166	0.00042342	0		0.627533	1.47271e-06	0		-1.1029	2.31747e-08	1		1
Rv0010c	0.451844	0.0108682	0		-0.79211	0.000352281	0		0.624999	7.34198e-05	0		-0.265272	0.236659	0		0
Rv0011c	0.0536173	0.818494	0		-0.869188	3.4939e-05	0		0.475857	0.0020041	0		-0.828049	0.00135645	0		0
Rv0012	0.0121187	0.954283	0		0.150686	0.262629	0		0.1614	0.176528	0		-0.176655	0.235411	0		0
Rv0013	-0.0657809	0.745129	0		-0.165209	0.283354	0		0.241935	0.0929543	0		-0.0700723	0.714863	0		0
Rv0014c	0.362921	0.00302997	0		-0.284718	0.0129113	0		0.402206	0.000362563	0		0.165092	0.136042	0		0
Rv0015c	0.232436	0.156039	0		-0.613815	0.000174746	0		0.118457	0.425132	0		-0.39547	0.00962058	0		0
Rv0016c	0.389835	3.13846e-05	0		0.66678	1.43553e-10	0		0.358623	2.24827e-05	0		1.05457	1.75288e-16	1		1
Rv0017c	0.28879	0.0145548	0		-0.0468529	0.679136	0		0.142242	0.199221	0		-0.474172	0.000167955	0		0
Rv0018c	0.159593	0.191653	0		-0.104178	0.329468	0		0.243765	0.0170638	0		-0.338128	0.00280748	0		0
Rv0019c	0.0444352	0.795437	0		-0.0216564	0.867603	0		0.282679	0.00848102	0		0.0244779	0.85767	0		0
Rv0020c	0.0445145	0.642767	0		-0.148482	0.0318584	0		0.279117	0.000113329	0		-0.357712	4.9708e-06	0		0
Rv0021c	-0.332671	0.358904	0		-0.552317	0.11548	0		-0.23486	0.406793	0		-0.845024	0.0543372	0		0
Rv0022c	-0.375211	0.74264	0		-1.50324	0.0752318	1		-0.1729	0.854523	0		-0.732824	0.354899	0		1
Rv0023	-0.398311	0.121442	0		-0.938007	0.00119039	0		-0.314287	0.14287	0		-1.31748	0.000782286	1		1
Rv0024	-0.00464731	0.989394	0		-0.290049	0.266295	0		-0.036454	0.885661	0		-0.869719	0.00718207	0		0
Rv0025	-0.23534	0.496851	0		-0.151236	0.624856	0		-0.441609	0.0425935	0		-1.61521	0.000432591	1		1
Rv0026	0.206821	0.180418	0		-0.407943	0.00912824	0		0.143735	0.265807	0		-0.0933118	0.56511	0		0
Rv0027	-0.474568	0.282006	0		0.246591	0.50844	0		0.253494	0.472739	0		0.612545	0.122436	0		0
Rv0028	0.0642868	0.907128	0		0.407369	0.258925	0		0.151764	0.650455	0		0.570002	0.104761	0		0
Rv0029	-0.0499998	0.853209	0		-0.818816	0.000441367	0		0.169059	0.308645	0		-0.893135	0.000626343	0		0
Rv0030	-0.619066	0.0142216	0		-1.50797	1.98557e-05	1		0.066394	0.831319	0		-1.703	0.000703165	1		2
Rv0032	-0.203361	0.487623	0		0.200935	0.403825	0		-0.530225	0.0119605	0		0.0193285	0.946844	0		0
Rv0033	-0.982641	0.463383	0		0.21459	0.837446	0		0.584436	0.679859	0		3.08554	0.00229373	1		1
Rv0034	-0.190796	0.855015	0		1.07004	0.09014	1		-2.14027	0.00521374	1		0.303557	0.651453	0		2
Rv0035	-0.461395	0.153571	0		0.68171	0.00909163	0		-0.563998	0.0291964	0		0.926899	0.000740037	0		0
Rv0036c	-0.128126	0.541497	0		0.392215	0.0145844	0		-0.0976256	0.550201	0		-0.0291548	0.87302	0		0
Rv0037c	-0.161322	0.501623	0		0.915885	2.60595e-06	0		-0.161104	0.364693	0		1.09031	6.71564e-08	1		1
Rv0038	-0.134921	0.173748	0		0.114977	0.179781	0		0.0859494	0.323739	0		0.1743	0.0502982	0		0
Rv0039c	-0.195802	0.840444	0		-0.229885	0.763613	0		-1.08726	0.0081984	1		-2.58	0.00279006	1		2
Rv0040c	-1.06969	5.28279e-10	1		-1.9374	1.31165e-13	1		-1.30621	6.86559e-16	1		-3.35606	1.12274e-18	1		4
Rv0041	-0.34984	0.002971	0		-0.0982818	0.368451	0		-0.147958	0.171198	0		-0.38679	0.00188179	0		0
Rv0042c	0.220664	0.324407	0		-2.31187	1.96137e-08	1		0.147526	0.422808	0		-2.69878	9.70231e-08	1		2
Rv0043c	-0.248491	0.312227	0		0.543534	0.00624939	0		-0.0164877	0.94334	0		-0.0533099	0.811632	0		0
Rv0044c	-0.515596	0.0189566	0		0.503916	0.00811569	0		0.0683958	0.738083	0		-0.0486527	0.832338	0		0
Rv0045c	0.205287	0.348097	0		0.811273	2.17132e-05	0		-0.25669	0.126002	0		0.136724	0.509704	0		0
Rv0046c	0.388571	0.0717477	0		1.37229	1.31874e-09	1		-0.129682	0.538673	0		0.618199	0.00111117	0		1
Rv0047c	0.0534176	0.906927	0		0.533882	0.0606107	0		-0.288438	0.301963	0		-0.315144	0.386004	0		0
Rv0048c	-0.0412094	0.923812	0		0.925252	0.000446807	0		-0.190662	0.471821	0		0.795989	0.00367524	0		0
Rv0049	-0.257729	0.159748	0		0.70542	1.60821e-05	0		0.245308	0.0871371	0		1.31871	2.07902e-11	1		1
Rv0050	-0.158926	0.19291	0		0.820585	1.25327e-10	0		-0.124814	0.256073	0		1.1038	3.51915e-14	1		1
Rv0051	0.0852413	0.525016	0		0.764905	1.01132e-09	0		-0.0460057	0.69392	0		0.503128	4.40102e-06	0		0
Rv0052	0.287498	0.17455	0		0.361917	0.0606022	0		0.296336	0.0408795	0		0.123164	0.52926	0		0
Rv0053	-0.20989	0.444554	0		-0.3866	0.125073	0		0.0637629	0.8087	0		-0.0763214	0.797799	0		0
Rv0054	-0.189438	0.26433	0		-0.0667211	0.668779	0		0.0152539	0.931776	0		-0.41554	0.0186093	0		0
Rv0055	-0.0386409	0.9501	0		0.188552	0.638412	0		0.167842	0.610328	0		-0.234826	0.57569	0		0
Rv0056	-0.12538	0.541275	0		0.106569	0.516718	0		0.149419	0.341041	0		-0.404892	0.0343429	0		0
Rv0057	-0.206248	0.2444	0		-1.08799	1.0201e-07	1		0.376322	0.0118104	0		-0.868112	9.53544e-05	0		1
Rv0058	-0.0790229	0.553612	0		-1.69347	1.22939e-17	1		0.170595	0.0950128	0		-1.75769	6.0264e-17	1		2
Rv0059	-0.11553	0.433178	0		-2.06962	6.76671e-14	1		0.261135	0.0222648	0		-2.29907	6.25027e-11	1		2
Rv0060	-0.27146	0.05771	0		-1.11293	4.98171e-10	1		0.0864947	0.559328	0		-0.731301	9.0236e-06	0		1
Rv0061c	-0.356024	0.064177	0		-0.577877	0.00348207	0		-0.347713	0.0374562	0		-0.75568	0.00254277	0		0
Rv0062	0.0582836	0.838383	0		-1.44777	6.06844e-06	1		0.0725208	0.74502	0		-1.18735	0.000499751	1		2
Rv0063	-0.570672	0.00929693	0		-2.30371	2.30121e-08	1		-0.516181	0.000983437	0		-3.19279	6.30716e-09	1		2
Rv0063a	-0.547618	0.179795	0		-0.0199071	0.956638	0		-0.00122009	0.996062	0		-0.0780171	0.82265	0		0
Rv0064	0.375279	0.00191835	0		0.80037	1.56007e-09	0		0.687634	2.2186e-08	0		1.55957	2.23808e-18	1		1
Rv0064A	0.898954	0.157779	0		1.09201	0.0525848	1		0.766793	0.0787807	0		2.3431	6.96449e-07	1		2
Rv0065	1.16039	0.0029896	1		1.49899	7.47848e-05	1		1.37973	2.60434e-05	1		3.16898	9.91448e-14	1		4
Rv0066c	0.0601834	0.687673	0		0.672007	3.08702e-08	0		0.515375	3.58412e-06	0		0.466967	3.99754e-05	0		0
Rv0067c	0.37283	0.402913	0		1.21742	0.000643352	1		0.290358	0.318357	0		0.644572	0.0553309	0		1
Rv0068	-0.0867641	0.894735	0		0.0324963	0.945043	0		-0.735769	0.03595	0		-1.29573	0.0272252	1		1
Rv0069c	-0.354001	0.0107175	0		0.424762	0.000739125	0		-0.282174	0.0256385	0		-0.466654	0.00497827	0		0
Rv0070c	-0.322691	0.0736039	0		-0.31104	0.075553	0		-0.367199	0.0205803	0		-0.511168	0.0227469	0		0
Rv0071	-0.448584	0.491459	0		0.686379	0.14728	0		-0.155196	0.765931	0		1.13361	0.0093281	1		1
Rv0072	-0.15394	0.248077	0		-1.28066	2.91277e-12	1		0.205511	0.066193	0		-1.79271	6.60232e-13	1		2
Rv0073	-0.141783	0.289089	0		-0.660404	8.79545e-07	0		0.119441	0.305218	0		-1.4076	1.52418e-11	1		1
Rv0074	0.192523	0.237505	0		-0.440474	0.00539216	0		0.0237728	0.885661	0		-1.12973	1.73532e-07	1		1
Rv0075	0.0320788	0.838383	0		-0.313883	0.00590147	0		0.155407	0.131542	0		-0.108304	0.348564	0		0
Rv0076c	-0.228921	0.708065	0		-0.107749	0.827205	0		0.550321	0.265469	0		1.843	0.00020105	1		1
Rv0077c	-0.326901	0.644285	0		0.351603	0.503662	0		-0.0692142	0.885661	0		0.908895	0.0281299	0		0
Rv0078	-0.633271	0.590978	0		-1.06974	0.290655	0		-1.10596	0.182404	0		-0.891668	0.359789	0		0
Rv0078A	0.116754	0.527436	0		0.923658	1.47869e-08	0		0.529954	0.000120849	0		1.23633	7.70751e-12	1		1
Rv0078B	-0.063392	0.736025	0		0.444064	0.000861383	0		0.412392	0.000863389	0		0.478593	0.000505367	0		0
Rv0079	-0.549075	0.449034	0		-2.01409	0.00450651	1		0.176993	0.794174	0		-3.62635	0.000594246	1		2
Rv0080	-0.0309225	0.979436	0		-0.627669	0.436948	0		0.907669	0.131376	0		-1.4903	0.146715	0		0
Rv0081	0.221772	0.840444	0		-0.506094	0.597225	0		1.39871	0.0151565	1		-1.25142	0.280871	0		1
Rv0082	0.203243	0.851483	0		-0.358576	0.693109	0		0.746629	0.193584	0		-1.65681	0.173592	0		0
Rv0083	0.39188	0.672059	0		-0.515869	0.558772	0		0.731064	0.177423	0		-0.422159	0.622849	0		0
Rv0084	-0.242451	0.622703	0		-1.01581	0.0356097	1		0.0346647	0.939777	0		-1.00654	0.0804006	1		2
Rv0085	-0.395755	0.592117	0		-2.37602	0.00576693	1		-0.953481	0.033689	0		-1.16815	0.0775805	1		2
Rv0086	-0.472722	0.128364	0		-1.1954	0.00120981	1		-0.326793	0.200301	0		-0.906444	0.0272094	0		1
Rv0087	-0.476163	0.3303	0		-0.373577	0.41702	0		-0.132093	0.769561	0		-0.452092	0.397042	0		0
Rv0088	-0.447363	0.0164773	0		-1.17066	1.35406e-06	1		-0.0494462	0.790333	0		-1.2654	2.13077e-06	1		2
Rv0089	-0.0588231	0.94729	0		0.106797	0.859173	0		0.41489	0.309696	0		-0.163037	0.780236	0		0
Rv0090	-0.329051	0.654401	0		0.235639	0.673391	0		0.108584	0.860874	0		1.30615	0.00822135	1		1
Rv0091	0.182083	0.734117	0		1.85672	6.78522e-07	1		0.431386	0.208715	0		2.3536	1.10103e-09	1		2
Rv0092	0.208851	0.507554	0		1.42477	7.67565e-08	1		-0.167393	0.445367	0		1.03113	4.8446e-06	1		2
Rv0093c	0.0877524	0.823361	0		0.0710046	0.819971	0		-0.159687	0.513323	0		-0.321809	0.308994	0		0
Rv0094c	2.49311	0.397329	0		5.47775	0.00992652	1		1.08541	0.458946	0		4.73011	4.43661e-05	1		2
Rv0095c	1.27412	0.170997	0		0.812747	0.354615	0		-0.0720779	0.922159	0		-0.134026	0.852722	0		0
Rv0096	0.668361	0.235566	0		-0.280223	0.640195	0		0.141842	0.801447	0		0.546964	0.298525	0		0
Rv0097	0.0478657	0.89396	0		-0.42968	0.108436	0		0.531103	0.0153687	0		0.862573	0.00137769	0		0
Rv0098	0.146341	0.751444	0		0.316775	0.365021	0		0.779192	0.00940004	0		1.22151	0.000646811	1		1
Rv0099	0.819248	0.000522344	0		0.333425	0.15932	0		0.390027	0.0404366	0		0.299613	0.213759	0		0
Rv0100	-0.163869	0.838746	0		-0.462595	0.459785	0		0.419494	0.522836	0		0.15778	0.835748	0		0
Rv0101	1.15293	1.0849e-09	1		0.138819	0.3798	0		0.454139	0.000926197	0		0.102238	0.504067	0		1
Rv0102	0.0697098	0.596944	0		-0.281693	0.00759903	0		0.223316	0.0153687	0		-1.10114	4.97818e-11	1		1
Rv0103c	-0.0817435	0.65908	0		0.73347	5.7558e-07	0		-0.20804	0.0985543	0		0.430622	0.001758	0		0
Rv0104	-0.434234	0.245393	0		-0.704	0.0587957	0		-0.337652	0.163857	0		-0.524758	0.127437	0		0
Rv0106	-1.57301	0.000124942	1		0.952236	0.000583605	0		-0.772291	0.00275082	0		1.15417	1.9194e-05	1		2
Rv0107c	-0.68895	2.33099e-07	0		-1.14033	1.6085e-11	1		-0.834511	9.49921e-11	0		-2.0056	1.50709e-16	1		2
Rv0108c	-0.758291	0.0185383	0		-1.49673	0.000388646	1		-0.882031	0.000187077	0		-1.62437	0.000193636	1		2
Rv0109	-0.83654	0.0828844	0		-0.684955	0.157369	0		-0.0655969	0.893414	0		0.375943	0.423563	0		0
Rv0110	-0.115364	0.60343	0		-0.560709	0.00564054	0		-0.0400559	0.840237	0		-0.429253	0.0596162	0		0
Rv0111	-0.388048	0.044602	0		-1.29579	1.0582e-06	1		-0.502421	0.0003112	0		-2.08759	3.38593e-09	1		2
Rv0112	-0.0877417	0.826887	0		-0.325338	0.294375	0		0.172161	0.558501	0		0.460189	0.141533	0		0
Rv0113	-0.897292	0.0157429	0		-0.0661294	0.85393	0		0.0645603	0.87961	0		1.3046	0.000293561	1		1
Rv0114	-0.219751	0.598198	0		1.00054	0.000745861	1		-0.0179758	0.964116	0		1.45525	4.63803e-06	1		2
Rv0115	-0.409115	0.0852196	0		0.306766	0.141139	0		-0.0318939	0.902267	0		0.769983	0.000889013	0		0
Rv0116c	0.277322	0.364849	0		1.80752	3.28779e-10	1		0.286375	0.187681	0		2.7196	1.84602e-17	1		2
Rv0117	0.0848103	0.836039	0		1.69359	6.37558e-09	1		0.115798	0.703789	0		2.42853	5.90306e-14	1		2
Rv0118c	-1.89333	2.30338e-05	1		-1.93412	0.000163469	1		-1.82859	8.8218e-09	1		-2.46854	1.07614e-05	1		4
Rv0119	-1.07516	0.00826252	1		-1.23322	0.00641985	1		-1.16543	0.00024316	1		-0.848436	0.0542213	0		3
Rv0120c	-0.0532416	0.820067	0		0.201867	0.218073	0		-0.185229	0.129458	0		-0.501854	0.00294424	0		0
Rv0121c	-0.308507	0.369072	0		0.105369	0.729478	0		-0.32592	0.1591	0		0.109831	0.714863	0		0
Rv0122	0.917181	0.296418	0		1.22679	0.0915693	1		-0.679847	0.294828	0		1.83657	0.000742158	1		2
Rv0123	-0.312043	0.739463	0		1.16867	0.0445857	1		-0.671028	0.374116	0		2.40419	6.38202e-05	1		2
Rv0124	-0.958053	0.343427	0		-0.495092	0.566176	0		-0.683433	0.401134	0		1.12437	0.110107	0		0
Rv0125	-0.124397	0.432885	0		0.0599798	0.652589	0		-0.308694	0.0112206	0		0.467946	0.000427856	0		0
Rv0126	0.0376333	0.804023	0		0.538305	1.0067e-06	0		0.137763	0.186457	0		1.21055	2.86802e-15	1		1
Rv0127	0.103951	0.534488	0		0.312736	0.0158918	0		0.262819	0.031018	0		0.845093	2.33444e-08	0		0
Rv0128	-0.0658532	0.836469	0		-0.231551	0.348454	0		0.255988	0.20144	0		1.1809	6.85148e-07	1		1
Rv0129c	-0.622714	1.66948e-06	0		-4.05535	6.78865e-20	1		-0.334064	0.00121238	0		-3.89383	1.43405e-19	1		2
Rv0130	-0.0625571	0.949788	0		-2.42281	0.00920377	1		-0.0937642	0.906034	0		-0.106496	0.894558	0		1
Rv0131c	-0.0625869	0.873616	0		2.4842	1.1934e-14	1		0.169645	0.482679	0		3.40328	4.34448e-21	1		2
Rv0132c	0.579052	0.153571	0		2.89246	3.49339e-12	1		-0.0548473	0.885661	0		3.56128	2.56065e-18	1		2
Rv0133	0.0291226	0.910485	0		0.495825	0.00256902	0		0.203981	0.151076	0		0.182311	0.282201	0		0
Rv0134	0.0101845	0.95266	0		0.000842386	0.993845	0		0.00525873	0.971681	0		0.0774529	0.483716	0		0
Rv0135c	0.0145049	0.949788	0		1.44324	1.27983e-14	1		0.466046	0.00038013	0		2.91204	4.3605e-25	1		2
Rv0136	0.0547868	0.873616	0		1.75198	2.50658e-11	1		0.306573	0.105596	0		3.04666	6.69969e-21	1		2
Rv0137c	-0.210717	0.36853	0		1.15495	2.48289e-08	1		-0.0223288	0.924809	0		2.30516	1.78582e-17	1		2
Rv0138	-0.498777	0.0359325	0		-0.921691	0.000704599	0		0.320712	0.135272	0		-0.84004	0.0185341	0		0
Rv0139	0.118222	0.371035	0		-0.876666	2.90909e-08	0		-0.351994	0.000668397	0		-0.924611	7.53322e-08	0		0
Rv0140	2.98435	5.09323e-13	1		8.40792	4.86162e-29	1		3.27826	1.90609e-15	1		9.37454	3.07342e-32	1		4
Rv0141c	-0.277742	0.128682	0		-4.09674	1.3144e-11	1		-0.0318773	0.87904	0		-1.75944	2.05375e-06	1		2
Rv0142	2.88016	8.66343e-07	1		7.59659	2.19744e-19	1		1.89604	1.61289e-07	1		7.23021	6.77571e-26	1		4
Rv0143c	-0.369841	0.00567394	0		-0.651434	1.25112e-05	0		-0.133634	0.273442	0		-0.552913	0.000559878	0		0
Rv0144	-0.0558173	0.724873	0		-1.03493	1.89374e-10	1		0.206997	0.0532101	0		-1.69901	6.59835e-13	1		2
Rv0145	0.225135	0.069564	0		0.796108	1.54221e-09	0		-0.0803663	0.508337	0		0.188924	0.0733473	0		0
Rv0146	0.431108	0.0100063	0		1.88252	3.30912e-16	1		0.592244	0.000102534	0		1.70789	8.83077e-15	1		2
Rv0147	0.296387	0.00832556	0		1.36044	6.64056e-17	1		0.334901	0.00124721	0		1.4663	8.26426e-18	1		2
Rv0148	0.328404	0.0158129	0		1.31107	5.75629e-14	1		0.309528	0.0103462	0		1.41055	8.82924e-15	1		2
Rv0149	0.206852	0.128719	0		0.972391	7.49176e-11	0		0.23315	0.044895	0		1.40796	2.92384e-15	1		1
Rv0150c	1.12379	0.241894	0		-0.3733	0.694282	0		0.936846	0.230758	0		0.905853	0.271528	0		0
Rv0151c	0.174437	0.321512	0		-0.374165	0.0287118	0		0.59011	1.53157e-05	0		0.00606041	0.973519	0		0
Rv0152c	0.217282	0.364278	0		0.407086	0.0458144	0		0.457365	0.010173	0		0.569083	0.0102974	0		0
Rv0153c	0.270404	0.216014	0		1.23028	8.13026e-09	1		0.134568	0.43616	0		0.9505	9.76696e-07	0		1
Rv0154c	0.0706473	0.616078	0		0.693935	1.38131e-08	0		0.175488	0.0712116	0		0.242355	0.0274258	0		0
Rv0155	-0.492234	0.0176921	0		-1.28433	2.79627e-06	1		-0.631382	0.000519418	0		-1.51502	1.17779e-05	1		2
Rv0156	-0.409077	0.074717	0		-0.701866	0.00489626	0		-0.46205	0.0228146	0		-1.3078	0.000553333	1		1
Rv0157	-0.598714	8.8831e-09	0		-1.12981	1.66406e-15	1		-0.554336	1.52057e-08	0		-1.33391	1.35695e-15	1		2
Rv0158	-0.124535	0.421886	0		-0.970238	6.50466e-08	0		0.0961871	0.485153	0		-0.942669	8.76799e-06	0		0
Rv0159c	0.738785	0.45225	0		2.65783	0.000197732	1		0.0188585	0.977375	0		1.69523	0.000668736	1		2
Rv0160c	-0.411327	0.541497	0		1.73689	9.61972e-05	1		0.529738	0.355004	0		3.77362	3.98945e-11	1		2
Rv0161	-0.415351	0.41476	0		0.641114	0.0919825	0		-0.190852	0.648165	0		0.680017	0.0956154	0		0
Rv0162c	0.478214	0.328297	0		0.0595956	0.905737	0		0.0273608	0.944565	0		-0.564765	0.205048	0		0
Rv0163	-0.260299	0.551923	0		-0.530745	0.179781	0		0.105515	0.737488	0		-1.52929	0.00224403	1		1
Rv0164	-0.34648	0.0156859	0		-1.39589	6.11558e-11	1		0.270623	0.0387801	0		-1.74544	1.89972e-09	1		2
Rv0165c	-0.241392	0.588223	0		-3.30156	3.1614e-05	1		-0.948203	5.04427e-05	0		-4.77949	1.06104e-06	1		2
Rv0166	-0.398214	0.00603279	0		-2.31663	1.79639e-15	1		-0.775041	1.0207e-07	0		-2.85061	7.02859e-16	1		2
Rv0167	-0.267865	0.09738	0		-2.41554	8.76824e-13	1		-0.750848	7.18761e-08	0		-3.35859	6.36826e-15	1		2
Rv0168	-0.2526	0.0991096	0		-2.22055	3.36152e-12	1		-0.69399	3.36907e-08	0		-2.82464	1.56071e-14	1		2
Rv0169	-0.745084	1.84804e-07	0		-2.13415	9.74247e-17	1		-0.830995	1.05616e-09	0		-3.02936	8.91704e-19	1		2
Rv0170	-0.714347	2.60467e-06	0		-0.533606	0.000102105	0		-0.888079	2.67037e-09	0		-0.628545	4.77631e-06	0		0
Rv0171	-0.70299	2.87488e-06	0		-0.0812172	0.521793	0		-0.762913	3.0994e-08	0		-0.154857	0.172578	0		0
Rv0172	-0.447556	0.00030582	0		0.202753	0.0542811	0		-0.537589	1.94812e-06	0		-0.052185	0.604908	0		0
Rv0173	-0.473577	0.00176115	0		0.290908	0.026236	0		-0.671312	1.40629e-06	0		-0.101034	0.411831	0		0
Rv0174	-0.248912	0.0132686	0		0.247448	0.00518785	0		-0.358215	6.62759e-05	0		0.0824175	0.314193	0		0
Rv0175	0.00590924	0.971682	0		-0.0175342	0.8642	0		-0.178017	0.0461628	0		-0.309202	0.00137052	0		0
Rv0176	0.104377	0.422439	0		-0.0598002	0.589854	0		-0.0844828	0.418881	0		-0.33392	0.00178699	0		0
Rv0177	-0.110214	0.432885	0		-0.548527	1.28392e-05	0		0.149601	0.196104	0		-0.264345	0.0261123	0		0
Rv0178	-0.06426	0.664299	0		-0.283365	0.0108956	0		0.0524429	0.679877	0		-0.294542	0.0101803	0		0
Rv0179c	-0.133938	0.240741	0		-0.605055	1.963e-07	0		-0.164943	0.0757377	0		-0.0526581	0.575567	0		0
Rv0180c	0.517584	0.0014276	0		0.530938	0.00084294	0		0.573228	1.04095e-05	0		0.392936	0.00780885	0		0
Rv0181c	0.108176	0.579956	0		0.75006	2.86341e-06	0		0.39285	0.00203647	0		0.583318	0.000130902	0		0
Rv0182c	-0.0384099	0.84189	0		0.380558	0.00366126	0		0.251304	0.0310031	0		0.366201	0.00397411	0		0
Rv0183	-0.308023	0.070721	0		-1.90143	3.06154e-10	1		-0.0556604	0.735945	0		-3.51182	5.70363e-11	1		2
Rv0184	-0.208492	0.245493	0		-0.839917	2.48804e-05	0		-0.0124394	0.943348	0		-2.14718	1.64564e-10	1		1
Rv0185	-0.00687729	0.989204	0		-0.740686	0.0368818	0		0.143444	0.547682	0		-2.06541	4.05247e-05	1		1
Rv0186	-0.127243	0.494992	0		-1.32093	1.97219e-09	1		0.19867	0.158994	0		-1.65567	2.64082e-10	1		2
Rv0186A	0.489971	0.403273	0		3.81395	1.71607e-12	1		0.183023	0.679859	0		3.83995	2.65278e-16	1		2
Rv0187	-0.132385	0.618423	0		0.0385132	0.864481	0		-0.0500459	0.808305	0		-0.133627	0.54594	0		0
Rv0188	-0.304676	0.208303	0		1.9703	3.76681e-14	1		-0.0347264	0.883392	0		3.61676	7.61027e-25	1		2
Rv0189c	0.0816128	0.472337	0		0.0655945	0.470326	0		0.253323	0.0036664	0		-0.665465	3.2893e-08	0		0
Rv0190	0.0290123	0.909272	0		2.03841	2.46765e-17	1		0.0627828	0.736367	0		2.25509	2.28419e-19	1		2
Rv0191	0.445412	0.0367224	0		1.68	6.26978e-12	1		0.156181	0.380417	0		1.71196	1.36505e-13	1		2
Rv0192	0.0469821	0.736025	0		0.746192	4.26716e-10	0		0.256945	0.00671735	0		1.07199	2.99415e-14	1		1
Rv0193c	-0.211083	0.587491	0		0.694791	0.0132852	0		0.0281859	0.939338	0		1.30286	1.35129e-05	1		1
Rv0194	-0.185461	0.764803	0		3.47955	3.46273e-13	1		-0.145796	0.726432	0		3.42656	4.36156e-16	1		2
Rv0195	-1.6906	0.0250119	1		0.372467	0.511786	0		-0.172419	0.827106	0		1.92803	0.000645241	1		2
Rv0196	-0.0780168	0.737703	0		2.01536	6.3211e-17	1		-0.213766	0.343696	0		3.53256	1.36046e-22	1		2
Rv0197	0.0290273	0.840915	0		2.9479	4.42213e-29	1		-0.027497	0.845851	0		3.83459	2.52775e-32	1		2
Rv0198c	0.0529919	0.659415	0		-0.0195741	0.835952	0		0.358376	7.15681e-05	0		-0.286559	0.00358351	0		0
Rv0199	-0.30314	0.223008	0		-1.19131	8.41791e-05	1		-0.0413032	0.85993	0		-1.99537	5.92438e-06	1		2
Rv0200	-0.182375	0.294902	0		-1.26914	5.16483e-08	1		-0.115193	0.411865	0		-1.72512	2.8302e-08	1		2
Rv0201c	0.309279	0.167811	0		1.45159	3.28833e-10	1		0.424992	0.00842942	0		1.7541	9.44933e-14	1		2
Rv0202c	0.361399	0.00163771	0		1.35111	1.50673e-16	1		0.258525	0.0108016	0		1.71343	2.0186e-20	1		2
Rv0203	-0.286569	0.254849	0		-0.787307	0.00356394	0		-0.573243	0.00320116	0		-1.16682	0.000906369	1		1
Rv0204c	-0.0879121	0.671252	0		-0.860306	1.5379e-05	0		-0.353692	0.00539446	0		-1.58581	3.82568e-09	1		1
Rv0205	-0.465695	0.00732788	0		-1.93121	4.69763e-10	1		-0.22495	0.126124	0		-1.82063	7.20033e-08	1		2
Rv0206c	0.0160065	0.905877	0		-0.325845	0.000181093	0		-0.381216	1.51329e-05	0		-0.768832	1.21657e-11	0		0
Rv0207c	-0.495212	0.000349415	0		-0.844956	2.11182e-07	0		-0.737009	9.38546e-09	0		-1.37433	3.27778e-12	1		1
Rv0208c	-0.712959	2.81429e-05	0		-1.47519	1.41998e-09	1		-0.542634	2.19692e-05	0		-1.77895	2.50525e-11	1		2
Rv0209	0.122698	0.729472	0		-0.254957	0.389517	0		-0.502165	0.0236697	0		-0.0688256	0.817058	0		0
Rv0210	-0.424041	0.156839	0		-0.580817	0.0559852	0		-0.310188	0.21548	0		-0.89432	0.0228883	0		0
Rv0211	-0.0100758	0.969242	0		2.06101	4.06293e-18	1		0.356661	0.0149808	0		2.04388	5.27402e-18	1		2
Rv0212c	-0.315581	0.365826	0		0.83852	0.00190516	0		0.361485	0.09247	0		1.62973	1.91291e-09	1		1
Rv0213c	0.360649	0.275096	0		0.408037	0.171515	0		0.192484	0.482624	0		0.611844	0.0412042	0		0
Rv0214	-0.440811	0.110051	0		0.960074	3.71503e-05	0		-0.292965	0.173506	0		1.2392	2.65386e-07	1		1
Rv0216	-0.390511	0.191223	0		-0.670624	0.0283692	0		-0.327359	0.157178	0		-0.842926	0.0192748	0		0
Rv0217c	-0.355721	0.31995	0		-0.60769	0.0821759	0		0.260323	0.298557	0		-0.670016	0.0856419	0		0
Rv0218	0.159484	0.753631	0		0.100931	0.811185	0		-0.00791475	0.981996	0		0.0503835	0.89885	0		0
Rv0219	-0.379789	0.643498	0		-0.0120191	0.985599	0		0.0877884	0.902267	0		0.97143	0.093253	0		0
Rv0220	-0.247757	0.0163284	0		-1.02208	5.12251e-13	1		-0.237313	0.0090848	0		-2.54135	2.00054e-21	1		2
Rv0221	0.0372067	0.821724	0		-0.952258	7.82939e-10	0		0.163728	0.136565	0		-1.98811	7.01027e-15	1		1
Rv0222	0.0609356	0.796231	0		-1.39212	6.08461e-08	1		0.306408	0.0289972	0		-2.20982	3.62751e-09	1		2
Rv0223c	-0.590041	0.0809705	0		0.0324704	0.922352	0		-0.354901	0.213828	0		0.0412481	0.912415	0		0
Rv0224c	-0.348105	0.326214	0		-1.45976	0.000787988	1		-0.274327	0.326788	0		-2.508	0.000154691	1		2
Rv0225	-0.250595	0.090673	0		-1.54132	5.25026e-11	1		-0.136546	0.304841	0		-2.29437	6.39018e-11	1		2
Rv0226c	-0.252319	0.262736	0		-2.10204	4.8002e-08	1		-0.726764	1.78312e-05	0		-3.30698	6.64446e-09	1		2
Rv0227c	-0.493121	0.000381563	0		-1.70553	5.47917e-13	1		-0.273354	0.0218964	0		-1.94431	5.30914e-12	1		2
Rv0228	-0.0870733	0.819414	0		-1.08536	0.00234172	1		0.060429	0.83004	0		-1.15044	0.00473344	1		2
Rv0229c	-0.436383	0.0195931	0		-1.11552	2.09361e-06	1		-0.40584	0.0101035	0		-1.88093	1.86925e-07	1		2
Rv0230c	-0.104231	0.753011	0		0.766862	0.000804637	0		-0.334167	0.0893607	0		0.827269	0.0001528	0		0
Rv0231	-0.526381	0.0177324	0		-0.721864	0.002723	0		-0.253562	0.22132	0		-0.294232	0.289777	0		0
Rv0232	-0.283136	0.0306201	0		-1.05096	3.40383e-09	1		-0.331357	0.00152306	0		-0.845313	8.43823e-08	0		1
Rv0233	0.106486	0.571769	0		0.381066	0.00742447	0		-0.159299	0.224052	0		0.668542	1.16754e-06	0		0
Rv0234c	0.214473	0.146908	0		0.305741	0.021126	0		0.301891	0.00705573	0		-0.16515	0.232801	0		0
Rv0235c	0.484192	0.129468	0		-0.840266	0.0289989	0		0.252316	0.277828	0		-1.57762	0.001285	1		1
Rv0236A	0.035417	0.925186	0		-1.62318	3.66942e-05	1		0.22078	0.297985	0		-3.04956	2.09283e-06	1		2
Rv0236c	0.226815	0.175503	0		-1.86097	2.06954e-11	1		-0.127155	0.38351	0		-2.5315	1.28596e-12	1		2
Rv0237	-0.387186	0.0216682	0		-1.38736	1.42603e-08	1		-0.0945729	0.568704	0		-2.87024	1.61803e-09	1		2
Rv0238	0.183879	0.167355	0		0.528335	1.66768e-05	0		0.188385	0.104906	0		0.606409	5.30481e-06	0		0
Rv0239	0.0861244	0.575617	0		0.075039	0.537105	0		0.418211	0.000172014	0		0.440404	0.000246096	0		0
Rv0240	0.604348	0.0169658	0		0.869027	0.000379225	0		0.698665	0.000923065	0		1.3072	5.27894e-07	1		1
Rv0241c	-0.122457	0.493374	0		-0.825585	5.73887e-06	0		-0.268976	0.0249832	0		-2.03986	9.82775e-13	1		1
Rv0242c	-0.364918	0.00526094	0		-1.56353	2.06821e-13	1		-0.575337	1.94812e-06	0		-2.71069	2.89273e-17	1		2
Rv0243	-0.112859	0.483811	0		-2.29674	6.45475e-17	1		-0.285731	0.0155038	0		-2.82013	9.25966e-19	1		2
Rv0244c	0.0529141	0.74264	0		-1.68281	5.81938e-16	1		0.167817	0.182322	0		-0.461483	0.000936631	0		1
Rv0245	-0.245857	0.351014	0		0.310951	0.151662	0		-0.0179938	0.952165	0		1.2123	1.49807e-06	1		1
Rv0246	-0.239745	0.455021	0		0.0778875	0.78352	0		-0.0662553	0.833818	0		0.804457	0.00364263	0		0
Rv0247c	0.0917105	0.62809	0		1.68489	5.61639e-16	1		0.411433	0.0022009	0		1.17393	2.28598e-11	1		2
Rv0248c	0.0898025	0.23851	0		1.39755	1.03071e-23	1		0.0557037	0.420207	0		0.504581	1.79252e-10	0		1
Rv0249c	-0.00860191	0.973001	0		2.17128	6.75004e-19	1		-0.052826	0.779076	0		1.68129	2.3962e-15	1		2
Rv0250c	0.192225	0.461337	0		3.40476	2.23681e-21	1		-0.0325931	0.885661	0		2.44391	9.71354e-19	1		2
Rv0251c	2.09975	6.44662e-07	1		7.1092	2.52079e-23	1		0.350794	0.339018	0		6.36322	2.58074e-24	1		3
Rv0252	-0.179994	0.495026	0		0.568677	0.00535225	0		0.0477788	0.862412	0		1.20545	1.23721e-06	1		1
Rv0253	1.85464	0.0656951	1		2.84576	0.0010439	1		-0.226992	0.791905	0		1.01422	0.135555	0		2
Rv0254c	0.123143	0.816453	0		1.15265	0.000781975	1		-0.0268219	0.955183	0		2.2016	6.71313e-09	1		2
Rv0255c	0.125959	0.635335	0		-0.368067	0.113045	0		-0.190612	0.324798	0		-0.296046	0.253755	0		0
Rv0256c	0.263418	0.340397	0		-0.701981	0.0185909	0		0.0673429	0.803448	0		-0.904001	0.0141353	0		0
Rv0257	0.448459	0.291788	0		1.94527	1.33752e-07	1		0.178955	0.579518	0		2.31944	1.23344e-11	1		2
Rv0258c	-0.23401	0.671547	0		-0.300388	0.510862	0		-0.386432	0.200301	0		0.440689	0.192889	0		0
Rv0259c	-0.952955	0.180406	0		-1.99259	0.0125451	1		-0.478895	0.434587	0		-1.33467	0.0998668	1		2
Rv0260c	0.241059	0.81629	0		-0.57629	0.48266	0		-0.277204	0.671384	0		-0.604767	0.405091	0		0
Rv0261c	0.146215	0.783558	0		0.984465	0.00519269	0		0.581555	0.0479579	0		0.950009	0.00646308	0		0
Rv0262c	-0.06271	0.834291	0		0.727629	0.000290189	0		-0.258153	0.126373	0		0.476655	0.0130181	0		0
Rv0263c	-0.244176	0.427897	0		0.0278293	0.922438	0		-0.451659	0.0199923	0		-1.6164	6.81258e-05	1		1
Rv0264c	-0.877478	0.025563	0		-0.15038	0.68282	0		-0.295746	0.316006	0		-1.44392	0.00607755	1		1
Rv0265c	-0.0741673	0.760705	0		-0.790847	0.000276823	0		0.0933649	0.598854	0		-2.03827	9.29551e-08	1		1
Rv0266c	-0.337325	0.0541934	0		0.708136	1.05578e-05	0		-0.180103	0.223302	0		1.10857	9.12745e-10	1		1
Rv0267	-1.14258	0.0764544	1		1.59851	0.000421928	1		-0.21975	0.694831	0		2.55713	2.96747e-08	1		3
Rv0268c	-0.668063	0.000649896	0		-0.453719	0.0174845	0		-0.412243	0.0102231	0		0.100247	0.612387	0		0
Rv0269c	-0.397053	0.0850303	0		-0.563936	0.0188892	0		-0.317715	0.0730255	0		-0.404167	0.109852	0		0
Rv0270	-0.0904565	0.353427	0		-0.341027	6.95063e-05	0		-0.293892	0.000241491	0		-0.552829	2.64041e-08	0		0
Rv0271c	0.117607	0.620921	0		0.796555	1.5146e-05	0		0.00524366	0.980793	0		1.18797	1.41892e-09	1		1
Rv0272c	0.279298	0.209314	0		0.956966	2.8822e-06	0		0.098463	0.610967	0		1.59731	1.04324e-12	1		1
Rv0273c	0.389273	0.11379	0		0.915687	6.29036e-05	0		0.0573409	0.821557	0		1.70435	2.49682e-11	1		1
Rv0274	-0.86739	0.0022988	0		-0.239739	0.372474	0		-0.14123	0.55635	0		0.0662275	0.818168	0		0
Rv0275c	0.249567	0.326214	0		1.21163	1.47062e-07	1		0.00426152	0.984469	0		1.54299	5.42596e-11	1		2
Rv0276	-0.0062665	0.980897	0		0.51803	0.000741263	0		-0.357142	0.00969158	0		0.501108	0.00068049	0		0
Rv0277c	0.304702	0.041552	0		1.08374	1.0405e-10	1		0.691874	2.09059e-06	0		1.72159	3.8765e-16	1		2
Rv0278c	-0.04567	0.967452	0		1.46541	0.0103898	1		-0.742174	0.105302	0		1.41366	0.00102283	1		2
Rv0279c	-0.269112	0.698742	0		0.463639	0.343674	0		-0.90799	0.00557462	0		0.142895	0.715082	0		0
Rv0280	-2.55497	1.27e-13	1		-0.781299	9.29415e-05	0		-1.16286	2.109e-08	1		-0.27176	0.11644	0		2
Rv0281	-0.85889	5.55535e-08	0		0.479933	0.00011	0		-0.178182	0.127507	0		0.870077	5.02141e-10	0		0
Rv0282	-0.785862	5.55535e-08	0		0.384397	0.000672321	0		-0.10603	0.397814	0		0.74899	9.46709e-09	0		0
Rv0283	-0.66379	1.2787e-05	0		0.083455	0.516643	0		-0.225801	0.0788962	0		0.340073	0.00538117	0		0
Rv0284	-0.575728	2.56416e-07	0		0.147382	0.0914584	0		-0.0194604	0.872762	0		0.430052	6.2542e-06	0		0
Rv0285	-0.51691	0.00756359	0		0.306631	0.0718536	0		-0.365283	0.014029	0		-0.213503	0.253145	0		0
Rv0286	-0.527639	3.00951e-05	0		-0.167986	0.120532	0		-0.030848	0.827106	0		0.219344	0.0394089	0		0
Rv0287	-1.3272	2.24805e-07	1		-0.363289	0.0719302	0		-0.483688	0.00557894	0		0.188956	0.350433	0		1
Rv0288	-0.856948	2.71351e-08	0		-0.246286	0.0418872	0		-0.360469	0.00225194	0		0.292361	0.0151161	0		0
Rv0289	-0.62348	0.000464555	0		-0.291125	0.0655013	0		-0.248519	0.113229	0		0.276103	0.0673653	0		0
Rv0290	-0.601457	0.00297868	0		-0.653092	0.000758519	0		-0.265488	0.143453	0		-0.0305511	0.866855	0		0
Rv0291	-0.564862	0.000222478	0		-0.595771	5.42619e-05	0		-0.122073	0.392405	0		-0.0431216	0.750229	0		0
Rv0292	-0.482778	0.00700285	0		-0.118748	0.481678	0		-0.237327	0.112108	0		-0.155683	0.349928	0		0
Rv0293c	0.160736	0.257767	0		0.948061	1.43355e-10	0		0.209367	0.0562482	0		1.32099	1.8132e-15	1		1
Rv0294	-0.375593	0.61382	0		-0.206943	0.73388	0		0.0792358	0.897921	0		0.249673	0.674764	0		0
Rv0295c	-0.264981	0.0674289	0		-0.938535	1.92049e-07	0		-0.179562	0.156818	0		-1.87144	8.131e-10	1		1
Rv0296c	-0.118845	0.653173	0		0.563543	0.0033497	0		-0.295445	0.121075	0		0.135095	0.562363	0		0
Rv0297	-0.816754	0.00961168	0		-0.521932	0.0941951	0		-0.742474	0.000601456	0		-0.516947	0.0751405	0		0
Rv0298	0.003216	0.987728	0		0.51758	3.10253e-05	0		0.214615	0.0532101	0		-0.552131	0.000211391	0		0
Rv0299	0.00190192	0.993701	0		0.411599	0.0162636	0		-0.10042	0.547597	0		-0.367509	0.0657544	0		0
Rv0300	-0.0121324	0.951687	0		0.527602	2.24042e-05	0		0.0893573	0.47418	0		-0.0286649	0.839965	0		0
Rv0301	0.00657406	0.972035	0		0.416164	0.000171867	0		0.307337	0.00352947	0		0.0834591	0.499945	0		0
Rv0302	0.415213	0.00165689	0		-0.00739148	0.956604	0		0.430549	0.000248485	0		0.468873	0.000917092	0		0
Rv0303	0.533554	0.0025846	0		2.01501	1.86128e-16	1		0.291554	0.041772	0		2.2451	2.07564e-19	1		2
Rv0304c	0.141187	0.544276	0		1.08548	4.52102e-08	1		-0.0280466	0.901225	0		1.65324	3.43149e-13	1		2
Rv0305c	0.149293	0.453423	0		0.95145	9.21226e-08	0		0.188191	0.20203	0		1.5946	4.01887e-14	1		1
Rv0306	-0.597828	0.330578	0		0.280354	0.57824	0		-0.883229	0.0342439	0		0.18017	0.705949	0		0
Rv0307c	0.457797	0.113678	0		2.98977	1.10586e-16	1		0.0159017	0.953492	0		2.66471	1.76947e-18	1		2
Rv0308	-0.246499	0.12481	0		-0.405212	0.00879511	0		-0.00607094	0.974796	0		-0.402131	0.0309164	0		0
Rv0309	-0.333136	0.0152042	0		-1.049	7.62568e-09	1		-0.416461	0.000249153	0		-1.45115	1.38616e-11	1		2
Rv0310c	-0.46069	0.531188	0		-1.3004	0.0732186	1		0.165555	0.779542	0		-2.202	0.0145035	1		2
Rv0311	-0.488225	0.121139	0		1.47905	6.66154e-08	1		-0.490893	0.0162542	0		1.16724	4.54602e-07	1		2
Rv0312	-1.45368	1.96829e-11	1		-1.31369	1.38678e-09	1		-1.30906	4.82698e-15	1		-1.91433	9.02783e-15	1		4
Rv0313	0.0939339	0.514066	0		0.850812	4.04699e-10	0		-0.00731832	0.96083	0		1.32534	3.45477e-16	1		1
Rv0314c	-0.424875	0.00903093	0		-1.14792	1.03818e-07	1		-0.357315	0.00946983	0		-1.75561	1.39805e-08	1		2
Rv0315	-0.469273	0.00119839	0		-1.0625	4.13013e-09	1		-0.124057	0.401993	0		-0.0945348	0.548282	0		1
Rv0316	-0.381049	0.113248	0		-1.06707	0.000174746	1		-0.439942	0.0306858	0		-1.3617	0.000459109	1		2
Rv0317c	-0.144455	0.452463	0		-1.13841	3.41429e-07	1		0.0669407	0.705162	0		-1.74363	5.88093e-08	1		2
Rv0318c	-0.0557973	0.929786	0		0.0723157	0.869428	0		0.0210664	0.970883	0		1.18575	0.00526491	1		1
Rv0319	0.351027	0.294677	0		1.28975	8.04422e-06	1		0.300378	0.219931	0		1.28656	4.41605e-06	1		2
Rv0320	0.147777	0.698742	0		0.529175	0.0562301	0		-0.0969004	0.689298	0		0.21558	0.394057	0		0
Rv0321	-0.0571842	0.902148	0		-0.556619	0.114724	0		0.0748452	0.83004	0		-1.19365	0.0150917	1		1
Rv0322	0.233359	0.697493	0		0.40034	0.385131	0		0.0688105	0.891197	0		0.888099	0.0371317	0		0
Rv0323c	-0.0357147	0.936753	0		3.32684	1.53583e-18	1		-0.136212	0.576926	0		3.60998	5.30129e-23	1		2
Rv0324	0.466841	0.30405	0		4.50841	1.91701e-17	1		0.0939937	0.827162	0		4.58339	1.75799e-20	1		2
Rv0325	-0.143411	0.881035	0		3.8119	1.49383e-10	1		0.151601	0.834483	0		4.07488	5.1591e-12	1		2
Rv0326	-0.0114814	0.989254	0		4.3467	1.61018e-13	1		0.105213	0.85399	0		4.46289	1.41567e-16	1		2
Rv0327c	1.69867	3.73659e-06	1		5.18887	1.25575e-20	1		1.11238	0.000559318	1		5.05424	3.06053e-21	1		4
Rv0328	0.22496	0.209348	0		2.68627	6.10152e-22	1		-0.0322095	0.855783	0		2.48751	2.46046e-22	1		2
Rv0329c	0.775134	0.286672	0		1.08018	0.0774806	1		0.108853	0.874894	0		0.76968	0.192889	0		1
Rv0330c	0.234699	0.663093	0		1.18774	0.00175812	1		-0.0416665	0.922184	0		1.64761	2.68385e-06	1		2
Rv0331	0.565974	0.0454303	0		5.77405	3.50247e-26	1		0.219302	0.400695	0		6.45485	5.32317e-30	1		2
Rv0332	0.266969	0.336083	0		4.04087	9.723e-23	1		-0.0309009	0.897082	0		4.1458	4.44241e-27	1		2
Rv0333	-0.270368	0.442458	0		1.14663	2.26848e-05	1		-0.330959	0.210962	0		1.99783	2.99218e-11	1		2
Rv0334	-0.0387988	0.902864	0		1.03271	8.45817e-07	1		0.148003	0.485153	0		2.06823	1.71696e-14	1		2
Rv0335c	0.963103	0.344925	0		1.5343	0.0591953	1		0.681408	0.320097	0		1.16978	0.102351	0		1
Rv0336	3.47614	0.432885	0		-0.0180358	0.996965	0		-0.246441	0.854523	0		-1.79465	0.431418	0		0
Rv0337c	0.0379948	0.764201	0		-0.103563	0.246852	0		0.119638	0.182544	0		-0.369164	0.000283455	0		0
Rv0338c	-0.214763	0.012672	0		-0.698428	3.21195e-11	0		-0.039833	0.68762	0		-1.02425	1.71521e-14	1		1
Rv0339c	0.0897997	0.751306	0		-0.182046	0.421826	0		-0.105226	0.571385	0		-0.567804	0.0146168	0		0
Rv0340	-0.516968	0.0744629	0		-0.119049	0.669889	0		-0.637485	0.00557371	0		-0.299517	0.341695	0		0
Rv0341	-1.72273	2.61665e-11	1		-4.2393	2.29101e-17	1		-2.59661	6.86559e-16	1		-4.36269	4.68997e-14	1		4
Rv0342	-1.17146	1.64374e-11	1		-2.39349	1.04911e-18	1		-1.2185	4.1723e-12	1		-1.7759	1.34118e-13	1		4
Rv0343	-0.370788	0.0137527	0		-1.27157	1.45814e-09	1		-0.808795	1.85873e-07	0		-0.986729	1.57002e-06	0		1
Rv0344c	-0.631799	0.22679	0		-2.11798	0.00179081	1		-0.981489	0.0148561	0		-1.75245	0.0100434	1		2
Rv0345	-0.225707	0.528887	0		1.14213	2.07456e-05	1		-0.153245	0.575442	0		1.06204	8.76434e-05	1		2
Rv0346c	-0.121901	0.497848	0		-0.363259	0.0125332	0		-0.223685	0.119605	0		-0.790073	1.75564e-05	0		0
Rv0347	-0.0713857	0.81839	0		1.489	3.04404e-10	1		0.559238	0.00417442	0		2.29681	2.73503e-15	1		2
Rv0348	0.941718	0.076184	0		2.76286	3.16431e-08	1		-0.0513197	0.922575	0		2.71954	2.11758e-10	1		2
Rv0349	0.444014	0.196572	0		1.98567	1.66169e-09	1		0.406927	0.124277	0		2.21071	1.8329e-11	1		2
Rv0350	0.0684576	0.74264	0		3.26933	7.73886e-25	1		-0.872446	5.81298e-07	0		1.84567	2.52927e-16	1		2
Rv0351	0.35094	0.0646607	0		3.35114	3.14292e-23	1		-1.18928	2.03315e-08	1		1.20849	1.31362e-09	1		3
Rv0352	0.382791	0.0170374	0		3.05009	8.91123e-24	1		-0.713277	1.1437e-05	0		1.75277	6.64286e-16	1		2
Rv0353	0.0717925	0.798789	0		2.635	6.97939e-19	1		-0.589036	0.00244569	0		1.86043	1.23517e-13	1		2
Rv0354c	0.876037	0.100482	0		2.6214	8.48424e-08	1		1.5404	0.000421598	1		3.13812	6.4155e-10	1		3
Rv0355c	0.241124	0.190485	0		-0.0970385	0.552007	0		0.337842	0.0297059	0		0.267892	0.0857584	0		0
Rv0356c	-0.471683	0.23755	0		0.119016	0.738743	0		-0.534763	0.0602609	0		-0.949572	0.0317995	0		0
Rv0357c	-0.353559	0.106837	0		-0.784297	0.00124528	0		0.0580711	0.797813	0		-0.594118	0.0301782	0		0
Rv0358	0.183054	0.830551	0		0.149172	0.817	0		-0.431429	0.374116	0		0.0339516	0.951681	0		0
Rv0359	-0.54323	0.282006	0		-0.651982	0.177311	0		-0.341001	0.455692	0		-0.842158	0.173592	0		0
Rv0360c	-0.678778	0.272273	0		-1.29597	0.0478351	1		-0.217062	0.618331	0		-2.29255	0.00545157	1		2
Rv0361	0.134548	0.352151	0		-1.0228	7.636e-09	1		0.00401917	0.979483	0		-0.804717	2.92579e-06	0		1
Rv0362	0.62293	1.61914e-05	0		-0.467556	0.00288872	0		0.589344	1.04095e-05	0		0.158195	0.335961	0		0
Rv0363c	0.034142	0.818368	0		0.200795	0.0387606	0		0.278325	0.0038723	0		-0.309515	0.00466016	0		0
Rv0364	-0.0501252	0.794979	0		-0.00735828	0.956638	0		0.295829	0.0185846	0		0.230785	0.11294	0		0
Rv0365c	0.223725	0.229841	0		0.284047	0.0866853	0		0.22646	0.12097	0		0.590099	0.000573162	0		0
Rv0366c	0.0789312	0.838383	0		0.212942	0.455123	0		0.229714	0.376757	0		0.718838	0.0148172	0		0
Rv0367c	0.159969	0.727569	0		0.389364	0.253143	0		-0.273652	0.337458	0		0.298021	0.370329	0		0
Rv0368c	0.627796	0.451464	0		0.969463	0.146379	0		-0.138222	0.852877	0		1.34207	0.0170238	1		1
Rv0369c	-0.513107	0.388541	0		-0.946166	0.106143	0		0.316894	0.515193	0		-0.704292	0.309551	0		0
Rv0370c	0.22867	0.761154	0		0.653432	0.219945	0		0.0571817	0.905283	0		-0.66711	0.242023	0		0
Rv0371c	0.27766	0.868714	0		1.75865	0.0722213	1		-0.714376	0.53752	0		0.242579	0.813357	0		1
Rv0372c	-0.43767	0.775587	0		0.64817	0.520745	0		0.0227797	0.982355	0		1.96633	0.0107956	1		1
Rv0373c	0.445127	0.384274	0		2.07505	6.99658e-07	1		-0.226866	0.472736	0		1.02178	0.00114799	1		2
Rv0374c	0.0492246	0.974914	0		2.71918	0.000637104	1		-2.01403	0.00673387	1		1.40714	0.0121315	1		3
Rv0375c	0.339319	0.764201	0		1.56491	0.0297388	1		0.2713	0.735637	0		1.79859	0.00467396	1		2
Rv0376c	-0.268767	0.695184	0		1.58337	0.00026062	1		-0.361178	0.425132	0		2.23019	6.41541e-08	1		2
Rv0377	0.166947	0.616664	0		0.47438	0.0624981	0		0.0546074	0.832975	0		-0.503584	0.101139	0		0
Rv0379	-0.162346	0.434204	0		-1.55917	1.16409e-07	1		0.506117	0.000370176	0		-2.47357	2.459e-08	1		2
Rv0380c	0.435071	0.175393	0		-0.0595071	0.864481	0		0.131906	0.596155	0		-0.200819	0.525039	0		0
Rv0381c	0.459962	0.103599	0		0.545039	0.0372483	0		0.345759	0.0950729	0		0.751446	0.00208711	0		0
Rv0382c	0.253201	0.122049	0		0.186343	0.220878	0		0.178849	0.173506	0		0.152616	0.307331	0		0
Rv0383c	-0.0908623	0.373093	0		0.656912	1.35342e-10	0		-0.0969456	0.262977	0		0.358182	3.54377e-05	0		0
Rv0384c	1.49167	1.53056e-10	1		6.08512	2.05843e-31	1		0.308084	0.0550782	0		5.68061	8.33702e-33	1		3
Rv0385	0.390459	0.184086	0		1.93071	8.34609e-11	1		-0.00608389	0.981648	0		2.57901	1.84602e-17	1		2
Rv0386	-0.267119	0.121442	0		1.148	1.27289e-10	1		-0.252209	0.0695829	0		1.30945	2.14777e-12	1		2
Rv0389	0.0319892	0.95266	0		1.52449	2.59839e-06	1		-0.224938	0.423302	0		1.59533	4.4469e-08	1		2
Rv0390	-0.146421	0.619953	0		0.0722818	0.767855	0		0.0091947	0.974796	0		0.293687	0.24912	0		0
Rv0391	-0.160696	0.3601	0		0.469136	0.00115701	0		-0.229015	0.105443	0		0.578441	0.000246138	0		0
Rv0392c	0.0314038	0.887169	0		-0.174268	0.263467	0		0.0701649	0.642196	0		0.384688	0.00909367	0		0
Rv0393	0.693591	0.623986	0		3.00022	0.00103688	1		0.364329	0.7165	0		2.66834	0.000319312	1		2
Rv0394c	-0.143722	0.638	0		-0.987376	0.0012924	0		0.0858927	0.706986	0		-0.507181	0.0671711	0		0
Rv0395	0.227262	0.899647	0		0.271639	0.827205	0		0.166816	0.90574	0		1.87694	0.0563507	1		1
Rv0396	0.254893	0.832824	0		1.44685	0.0490044	1		1.38293	0.212594	0		4.12284	2.39342e-05	1		2
Rv0397A	-0.197095	0.763796	0		1.36335	0.000952728	1		-0.0754072	0.862849	0		1.05313	0.00379317	1		2
Rv0398c	0.719622	0.149108	0		1.3879	0.00136297	1		0.51646	0.100728	0		0.394862	0.345924	0		1
Rv0399c	-0.0818907	0.817008	0		1.48424	6.00404e-09	1		0.151066	0.43616	0		0.803686	0.000136265	0		1
Rv0400c	0.0847072	0.807528	0		1.08904	5.49416e-06	1		0.0387779	0.874693	0		0.113191	0.616023	0		1
Rv0401	-0.556383	0.454813	0		0.23121	0.699101	0		0.0785344	0.885661	0		-1.16023	0.103736	0		0
Rv0402c	0.122839	0.376652	0		-1.32622	2.24741e-11	1		0.0248201	0.869924	0		-0.980836	5.0393e-07	0		1
Rv0403c	-0.0269132	0.967503	0		-1.76792	0.00340885	1		0.131	0.779133	0		-0.559985	0.310577	0		1
Rv0404	-0.377935	0.0331609	0		-1.40581	1.81391e-08	1		-0.0103843	0.963257	0		-1.46364	2.43956e-06	1		2
Rv0405	-0.390554	0.000759997	0		-1.41283	1.01421e-14	1		-0.162353	0.130695	0		-1.30477	1.79302e-12	1		2
Rv0406c	-0.228417	0.488388	0		1.91356	2.80587e-11	1		0.551942	0.0385921	0		2.91652	3.75238e-15	1		2
Rv0407	-0.00333692	0.989254	0		0.555625	0.000299689	0		0.0132968	0.946277	0		0.986562	1.48096e-08	0		0
Rv0408	0.422705	0.000536094	0		1.29511	3.3673e-15	1		0.119389	0.270643	0		1.21961	4.75689e-15	1		2
Rv0409	0.450622	0.0297621	0		0.902486	9.53853e-06	0		0.155831	0.347762	0		0.575997	0.00118015	0		0
Rv0410c	0.208318	0.114879	0		1.59687	1.44681e-17	1		0.582646	1.60492e-06	0		2.25516	3.80883e-23	1		2
Rv0411c	0.223026	0.219834	0		1.44375	9.79079e-13	1		0.297606	0.0329737	0		2.13859	3.16591e-19	1		2
Rv0412c	0.0132863	0.944692	0		0.274944	0.0111173	0		0.126832	0.259039	0		0.883636	6.04825e-11	0		0
Rv0413	0.0934046	0.811845	0		1.35132	5.63549e-07	1		-0.159095	0.477472	0		0.669631	0.00393936	0		1
Rv0414c	0.437794	0.497988	0		0.673458	0.19814	0		0.462102	0.263665	0		-0.405523	0.486113	0		0
Rv0415	0.0630786	0.901384	0		1.00565	0.00110032	1		-0.192887	0.488649	0		1.40962	5.20934e-07	1		2
Rv0416	-0.399713	0.744796	0		0.999396	0.197305	0		1.12616	0.206188	0		1.82852	0.0396397	1		1
Rv0417	0.0577954	0.9433	0		1.42105	0.000951499	1		0.386691	0.337126	0		2.24206	7.79891e-08	1		2
Rv0418	-0.362628	0.00302997	0		-0.875298	1.47158e-08	0		-0.116409	0.298651	0		-1.80602	1.29626e-12	1		1
Rv0419	-0.0255352	0.867075	0		1.26818	1.26379e-16	1		0.010776	0.935178	0		1.59983	2.94264e-20	1		2
Rv0420c	0.216054	0.388296	0		0.525393	0.0123603	0		0.526195	0.00258386	0		0.991435	8.50101e-06	0		0
Rv0421c	0.254303	0.458046	0		0.828026	0.00252707	0		0.23875	0.232035	0		-0.192172	0.482958	0		0
Rv0422c	0.508169	0.00859193	0		1.10789	5.6477e-08	1		0.344118	0.0131892	0		0.917221	1.85701e-07	0		1
Rv0423c	0.311408	0.00155736	0		0.863859	1.08866e-12	0		0.246892	0.00410536	0		0.793712	4.05826e-12	0		0
Rv0424c	0.0573855	0.868714	0		0.389113	0.0934376	0		0.344737	0.0554043	0		0.36893	0.094328	0		0
Rv0425c	0.104453	0.445095	0		0.685251	2.85542e-08	0		0.0131519	0.923513	0		0.59251	1.71212e-07	0		0
Rv0426c	-0.0482326	0.854347	0		0.653341	0.000255817	0		-0.154312	0.311013	0		0.465526	0.00420576	0		0
Rv0427c	-0.215961	0.491966	0		-1.06347	0.00158881	1		0.0782155	0.746379	0		-1.49619	0.000217566	1		2
Rv0428c	-0.148195	0.750853	0		-0.949203	0.0277528	0		-0.526466	0.0553946	0		-2.75444	0.000145629	1		1
Rv0429c	-0.232191	0.343537	0		-1.54681	3.10875e-06	1		0.070307	0.750766	0		-2.17842	3.25366e-06	1		2
Rv0430	-1.12537	8.41612e-05	1		-3.79644	1.02485e-08	1		-0.756879	0.00013574	0		-4.85502	3.00092e-09	1		3
Rv0431	-0.194282	0.420515	0		-2.18611	3.55776e-08	1		-0.112717	0.581645	0		-2.72692	2.73126e-07	1		2
Rv0432	-0.0824433	0.547417	0		-1.18012	1.46715e-11	1		-0.149995	0.144754	0		-1.95169	5.32009e-14	1		2
Rv0433	-0.165103	0.202429	0		-0.67529	5.97814e-07	0		0.0392166	0.781167	0		-1.09214	1.97231e-09	1		1
Rv0434	0.142087	0.520107	0		0.135577	0.467385	0		-0.0264576	0.889034	0		-0.35246	0.0681823	0		0
Rv0435c	0.0636703	0.755531	0		0.975939	3.90569e-09	0		-0.198292	0.137798	0		1.29398	2.89235e-13	1		1
Rv0436c	-0.341845	0.0894575	0		1.18673	2.29931e-09	1		-0.0607714	0.772707	0		1.68032	1.56213e-13	1		2
Rv0437c	0.072554	0.834111	0		0.313556	0.19424	0		-0.111657	0.618853	0		-0.0807812	0.76683	0		0
Rv0438c	0.171567	0.408498	0		0.217675	0.223069	0		0.0686108	0.69208	0		-0.43801	0.0320452	0		0
Rv0439c	0.0291031	0.937584	0		0.277153	0.223074	0		0.00211885	0.9911	0		-0.452732	0.104328	0		0
Rv0440	0.600483	0.300503	0		1.31702	0.00398091	1		0.535421	0.328243	0		1.73625	0.000347191	1		2
Rv0441c	0.619095	0.0534191	0		1.59514	2.96922e-07	1		0.250962	0.314554	0		2.20522	9.44393e-13	1		2
Rv0442c	-0.0425222	0.884381	0		0.147261	0.461969	0		-0.0680738	0.740734	0		0.371952	0.054186	0		0
Rv0443	-0.308688	0.0437063	0		0.104319	0.461428	0		0.0295194	0.85775	0		-0.243998	0.109924	0		0
Rv0444c	-0.340973	0.0342533	0		-1.07651	3.36377e-07	1		-0.213736	0.110306	0		-1.37047	2.6151e-07	1		2
Rv0445c	-0.235191	0.214965	0		-0.538997	0.00416491	0		0.246553	0.112204	0		-0.258313	0.23245	0		0
Rv0446c	0.175544	0.388334	0		0.558078	0.00116884	0		-0.147004	0.329806	0		1.00683	1.72979e-08	1		1
Rv0447c	0.049066	0.804023	0		-1.57719	3.57181e-10	1		0.117399	0.378427	0		-1.37212	1.73532e-07	1		2
Rv0448c	-0.335758	0.563034	0		-0.851439	0.10473	0		-0.083552	0.870546	0		0.668924	0.131208	0		0
Rv0449c	-0.0155987	0.965642	0		0.223995	0.319015	0		-0.223039	0.244659	0		0.570277	0.00638356	0		0
Rv0450c	-0.0411936	0.815791	0		-0.00159765	0.989709	0		-0.0311749	0.846853	0		0.863541	2.81243e-09	0		0
Rv0451c	0.239895	0.341502	0		-0.302515	0.212435	0		0.122915	0.634711	0		0.413557	0.115412	0		0
Rv0452	-0.45361	0.208002	0		0.570922	0.0471696	0		-0.472588	0.11706	0		0.635327	0.0483975	0		0
Rv0453	-0.407763	0.422439	0		-0.212424	0.640195	0		-0.664909	0.0911073	0		0.318576	0.483716	0		0
Rv0455c	-0.149838	0.432885	0		-1.3829	1.8042e-09	1		0.347159	0.0281978	0		-1.17169	6.60545e-06	1		2
Rv0456A	0.423628	0.525319	0		1.2347	0.0126072	1		0.2148	0.676358	0		0.697093	0.155592	0		1
Rv0456B	0.436052	0.724897	0		-0.250536	0.811521	0		0.401137	0.612254	0		1.38953	0.0514231	1		1
Rv0456c	0.403329	0.399666	0		0.61063	0.131723	0		0.0575102	0.897082	0		1.00933	0.00736253	1		1
Rv0457c	0.254343	0.322046	0		0.701025	0.00138694	0		0.347778	0.0571453	0		0.16457	0.513367	0		0
Rv0458	0.0905962	0.74264	0		-0.294492	0.187112	0		-0.333016	0.0225598	0		-0.98159	4.21566e-05	0		0
Rv0459	-0.116867	0.823361	0		-0.616092	0.155958	0		-0.163733	0.53752	0		-0.648557	0.078656	0		0
Rv0460	-1.02706	0.00390963	1		-1.26785	0.00182918	1		-0.142828	0.653169	0		-2.13688	0.000427724	1		3
Rv0461	-0.520341	0.030332	0		-1.13204	0.000171725	1		-0.728984	0.000109171	0		-1.39835	6.94453e-05	1		2
Rv0462	-0.439478	4.47516e-05	0		-0.693792	5.19535e-09	0		-0.151567	0.125553	0		-1.30125	2.41385e-13	1		1
Rv0463	-0.42647	0.397181	0		-0.906962	0.0667846	0		-0.242095	0.503929	0		-1.06828	0.0455202	1		1
Rv0464c	0.462446	0.00346316	0		1.1734	9.81028e-11	1		0.301769	0.0312337	0		1.72213	9.61588e-16	1		2
Rv0465c	0.731782	7.57036e-07	0		2.16406	9.01312e-21	1		0.827167	3.54463e-08	0		3.37836	3.64677e-27	1		2
Rv0466	0.167398	0.266241	0		-0.591876	0.000105181	0		0.0346423	0.854523	0		0.373188	0.0242767	0		0
Rv0467	0.301657	0.0212022	0		0.423669	0.000546048	0		0.68374	1.36803e-06	0		1.58336	2.65945e-15	1		1
Rv0468	0.0828457	0.726211	0		0.210477	0.222754	0		0.115386	0.576926	0		0.599944	0.00400882	0		0
Rv0469	-0.0460593	0.838746	0		-0.663171	8.86825e-05	0		0.116596	0.530094	0		-0.165226	0.363513	0		0
Rv0470A	0.315408	0.326734	0		0.805844	0.00301209	0		0.299977	0.165091	0		0.674272	0.00957819	0		0
Rv0470c	-0.0856999	0.594324	0		0.0451642	0.715339	0		-0.0306135	0.851644	0		0.529164	5.3282e-05	0		0
Rv0471c	0.382264	0.0301675	0		0.41239	0.0152602	0		0.0992339	0.50931	0		0.504992	0.00175021	0		0
Rv0472c	-0.190303	0.0938957	0		-0.416908	0.00014417	0		0.0198105	0.88257	0		-0.0213863	0.849573	0		0
Rv0473	0.100492	0.526683	0		0.855487	3.30291e-09	0		-0.0228811	0.879387	0		0.792113	1.53395e-08	0		0
Rv0474	-0.142007	0.643498	0		0.346237	0.130197	0		-0.0081688	0.974985	0		0.769461	0.000716965	0		0
Rv0475	0.329565	0.0453293	0		1.31779	6.14948e-12	1		0.157165	0.257816	0		1.69778	1.89412e-16	1		2
Rv0476	-0.332328	0.190315	0		0.130231	0.569959	0		0.122689	0.614111	0		0.625761	0.00964386	0		0
Rv0477	0.182103	0.342116	0		0.947972	8.80991e-08	0		0.204124	0.164457	0		1.32624	9.17095e-12	1		1
Rv0478	0.460208	0.0416121	0		0.79812	0.000218164	0		0.159792	0.413077	0		1.00145	2.93316e-06	1		1
Rv0479c	0.166689	0.334153	0		0.523001	0.000344235	0		0.283219	0.0475018	0		0.739118	8.31094e-06	0		0
Rv0480c	-0.0254999	0.952381	0		0.441613	0.0892492	0		-0.0610694	0.838494	0		-0.058712	0.855734	0		0
Rv0481c	-0.0143401	0.974032	0		0.673438	0.00960585	0		-0.245588	0.292918	0		0.918466	0.000232657	0		0
Rv0482	-0.609247	0.0512842	0		-0.0368791	0.90594	0		-0.233424	0.443747	0		-0.505249	0.230638	0		0
Rv0483	0.214513	0.0151883	0		-0.270045	0.00109386	0		0.572118	1.51562e-08	0		-0.0493154	0.585209	0		0
Rv0484c	0.125926	0.721928	0		0.774785	0.00169912	0		-0.0707831	0.772707	0		-0.0943299	0.73136	0		0
Rv0485	0.673167	3.38232e-05	0		1.31184	3.70195e-12	1		0.62853	3.44234e-05	0		0.890638	8.56123e-08	0		1
Rv0486	0.39894	0.014851	0		0.984087	1.23706e-08	0		0.169474	0.262958	0		0.709776	6.37612e-06	0		0
Rv0487	0.368075	0.00732788	0		0.979511	3.47083e-10	0		0.375022	0.00167828	0		1.16638	5.77484e-12	1		1
Rv0488	0.423487	0.303056	0		2.0422	1.98533e-08	1		0.272038	0.519631	0		3.7462	1.68657e-15	1		2
Rv0489	-0.0616152	0.721006	0		-0.74107	1.61161e-06	0		0.108055	0.385608	0		-1.1038	6.37521e-08	1		1
Rv0490	0.108799	0.300969	0		-0.387207	5.24292e-05	0		0.257645	0.00274992	0		-0.296844	0.00184846	0		0
Rv0491	0.23612	0.12436	0		0.689807	2.40516e-06	0		0.377307	0.00323851	0		0.781233	3.31908e-07	0		0
Rv0492A	-1.06526	0.432885	0		2.09667	0.00977039	1		-0.696902	0.408114	0		0.971352	0.199939	0		1
Rv0492c	-0.0314573	0.956227	0		1.15927	0.000473114	1		-0.881967	0.000593422	0		0.186502	0.532361	0		1
Rv0493c	-0.011725	0.984139	0		0.486641	0.16393	0		-0.153231	0.631709	0		0.444643	0.179462	0		0
Rv0494	-1.89159	0.165276	0		1.14254	0.18465	0		-0.768143	0.52365	0		2.11342	0.0143936	1		1
Rv0495c	0.101132	0.570886	0		0.925835	4.3117e-09	0		0.112635	0.382253	0		0.415828	0.00157318	0		0
Rv0496	0.015158	0.946778	0		-0.342282	0.0200479	0		0.0418157	0.791905	0		-0.426334	0.0078486	0		0
Rv0497	-0.0900941	0.705717	0		0.221374	0.203396	0		-0.0212694	0.911091	0		0.276088	0.104003	0		0
Rv0498	0.413464	0.0815416	0		0.491289	0.0275094	0		-0.0213793	0.919753	0		-0.0227431	0.917566	0		0
Rv0499	0.138035	0.70498	0		0.243759	0.386498	0		-0.0300005	0.903819	0		-0.297937	0.271819	0		0
Rv0500	0.0632168	0.73727	0		-1.27288	7.76456e-09	1		0.133602	0.304841	0		-2.05802	1.08849e-09	1		2
Rv0500A	-0.460351	0.0198398	0		-1.29953	1.91671e-06	1		-0.485085	0.000687419	0		-2.37335	3.06251e-09	1		2
Rv0501	-0.00412584	0.984182	0		-0.89537	3.86801e-08	0		0.133435	0.314937	0		-1.16209	1.59701e-08	1		1
Rv0502	0.114002	0.337817	0		-0.985272	6.26469e-12	0		0.0407388	0.74502	0		-0.911584	2.98922e-10	0		0
Rv0503c	-0.34465	0.0155108	0		-1.02619	4.18876e-09	1		-0.0665138	0.687898	0		-0.780022	2.02539e-05	0		1
Rv0504c	-0.123531	0.684823	0		0.417331	0.0555195	0		-0.049801	0.852877	0		0.636591	0.00788108	0		0
Rv0505c	-0.108645	0.601337	0		0.475661	0.00228192	0		-0.0246064	0.889001	0		0.368913	0.0117433	0		0
Rv0506	-0.466379	0.00881278	0		-0.999361	8.56475e-06	0		-0.0489975	0.78994	0		-0.82344	0.000637856	0		0
Rv0507	-0.292904	0.0394274	0		-0.697109	3.97695e-06	0		-0.0671689	0.653169	0		-0.42299	0.00284762	0		0
Rv0508	-0.101457	0.812712	0		-0.971205	0.0100733	0		-0.0904844	0.732468	0		-0.236667	0.44691	0		0
Rv0509	0.403133	5.99272e-05	0		-0.890131	6.20185e-12	0		0.0297436	0.798278	0		-1.13713	1.00795e-13	1		1
Rv0510	0.509008	0.000172389	0		-1.08938	4.27747e-10	1		0.103603	0.448669	0		-1.48797	2.66027e-11	1		2
Rv0511	0.561755	7.58534e-06	0		-1.19225	8.77899e-13	1		0.118769	0.318425	0		-0.821075	1.33172e-08	0		1
Rv0512	0.724192	1.5084e-05	0		-1.13555	8.71658e-09	1		0.473102	0.00185544	0		-0.547356	0.00146298	0		1
Rv0513	0.797646	6.17576e-05	0		-1.39794	1.8775e-07	1		0.642083	0.000402744	0		-0.785379	0.00171393	0		1
Rv0514	0.804685	0.000491386	0		-1.10006	0.000600173	1		0.265379	0.176185	0		-2.05924	1.73789e-05	1		2
Rv0515	0.555606	0.0058668	0		-0.898112	3.96938e-05	0		0.310318	0.102571	0		-0.385158	0.0614407	0		0
Rv0516c	-0.926867	0.00075043	0		2.02487	1.59578e-13	1		-1.74477	2.9039e-11	1		-3.03221	2.01044e-08	1		3
Rv0517	-0.0556366	0.836469	0		-0.287838	0.15932	0		-0.296538	0.0633491	0		-0.605954	0.0103786	0		0
Rv0518	-0.667613	0.0310556	0		-0.25677	0.395083	0		0.0865929	0.754292	0		-1.78578	0.000388228	1		1
Rv0519c	-0.55437	0.0115813	0		-2.45863	1.58129e-08	1		-0.670576	1.80999e-05	0		-3.12677	6.11677e-10	1		2
Rv0522	0.212199	0.18403	0		1.12596	5.75955e-11	1		0.155908	0.233744	0		1.32543	2.54354e-13	1		2
Rv0523c	-0.763722	0.295192	0		-0.847525	0.21444	0		-0.563432	0.320097	0		-0.791183	0.292936	0		0
Rv0524	-0.0836372	0.589889	0		-1.18953	3.17645e-11	1		-0.0919748	0.450171	0		-2.78337	1.40528e-16	1		2
Rv0525	0.147375	0.55005	0		-0.979789	0.000217707	0		-0.0671955	0.72045	0		-2.72045	1.13531e-08	1		1
Rv0526	-0.0180239	0.946742	0		-0.990417	5.60258e-06	0		0.17543	0.21919	0		-1.613	3.50993e-08	1		1
Rv0527	0.264539	0.204005	0		-1.4469	7.29951e-07	1		-0.0896351	0.621011	0		-2.12738	2.58026e-08	1		2
Rv0528	-0.00859958	0.973001	0		-1.33463	4.32261e-09	1		0.155079	0.282689	0		-1.82164	1.98486e-10	1		2
Rv0529	-0.037421	0.885239	0		-1.42261	7.62536e-08	1		0.000163939	0.999133	0		-1.86164	2.99718e-08	1		2
Rv0530	0.216811	0.0794734	0		0.727474	1.76218e-08	0		0.184465	0.0633491	0		0.808193	4.37884e-10	0		0
Rv0530A	-0.0609811	0.896645	0		1.92093	9.66436e-10	1		0.127142	0.638639	0		2.44727	6.6895e-15	1		2
Rv0531	0.274683	0.574174	0		0.386035	0.33669	0		-0.384932	0.207447	0		-0.133134	0.751404	0		0
Rv0532	-0.343751	0.488391	0		0.562053	0.130206	0		-0.69705	0.00952763	0		0.450954	0.137791	0		0
Rv0533c	-0.530211	0.0122342	0		0.14674	0.453702	0		-0.19379	0.306096	0		0.0149448	0.950961	0		0
Rv0534c	-0.6395	0.0272813	0		-0.19323	0.49588	0		-0.419906	0.0950729	0		0.674254	0.0153039	0		0
Rv0535	-0.144865	0.636765	0		-0.788509	0.00680909	0		0.139814	0.559328	0		-0.59095	0.0739919	0		0
Rv0536	0.329791	0.457689	0		0.968985	0.00580343	0		-0.225233	0.440539	0		0.197154	0.569883	0		0
Rv0537c	0.0768718	0.671773	0		0.253271	0.0577395	0		-0.079737	0.568455	0		0.165422	0.22886	0		0
Rv0538	-0.475965	0.0245829	0		0.652786	0.000456109	0		-0.415671	0.0105436	0		0.750348	5.81868e-05	0		0
Rv0539	0.219502	0.657397	0		-0.102008	0.819242	0		-0.389723	0.157646	0		-0.216783	0.572573	0		0
Rv0540	-0.273028	0.630948	0		0.541843	0.185427	0		-0.275055	0.447175	0		0.0248138	0.955752	0		0
Rv0541c	0.149614	0.405569	0		-0.872169	5.46247e-06	0		0.197227	0.160877	0		-0.79168	7.75435e-05	0		0
Rv0542c	0.181348	0.297978	0		-0.379761	0.0181965	0		0.0501077	0.762575	0		-0.757484	4.44579e-05	0		0
Rv0543c	-0.026533	0.919169	0		-0.237116	0.187663	0		0.215911	0.155652	0		0.102486	0.584663	0		0
Rv0544c	-0.400598	0.350564	0		-0.942604	0.0327851	0		-0.912394	0.00174053	0		-2.80823	8.64822e-05	1		1
Rv0545c	-0.124459	0.232927	0		-1.64257	5.4602e-19	1		-0.189198	0.0307306	0		-2.88843	3.33656e-22	1		2
Rv0546c	-0.448469	0.1111	0		-1.33897	0.000211837	1		-0.00687413	0.980541	0		-1.56354	0.000425658	1		2
Rv0547c	-0.180321	0.469963	0		-0.925172	0.000417718	0		-0.200655	0.263539	0		-1.30564	6.39456e-05	1		1
Rv0548c	-0.0429485	0.812712	0		0.405812	0.0010367	0		0.18987	0.0835294	0		0.658608	1.34277e-06	0		0
Rv0549c	0.78233	0.0992528	0		3.15705	4.1536e-11	1		0.18087	0.626171	0		2.96663	6.19699e-14	1		2
Rv0550c	0.715072	0.388334	0		3.69228	2.15008e-08	1		0.683465	0.119024	0		3.2919	3.50493e-11	1		2
Rv0551c	-0.275574	0.0709114	0		-0.579162	0.000396333	0		-0.31915	0.0103761	0		-1.53619	2.28442e-08	1		1
Rv0552	0.278733	0.265204	0		1.07484	2.00204e-06	1		-0.157343	0.413077	0		0.899046	1.3036e-05	0		1
Rv0553	0.620465	0.23755	0		2.0467	3.80687e-06	1		-0.17025	0.61636	0		0.689155	0.0378343	0		1
Rv0554	-0.651919	0.00129236	0		-0.103938	0.591297	0		0.00090889	0.996062	0		-0.188017	0.459565	0		0
Rv0555	-0.202072	0.162767	0		-0.348425	0.00926742	0		-0.218074	0.0607725	0		-0.784886	1.91241e-06	0		0
Rv0556	-0.322285	0.0856276	0		-0.34019	0.0616663	0		0.149921	0.359022	0		-0.693207	0.00357336	0		0
Rv0557	0.215031	0.23851	0		-0.938842	8.85544e-06	0		0.228884	0.110136	0		-1.41245	2.24472e-07	1		1
Rv0558	0.0197692	0.951206	0		0.175495	0.378238	0		-0.00710078	0.974796	0		-0.716319	0.00245686	0		0
Rv0559c	-0.259465	0.0407393	0		-0.230015	0.0440285	0		0.0761849	0.566307	0		-0.624714	2.16203e-05	0		0
Rv0560c	-0.130708	0.744589	0		2.63452	2.58685e-14	1		-0.397551	0.134484	0		1.94242	1.19866e-10	1		2
Rv0561c	0.113023	0.697493	0		0.225083	0.308274	0		0.17762	0.341122	0		-0.0455554	0.856595	0		0
Rv0562	0.129035	0.266039	0		-0.437511	8.16824e-05	0		0.167536	0.0803512	0		-0.909782	4.23633e-09	0		0
Rv0563	1.21512	1.6533e-10	1		3.62012	1.77915e-26	1		0.858448	1.79485e-08	0		3.69836	1.37929e-28	1		3
Rv0564c	0.308576	0.36853	0		1.17811	3.88501e-05	1		0.0531949	0.85993	0		0.73802	0.00588207	0		1
Rv0565c	-0.02021	0.951687	0		0.244388	0.237264	0		0.0525943	0.824434	0		0.333066	0.146485	0		0
Rv0566c	-0.181324	0.72035	0		-0.0972291	0.815565	0		-0.138245	0.654927	0		-1.65975	0.00141165	1		1
Rv0567	-0.407913	0.0615557	0		-0.571179	0.0104895	0		-0.204883	0.304841	0		-0.45629	0.0890813	0		0
Rv0568	0.0654381	0.722267	0		0.215074	0.091458	0		-0.109536	0.406793	0		-0.170605	0.196313	0		0
Rv0569	-0.710654	0.284617	0		-0.0612619	0.919538	0		-0.141125	0.798278	0		-1.09292	0.118394	0		0
Rv0570	-0.219899	0.744885	0		-0.236067	0.652589	0		0.315231	0.517322	0		-0.635243	0.292936	0		0
Rv0571c	-0.0162091	0.976299	0		1.7473	1.23627e-07	1		0.139053	0.697174	0		2.02608	2.07065e-09	1		2
Rv0572c	-0.455241	0.654672	0		0.801901	0.237106	0		-0.113057	0.891197	0		0.946704	0.155644	0		0
Rv0573c	-0.25873	0.602474	0		0.798531	0.0217075	0		0.508548	0.120511	0		1.41885	0.000120907	1		1
Rv0574c	-0.804627	0.0293031	0		0.218093	0.502323	0		-0.315774	0.280724	0		0.995406	0.00113195	0		0
Rv0575c	-1.73325	0.000150418	1		-1.8996	0.000320519	1		-1.99478	3.54463e-08	1		-1.6122	0.000820381	1		4
Rv0576	-0.019432	0.937754	0		1.81993	8.70986e-17	1		0.00353614	0.982355	0		2.70975	1.64109e-24	1		2
Rv0577	-0.116048	0.573983	0		1.97436	2.31388e-17	1		0.025796	0.87961	0		3.08446	1.64257e-26	1		2
Rv0578c	-0.151668	0.621451	0		-1.88737	1.08953e-06	1		-0.61381	0.00353448	0		-1.79217	8.25285e-06	1		2
Rv0579	-0.212397	0.278013	0		-0.660622	0.000947574	0		-0.263885	0.0637756	0		-0.656199	0.00189248	0		0
Rv0580c	0.22641	0.455339	0		0.332938	0.193515	0		-0.470507	0.0152308	0		0.268934	0.232093	0		0
Rv0581	0.101536	0.84196	0		0.164464	0.671869	0		-0.608554	0.0220461	0		-0.858285	0.0290167	0		0
Rv0582	-0.2394	0.50082	0		-0.263077	0.413355	0		-0.223678	0.341041	0		0.0324013	0.915687	0		0
Rv0583c	-0.751363	0.0358129	0		-1.95435	0.000136984	1		-0.405558	0.16679	0		-2.14943	0.000566318	1		2
Rv0584	0.0561307	0.872101	0		-0.358367	0.178909	0		0.285943	0.157644	0		0.247754	0.341439	0		0
Rv0585c	-0.254804	0.256882	0		-0.407621	0.0608292	0		-0.0880367	0.68762	0		0.193107	0.406628	0		0
Rv0586	-0.430334	0.0274429	0		0.716085	4.59923e-05	0		0.164673	0.364693	0		1.14131	3.50437e-08	1		1
Rv0587	-0.0144759	0.951687	0		1.0563	2.84053e-10	1		0.05491	0.732206	0		1.22741	3.16946e-12	1		2
Rv0588	-0.296795	0.0704152	0		0.911317	1.84683e-08	0		0.0498737	0.770602	0		1.12802	1.61023e-10	1		1
Rv0589	-0.465534	0.00332041	0		0.478192	0.000718077	0		0.0804628	0.631809	0		1.08653	9.33878e-10	1		1
Rv0591	-0.00635076	0.989204	0		0.985259	0.000165635	0		0.463431	0.041772	0		2.13658	2.80232e-12	1		1
Rv0592	0.106822	0.755179	0		0.829061	0.0006131	0		0.579604	0.00295065	0		1.90328	2.86579e-12	1		1
Rv0593	0.0117696	0.980897	0		0.938085	0.00109538	0		1.01443	0.000214668	1		2.38474	1.31579e-11	1		2
Rv0594	0.0932051	0.734054	0		1.14817	5.68514e-08	1		0.463551	0.00653746	0		2.14506	4.91279e-16	1		2
Rv0595c	0.230785	0.602736	0		1.35488	4.20419e-05	1		0.355566	0.213819	0		0.617096	0.0706469	0		1
Rv0596c	-0.0890492	0.883231	0		0.59314	0.11836	0		0.541184	0.15528	0		0.47364	0.312271	0		0
Rv0597c	0.362393	0.00656878	0		-0.946027	9.64068e-08	0		0.136809	0.215316	0		-2.11042	4.00683e-14	1		1
Rv0598c	-0.215066	0.283294	0		-1.05473	8.96648e-06	1		-0.0522754	0.762575	0		-1.97543	1.50967e-08	1		2
Rv0599c	-0.154914	0.518034	0		-1.10707	3.29269e-05	1		-0.306989	0.0329737	0		-2.39449	7.72799e-09	1		2
Rv0602c	0.596197	0.594415	0		-1.00728	0.332727	0		-0.336376	0.774715	0		1.08937	0.22886	0		0
Rv0604	-0.0135519	0.979436	0		-0.912748	0.0254348	0		0.0651101	0.839286	0		-0.216073	0.553377	0		0
Rv0605	-0.168413	0.351014	0		0.190775	0.207685	0		0.0715389	0.626482	0		-0.41918	0.0106603	0		0
Rv0607	0.670915	0.0702613	0		1.54847	7.38957e-06	1		0.837152	0.000611878	0		1.38867	4.52489e-06	1		2
Rv0608	-0.203428	0.253942	0		-1.08622	4.91512e-07	1		0.0984624	0.573977	0		-1.05682	9.99928e-05	1		2
Rv0609	-0.0490275	0.781186	0		-0.546226	0.000162414	0		0.341488	0.00304829	0		-0.995995	1.5176e-06	0		0
Rv0609A	-0.284162	0.245493	0		-0.594383	0.0146769	0		0.118674	0.614363	0		0.015035	0.956765	0		0
Rv0610c	0.0785882	0.776925	0		0.471947	0.0154017	0		-0.305997	0.0701808	0		0.826699	2.31776e-05	0		0
Rv0611c	0.109084	0.853056	0		-0.158776	0.737298	0		-0.0288016	0.955183	0		0.906033	0.0254445	0		0
Rv0612	-0.353394	0.533049	0		0.408694	0.34451	0		-0.0321857	0.951506	0		1.37069	0.000749436	1		1
Rv0613c	-0.379639	0.0344671	0		-0.882331	1.77502e-05	0		-0.343992	0.0192072	0		-1.84627	6.13978e-09	1		1
Rv0614	-0.468834	0.526683	0		-1.35456	0.0502264	1		-0.432164	0.601409	0		1.48778	0.0222077	1		2
Rv0615	-0.0935096	0.815025	0		-0.127568	0.671869	0		-0.368633	0.119628	0		0.322046	0.232999	0		0
Rv0616A	0.346506	0.194331	0		-0.175397	0.519302	0		0.326832	0.089376	0		-0.418617	0.136159	0		0
Rv0617	-0.120196	0.671547	0		-0.0520476	0.826502	0		0.131067	0.533605	0		-0.162069	0.536255	0		0
Rv0620	1.48731	0.13355	0		1.00634	0.279228	0		0.523822	0.564799	0		1.22206	0.145026	0		0
Rv0621	-0.418665	0.438136	0		-0.276029	0.57308	0		-0.131083	0.750766	0		-0.693974	0.167897	0		0
Rv0622	0.409498	0.515123	0		1.19612	0.0117902	1		-0.0422746	0.943348	0		1.65105	0.000120907	1		2
Rv0623	-0.0630385	0.916519	0		2.35648	1.04665e-09	1		-0.460222	0.154118	0		1.30963	5.4018e-05	1		2
Rv0624	-0.0852911	0.77112	0		2.4291	3.86799e-17	1		0.0904043	0.68762	0		2.08135	3.98258e-15	1		2
Rv0625c	-0.256804	0.648137	0		-0.575665	0.248588	0		-0.310087	0.446897	0		-0.247428	0.638623	0		0
Rv0626	-0.0421609	0.906825	0		-0.603222	0.0264782	0		-0.0424424	0.854523	0		-0.752444	0.00693348	0		0
Rv0627	0.358269	0.223477	0		0.35979	0.182594	0		0.25751	0.177614	0		-0.463823	0.105297	0		0
Rv0628c	0.0849256	0.838746	0		1.48805	3.09079e-07	1		-0.354042	0.107609	0		1.59367	6.09849e-10	1		2
Rv0629c	-0.277124	0.435307	0		-2.98506	3.40407e-06	1		-0.595939	0.00205188	0		-3.76272	2.23565e-07	1		2
Rv0630c	-0.621002	0.0736039	0		-1.61309	0.000551881	1		-0.551423	0.0127598	0		-1.88653	9.0509e-05	1		2
Rv0631c	-0.17694	0.596512	0		-0.848411	0.00895954	0		-0.692121	0.000240774	0		-2.12496	1.34388e-06	1		1
Rv0632c	-0.3708	0.00192413	0		-0.499496	3.1906e-05	0		-0.0551055	0.67324	0		-0.611705	5.13234e-06	0		0
Rv0633c	-0.0341862	0.903033	0		-0.413343	0.0369335	0		0.0424442	0.844537	0		-0.0817479	0.711229	0		0
Rv0634A	-0.309604	0.119455	0		-1.70096	4.25802e-08	1		-0.0861311	0.63286	0		-2.35844	3.93007e-08	1		2
Rv0634B	-0.381186	0.449276	0		0.0732515	0.867603	0		-0.424201	0.238822	0		-0.234646	0.622229	0		0
Rv0634c	-0.201519	0.185054	0		-0.272031	0.0488147	0		0.0781832	0.596155	0		0.0552828	0.71502	0		0
Rv0635	-0.499814	0.00129983	0		-0.521549	0.000570708	0		0.0625905	0.734812	0		-0.283886	0.104572	0		0
Rv0636	-0.480872	0.00522152	0		-0.476913	0.00408734	0		-0.21121	0.205393	0		-0.243189	0.198658	0		0
Rv0637	-0.234887	0.222019	0		-0.366396	0.0300948	0		0.00599095	0.979483	0		-0.215381	0.278353	0		0
Rv0638	0.315171	0.00257475	0		0.0725786	0.463982	0		0.131561	0.183735	0		0.186279	0.0652978	0		0
Rv0639	0.00447415	0.973068	0		-0.0967331	0.206905	0		0.0752945	0.387168	0		0.0580599	0.468878	0		0
Rv0640	0.190916	0.0629658	0		-0.146525	0.115128	0		0.29263	0.00151856	0		0.147014	0.123321	0		0
Rv0641	0.179921	0.162725	0		-0.40294	0.000522228	0		0.239466	0.0347589	0		-0.0766966	0.501879	0		0
Rv0642c	-0.288245	0.0357756	0		0.148756	0.214371	0		-0.1087	0.435944	0		0.130947	0.303679	0		0
Rv0643c	-0.362745	0.00911515	0		-0.427209	0.00166621	0		-0.160312	0.264661	0		-0.107313	0.515053	0		0
Rv0644c	-0.088051	0.664959	0		-0.301085	0.0644041	0		0.100818	0.595517	0		0.320477	0.101139	0		0
Rv0645c	0.251527	0.172074	0		0.0210234	0.910872	0		0.319582	0.0712116	0		1.24099	2.36085e-08	1		1
Rv0646c	0.260346	0.069915	0		-1.0117	1.01278e-07	1		0.0905705	0.550499	0		-1.586	5.24607e-08	1		2
Rv0647c	0.374473	0.00196554	0		-1.41009	3.98226e-13	1		0.149047	0.218042	0		-2.24494	4.39776e-13	1		2
Rv0648	0.041258	0.953376	0		0.761535	0.0719502	0		-0.0461859	0.931776	0		1.91469	3.85603e-06	1		1
Rv0650	0.907389	0.472235	0		0.760344	0.471991	0		-0.773958	0.405931	0		0.695514	0.404536	0		0
Rv0651	-0.738271	0.00115739	0		-2.28028	1.51271e-08	1		-0.607882	0.00191128	0		-2.53498	1.30052e-06	1		2
Rv0652	-0.607964	0.0323824	0		-1.47669	9.61972e-05	1		-0.816368	0.000565823	0		-2.54032	1.93562e-05	1		2
Rv0653c	0.445752	0.548157	0		1.89439	0.000379225	1		-0.395219	0.392796	0		1.85015	1.00903e-05	1		2
Rv0654	-0.188817	0.434437	0		2.36157	2.48454e-17	1		-0.194042	0.320097	0		3.13037	2.94798e-22	1		2
Rv0655	-0.177187	0.19668	0		-1.56504	1.66407e-15	1		-0.0930296	0.474481	0		-1.96083	1.42202e-17	1		2
Rv0656c	0.11466	0.77813	0		1.27796	6.70423e-06	1		0.672412	0.00767769	0		1.8572	6.38105e-09	1		2
Rv0657c	1.64111	0.0415925	1		2.17677	0.00249841	1		1.04114	0.0281978	1		1.33887	0.0131334	1		4
Rv0658c	0.108149	0.592117	0		-0.0614768	0.721845	0		0.745364	4.94429e-07	0		-0.00715113	0.969003	0		0
Rv0659c	-0.324018	0.0541134	0		-0.0863985	0.59096	0		-0.0053654	0.975412	0		-0.303728	0.0516291	0		0
Rv0660c	-0.472553	0.128273	0		-0.0594859	0.842378	0		-0.232636	0.344744	0		-0.376776	0.206574	0		0
Rv0661c	-0.927444	0.529982	0		-0.179391	0.877318	0		-0.0564235	0.970451	0		0.718839	0.515025	0		0
Rv0662c	-1.07991	0.216449	0		-0.954184	0.233474	0		-0.785561	0.18384	0		-1.31829	0.115904	0		0
Rv0663	0.0287865	0.812753	0		-0.102529	0.215381	0		0.173855	0.0256054	0		-0.366903	0.000126281	0		0
Rv0664	0.240256	0.733255	0		0.445255	0.398663	0		-0.338686	0.422721	0		-0.915598	0.119566	0		0
Rv0665	0.291279	0.620508	0		0.518903	0.261786	0		0.59882	0.118136	0		-0.218414	0.697566	0		0
Rv0666	-0.598424	0.584214	0		-0.528238	0.552007	0		1.1953	0.212223	0		1.63898	0.0830162	1		1
Rv0667	0.275041	0.0372146	0		1.19654	2.132e-13	1		0.256474	0.0376495	0		1.338	9.90742e-15	1		2
Rv0668	0.435446	0.0121572	0		0.402161	0.00859137	0		0.307969	0.0605731	0		0.135575	0.37961	0		0
Rv0669c	-0.586076	0.0137458	0		-0.0383896	0.869532	0		-0.30614	0.108997	0		-0.176249	0.472492	0		0
Rv0670	-0.00745271	0.974032	0		1.25138	1.63459e-12	1		-0.0452546	0.777376	0		1.3183	6.01864e-14	1		2
Rv0671	0.18436	0.292363	0		1.29234	5.0554e-12	1		0.339111	0.0120231	0		1.69087	8.81442e-16	1		2
Rv0672	0.169706	0.254563	0		0.701572	4.87427e-07	0		0.185773	0.103018	0		1.14705	4.41299e-13	1		1
Rv0673	-0.107948	0.73116	0		-0.0282113	0.913393	0		0.197181	0.278027	0		0.808168	9.91278e-05	0		0
Rv0674	-0.0271965	0.954283	0		-0.210085	0.537787	0		0.251097	0.276812	0		0.233808	0.424496	0		0
Rv0675	0.418643	0.195636	0		0.606723	0.0363298	0		-0.389375	0.0442667	0		0.670463	0.00254431	0		0
Rv0676c	0.990521	1.17509e-09	0		1.81151	4.97486e-18	1		0.866866	8.82756e-09	0		0.508286	0.000129316	0		1
Rv0677c	0.381776	0.00193512	0		0.996638	1.10505e-11	0		0.295088	0.00820206	0		-0.38146	0.00672533	0		0
Rv0678	0.382886	0.0109914	0		2.46995	1.0811e-21	1		-0.166414	0.227004	0		1.82611	7.77285e-18	1		2
Rv0679c	-0.243895	0.444192	0		-0.213616	0.456238	0		-0.157307	0.555613	0		-0.00662546	0.983251	0		0
Rv0680c	-0.624315	0.00094854	0		-0.358654	0.0493788	0		-0.155974	0.354454	0		-0.257361	0.238683	0		0
Rv0681	-0.0583326	0.774189	0		-0.546149	0.00132375	0		0.0715563	0.650954	0		-0.875854	0.000130341	0		0
Rv0682	-0.241643	0.0805519	0		-0.157912	0.195778	0		0.0904025	0.534964	0		0.251047	0.0541119	0		0
Rv0683	-0.0462153	0.827139	0		0.132353	0.355419	0		-0.193278	0.182322	0		0.128624	0.395963	0		0
Rv0684	-0.00964566	0.952381	0		-0.107195	0.259298	0		0.087836	0.425737	0		-0.0916351	0.345924	0		0
Rv0685	0.00358998	0.980924	0		-0.484442	1.67467e-06	0		0.143906	0.13475	0		-0.463182	5.71344e-06	0		0
Rv0686	-0.0864601	0.563331	0		0.00912627	0.940071	0		0.266073	0.0219032	0		0.31484	0.0127158	0		0
Rv0687	0.196361	0.334153	0		3.24644	2.449e-23	1		0.406735	0.0206562	0		4.4399	7.64746e-28	1		2
Rv0688	0.0920058	0.620145	0		3.09021	3.55114e-25	1		0.0434409	0.805938	0		3.92619	2.78547e-29	1		2
Rv0690c	0.0437458	0.838578	0		-1.9304	2.79887e-11	1		0.226697	0.0891829	0		-2.42375	6.68967e-11	1		2
Rv0691A	-2.91898	0.00185686	1		-2.32348	0.00393656	1		-0.403079	0.562547	0		-0.685562	0.356067	0		2
Rv0691c	-0.42204	0.0161127	0		-1.66617	4.82874e-09	1		0.275702	0.041155	0		-2.27662	4.66833e-09	1		2
Rv0692	-1.36512	4.98014e-09	1		-3.04469	9.11361e-12	1		-0.93685	2.89291e-08	0		-4.18338	9.71871e-12	1		3
Rv0693	-1.00693	2.22881e-12	1		-3.74477	5.09321e-24	1		-0.714701	5.12463e-10	0		-5.04814	1.32597e-22	1		3
Rv0694	-0.849208	2.80529e-09	0		-4.55398	7.08626e-22	1		-0.711508	1.59565e-08	0		-5.61106	6.9318e-19	1		2
Rv0695	-0.551788	0.00639252	0		-4.89455	1.22232e-10	1		-0.236887	0.160503	0		-5.69369	8.02623e-10	1		2
Rv0696	-0.393484	0.0329943	0		-4.40919	2.42203e-12	1		-0.163135	0.321567	0		-4.57426	4.4902e-11	1		2
Rv0697	-0.106357	0.753631	0		-4.37358	1.64952e-07	1		0.0205523	0.940089	0		-4.51784	4.71381e-07	1		2
Rv0698	0.13819	0.688281	0		-2.03299	1.60718e-05	1		0.524188	0.0160513	0		-4.31473	3.569e-06	1		2
Rv0699	-0.0290528	0.980897	0		-1.96466	0.0293997	1		-0.180784	0.803181	0		-2.11631	0.0109202	1		2
Rv0700	-0.163053	0.324407	0		-1.79915	2.08918e-13	1		-0.0129093	0.947913	0		-2.60072	1.7218e-12	1		2
Rv0701	0.00815774	0.969808	0		-1.68323	2.08579e-15	1		-0.126715	0.342167	0		-2.68087	1.9335e-17	1		2
Rv0702	0.059557	0.761842	0		-1.3361	2.64505e-11	1		-0.296234	0.0321852	0		-2.32981	1.31708e-14	1		2
Rv0703	0.125663	0.575617	0		-1.07248	8.19308e-06	1		0.0526426	0.793782	0		-2.04499	6.01341e-08	1		2
Rv0704	-0.034576	0.862834	0		-1.55251	6.88031e-14	1		-0.233413	0.0854296	0		-2.29867	3.57839e-16	1		2
Rv0705	-0.137734	0.38097	0		-1.95038	2.39209e-15	1		-0.155648	0.264433	0		-2.3452	1.97365e-13	1		2
Rv0706	0.117299	0.534626	0		-1.70738	5.67841e-12	1		-0.434631	0.00295065	0		-2.64098	5.50512e-13	1		2
Rv0707	0.117287	0.424717	0		-1.85969	1.59835e-16	1		-0.0617918	0.675576	0		-2.28887	3.17269e-16	1		2
Rv0708	0.258543	0.0415925	0		-1.76999	1.19696e-14	1		0.18021	0.129394	0		-2.1335	2.33787e-13	1		2
Rv0709	0.200518	0.227679	0		-1.93012	1.4693e-11	1		0.254711	0.0702112	0		-2.74327	4.01394e-10	1		2
Rv0710	0.158642	0.340221	0		-2.31467	4.73738e-16	1		0.298738	0.0328485	0		-2.59968	6.4722e-14	1		2
Rv0711	0.552455	0.000721226	0		-0.822445	3.79816e-06	0		0.377347	0.0131655	0		-1.36362	2.82269e-08	1		1
Rv0712	0.574902	0.00152257	0		-0.194942	0.315248	0		0.202286	0.202895	0		-1.06507	8.10889e-05	1		1
Rv0713	-0.039314	0.866188	0		-1.0663	1.34282e-06	1		-0.0759731	0.676211	0		-0.996667	0.000106018	0		1
Rv0714	-0.247908	0.0873559	0		-1.47579	1.71608e-11	1		-0.168025	0.224052	0		-1.90522	5.96836e-10	1		2
Rv0715	-0.28839	0.089846	0		-1.69902	2.18039e-11	1		-0.0674044	0.734326	0		-1.73622	1.50967e-08	1		2
Rv0716	-0.225417	0.121139	0		-1.60242	1.41697e-13	1		-0.249611	0.0607725	0		-2.06514	9.7936e-13	1		2
Rv0717	0.0542091	0.944692	0		-1.38219	0.0341738	1		-0.631054	0.145138	0		-2.17076	0.00791632	1		2
Rv0718	-0.192364	0.217118	0		-1.6676	1.86004e-12	1		-0.136471	0.349291	0		-2.03254	1.24156e-10	1		2
Rv0719	-0.106586	0.526683	0		-1.51132	3.21797e-13	1		-0.0817676	0.609436	0		-1.46865	7.65324e-11	1		2
Rv0720	-0.0397195	0.881035	0		-1.51232	7.99812e-08	1		-0.508992	0.00169823	0		-2.24003	3.57126e-08	1		2
Rv0721	0.131731	0.367317	0		-1.95715	2.66642e-16	1		-0.190597	0.121075	0		-2.40885	4.14332e-16	1		2
Rv0722	0.127527	0.526683	0		-1.85563	2.54492e-09	1		-0.0261259	0.897082	0		-2.01574	3.04459e-07	1		2
Rv0723	0.00868747	0.951687	0		-2.06709	2.41827e-21	1		-0.170246	0.0486811	0		-2.4497	1.86412e-20	1		2
Rv0724	0.363774	0.00414941	0		1.41932	6.9238e-16	1		0.333457	0.00305857	0		1.22493	1.94257e-14	1		2
Rv0725c	0.443649	0.00845941	0		1.99551	4.39775e-17	1		0.653079	0.000112492	0		2.97944	6.37504e-22	1		2
Rv0726c	0.446218	0.00498629	0		1.70485	1.68053e-15	1		0.377571	0.0124516	0		2.38182	1.29107e-19	1		2
Rv0727c	0.0335166	0.979436	0		0.976945	0.166929	0		-0.0856214	0.922575	0		2.1711	0.000355268	1		1
Rv0728c	-0.382003	0.621568	0		0.473345	0.405302	0		-1.26377	0.0142534	1		1.05565	0.0224281	1		2
Rv0729	-0.530484	0.268323	0		1.47343	3.29932e-05	1		-0.507178	0.111706	0		1.7301	1.55322e-07	1		2
Rv0730	0.0105314	0.963076	0		0.118322	0.405468	0		-0.177599	0.165091	0		-0.121567	0.413759	0		0
Rv0731c	-0.103783	0.906294	0		1.04634	0.0374192	1		-0.217053	0.683975	0		1.3803	0.00149417	1		2
Rv0732	-0.639618	2.80811e-06	0		-0.376109	0.00152274	0		-0.478512	0.000138762	0		-0.175175	0.179688	0		0
Rv0733	-0.466015	0.00104202	0		-0.285311	0.0325732	0		-0.365581	0.0031551	0		-0.195479	0.180767	0		0
Rv0734	-0.363737	0.0424836	0		-0.214435	0.208566	0		-0.425156	0.00444218	0		-0.594939	0.00293988	0		0
Rv0735	-0.442686	0.376901	0		0.587968	0.124191	0		0.0863042	0.835177	0		0.987237	0.00740934	0		0
Rv0736	0.274233	0.574798	0		1.03489	0.00435871	1		0.130804	0.743625	0		1.61156	4.82458e-06	1		2
Rv0737	1.04173	0.106955	0		1.13039	0.0546938	1		0.238808	0.705162	0		1.84706	0.000362732	1		2
Rv0738	-0.500978	0.47383	0		0.784552	0.118523	0		-0.478536	0.211068	0		0.54711	0.193379	0		0
Rv0739	-0.115766	0.853209	0		0.503594	0.22832	0		-0.498269	0.150598	0		1.23555	0.000456298	1		1
Rv0740	-0.0571254	0.845048	0		0.894332	1.15094e-05	0		-0.237129	0.203396	0		1.35384	1.10092e-09	1		1
Rv0742	1.21493	0.0874012	1		2.69945	1.25162e-05	1		-0.222239	0.687042	0		1.45083	0.00139568	1		3
Rv0743c	-0.0859893	0.818473	0		1.41215	6.83254e-08	1		-0.360691	0.158019	0		1.14471	3.03969e-05	1		2
Rv0744c	-0.0394413	0.9235	0		1.55965	8.62191e-09	1		-0.391913	0.093123	0		1.11992	1.12784e-05	1		2
Rv0746	-0.748418	0.051095	0		-0.419992	0.25953	0		-1.38034	1.20867e-06	1		-0.588077	0.0746719	0		1
Rv0747	-0.612285	0.130385	0		0.252589	0.470994	0		-0.781681	0.00186672	0		0.276091	0.346726	0		0
Rv0748	-0.0408825	0.965087	0		-1.23484	0.0874372	1		-1.14997	0.0276319	1		-0.829183	0.219228	0		2
Rv0749	-0.29869	0.336987	0		-0.448307	0.1325	0		-0.411142	0.103097	0		0.251416	0.414271	0		0
Rv0749A	0.975208	0.283135	0		3.01185	2.11075e-05	1		1.90414	0.0188481	1		4.55555	3.93007e-08	1		3
Rv0750	-0.303715	0.291788	0		0.363047	0.125366	0		0.245753	0.265783	0		1.37769	8.11302e-08	1		1
Rv0751c	0.249653	0.448695	0		0.0509485	0.870315	0		-0.545516	0.00494196	0		-0.387119	0.138236	0		0
Rv0752c	-0.371619	0.145257	0		-0.493987	0.0519838	0		-0.190143	0.299829	0		-0.767432	0.00462911	0		0
Rv0753c	-0.274806	0.225576	0		0.126719	0.529817	0		-0.993764	1.24475e-08	0		-0.839925	6.94453e-05	0		0
Rv0754	-0.375105	0.492682	0		2.01252	3.14248e-07	1		-0.031304	0.938905	0		1.90315	8.62026e-09	1		2
Rv0755c	-0.29438	0.122508	0		0.400691	0.0127394	0		-0.0709105	0.734812	0		1.20594	1.19661e-09	1		1
Rv0756c	-0.00670852	0.983876	0		0.230033	0.249143	0		-0.136337	0.447893	0		0.0270598	0.901662	0		0
Rv0757	-0.282936	0.0230772	0		1.42833	9.70018e-17	1		-0.0753536	0.5553	0		1.63285	1.44505e-18	1		2
Rv0758	0.125355	0.417277	0		1.89479	2.2803e-19	1		-0.0495756	0.732206	0		1.71865	9.95589e-19	1		2
Rv0759c	0.392329	0.211193	0		4.26092	2.87625e-21	1		0.466323	0.0502386	0		4.6174	2.66509e-24	1		2
Rv0760c	0.120178	0.763676	0		0.591659	0.033861	0		-0.226643	0.374522	0		0.0206071	0.949563	0		0
Rv0761c	-0.352865	0.0358129	0		0.398828	0.00689578	0		-0.277001	0.0592096	0		0.194332	0.222969	0		0
Rv0762c	-0.0508452	0.919169	0		2.22735	5.87933e-11	1		-0.138374	0.633172	0		1.92832	7.00418e-11	1		2
Rv0763c	0.917979	0.282013	0		3.37244	7.53841e-07	1		-0.717781	0.26485	0		2.80704	1.72112e-07	1		2
Rv0764c	0.220741	0.466376	0		2.63964	9.43172e-16	1		0.00226301	0.991309	0		2.48636	2.6093e-16	1		2
Rv0765c	0.64701	0.0735418	0		3.18684	2.17299e-14	1		-0.263547	0.331105	0		2.21642	1.40608e-12	1		2
Rv0766c	0.0682103	0.881035	0		2.52764	3.96343e-13	1		0.334238	0.214924	0		2.48425	2.51178e-13	1		2
Rv0767c	0.195431	0.836469	0		3.12896	9.09392e-08	1		0.105845	0.872209	0		3.20418	4.73091e-10	1		2
Rv0768	-0.19032	0.675307	0		2.51021	4.34908e-12	1		-0.16564	0.622566	0		2.15881	7.36533e-11	1		2
Rv0769	-0.113709	0.838746	0		2.17088	9.10971e-09	1		0.0230257	0.959413	0		2.10884	4.21326e-09	1		2
Rv0770	0.141616	0.854347	0		2.56911	1.40248e-07	1		-0.225601	0.612353	0		1.761	5.85616e-06	1		2
Rv0771	0.178816	0.851483	0		2.54392	9.22956e-06	1		0.0905878	0.889001	0		2.06907	2.88205e-05	1		2
Rv0772	-0.0578044	0.870495	0		0.133778	0.598052	0		0.0700272	0.772707	0		0.0771865	0.773854	0		0
Rv0773c	-0.174936	0.200555	0		-1.15764	4.94518e-10	1		-0.262546	0.0222648	0		-1.73068	1.75297e-10	1		2
Rv0774c	-0.144618	0.348321	0		-1.23675	2.75675e-09	1		-0.230475	0.0523974	0		-1.83685	1.14269e-09	1		2
Rv0775	-0.0486649	0.888211	0		-0.137093	0.590705	0		0.0626332	0.801441	0		0.0580358	0.829405	0		0
Rv0776c	0.378959	0.497273	0		2.01287	2.82741e-06	1		-0.176601	0.643911	0		1.36078	7.92263e-05	1		2
Rv0777	-0.042413	0.768735	0		-0.0432153	0.680684	0		-0.11704	0.264433	0		-0.160666	0.153473	0		0
Rv0778	0.0481697	0.794015	0		-0.067686	0.618213	0		0.203459	0.0786597	0		-0.302016	0.0378412	0		0
Rv0779c	-0.467696	0.670276	0		-0.556364	0.528776	0		-0.200691	0.812206	0		-0.95405	0.303122	0		0
Rv0780	-0.529611	0.00808269	0		-1.39915	6.15291e-07	1		0.127248	0.502301	0		-2.01903	2.1923e-06	1		2
Rv0783c	-0.210491	0.19763	0		-0.563682	0.000663842	0		0.047357	0.770008	0		-1.20587	6.43932e-07	1		1
Rv0784	0.116496	0.745129	0		-0.376915	0.218655	0		0.0891208	0.722595	0		0.124934	0.64324	0		0
Rv0785	-0.459319	0.00537419	0		-1.65912	1.96058e-09	1		-0.134334	0.329613	0		-1.80029	3.11419e-08	1		2
Rv0786c	0.189785	0.397329	0		-0.105175	0.614606	0		0.371318	0.0236622	0		-0.261928	0.264647	0		0
Rv0787	-0.331149	0.59242	0		-1.69795	0.00877063	1		-0.153445	0.738958	0		-1.13615	0.0508163	1		2
Rv0787A	0.2734	0.23286	0		-0.297199	0.194947	0		0.420938	0.0185516	0		0.00998375	0.969037	0		0
Rv0788	0.0396124	0.836469	0		0.00905509	0.949423	0		0.248483	0.0272622	0		-0.0180873	0.902438	0		0
Rv0789c	-0.154391	0.836469	0		3.59611	3.9382e-12	1		0.245819	0.632024	0		3.72493	1.36457e-13	1		2
Rv0790c	1.11012	0.000536094	1		4.31556	1.32807e-19	1		0.234184	0.356702	0		3.96415	2.44617e-22	1		3
Rv0791c	0.488233	0.166961	0		4.28819	2.05393e-19	1		0.231075	0.40491	0		4.00177	1.68016e-21	1		2
Rv0792c	0.425702	0.215873	0		3.94987	5.61262e-19	1		0.27229	0.305237	0		3.79687	8.96153e-21	1		2
Rv0793	-0.131312	0.949668	0		6.32031	9.7627e-10	1		-0.913682	0.508149	0		5.68672	4.56167e-09	1		2
Rv0794c	0.45902	0.0796437	0		4.93316	3.79342e-25	1		0.086688	0.705162	0		4.59087	3.64542e-28	1		2
Rv0797	2.38126	0.107082	0		3.38926	0.00581208	1		1.35732	0.175907	0		3.20136	0.000528109	1		2
Rv0798c	-0.455367	0.00538519	0		-1.09512	2.53037e-07	1		-0.168157	0.250613	0		-1.9181	1.42453e-08	1		2
Rv0799c	-0.302093	0.0307602	0		-1.24643	1.05218e-09	1		-0.150511	0.234572	0		-1.76393	1.02282e-09	1		2
Rv0800	-0.0892863	0.774743	0		-0.196874	0.428179	0		0.00977332	0.970351	0		-1.74929	1.97094e-05	1		1
Rv0801	-0.143215	0.75919	0		0.806229	0.00947701	0		0.0610578	0.862849	0		0.653184	0.0441838	0		0
Rv0802c	-0.179497	0.741948	0		1.73375	1.51669e-06	1		0.426957	0.249018	0		2.65176	1.06792e-10	1		2
Rv0803	-0.390137	0.00190894	0		-0.587609	1.80241e-05	0		-0.208433	0.0435848	0		-1.39792	5.72246e-11	1		1
Rv0804	0.0361234	0.951687	0		-0.320469	0.456371	0		-0.497155	0.0612968	0		-2.33705	0.000193961	1		1
Rv0805	-0.183828	0.116181	0		1.45721	4.11935e-18	1		0.24753	0.0149977	0		1.72543	1.64828e-20	1		2
Rv0806c	0.171916	0.359045	0		-1.05945	3.66465e-06	1		0.569678	0.000201049	0		0.0900589	0.665857	0		1
Rv0807	-0.000685809	0.998154	0		0.304732	0.42195	0		0.0752095	0.832708	0		0.603242	0.0719994	0		0
Rv0808	0.51425	9.4009e-06	0		0.552592	7.17741e-07	0		0.409751	7.74193e-05	0		0.923205	3.47037e-12	0		0
Rv0809	0.366498	0.00128994	0		0.268682	0.0109358	0		0.368973	0.000376339	0		0.658332	1.2734e-07	0		0
Rv0810c	-0.409767	0.0828844	0		0.533858	0.00806624	0		0.13769	0.488157	0		0.991753	3.34553e-06	0		0
Rv0811c	0.22964	0.13562	0		1.33857	2.33176e-13	1		0.132259	0.306096	0		1.05221	7.81322e-11	1		2
Rv0812	0.0831629	0.744796	0		0.151576	0.433729	0		-0.213601	0.192833	0		-0.292089	0.165567	0		0
Rv0813c	0.659725	0.000333117	0		3.27825	3.21502e-23	1		0.754665	4.87195e-06	0		3.8579	5.24172e-27	1		2
Rv0814c	0.430733	0.692321	0		4.51494	5.22585e-09	1		2.4395	0.0122958	1		6.2415	1.72456e-09	1		3
Rv0815c	5.74064	0.503487	0		5.59693	0.3798	0		0.275154	0.922575	0		0.577528	0.819817	0		0
Rv0816c	1.59875	0.00567689	1		6.54116	3.06626e-17	1		0.771504	0.0635441	0		6.59604	3.53579e-22	1		3
Rv0817c	0.0645155	0.863519	0		-0.65359	0.0348863	0		0.265814	0.279859	0		-0.737774	0.0711836	0		0
Rv0818	0.235493	0.08767	0		0.305312	0.01305	0		0.240808	0.0429196	0		0.106992	0.418624	0		0
Rv0819	0.518676	0.00102673	0		0.314191	0.0361855	0		0.366963	0.0052646	0		0.265586	0.082283	0		0
Rv0820	0.453347	0.00468564	0		0.772731	1.81695e-06	0		0.689675	5.01991e-06	0		0.915536	2.05882e-07	0		0
Rv0821c	0.0732168	0.648137	0		0.532487	1.64334e-05	0		0.0608707	0.648078	0		0.229485	0.0431452	0		0
Rv0822c	0.466226	0.0726298	0		-1.12104	3.47314e-05	1		0.174585	0.495097	0		-1.16031	2.64065e-05	1		2
Rv0823c	0.185674	0.43458	0		-2.32882	8.25203e-13	1		0.068442	0.770008	0		-2.60876	1.86983e-13	1		2
Rv0824c	-0.235171	0.11119	0		-2.76399	5.38274e-21	1		-0.215811	0.106969	0		-3.47435	1.77277e-22	1		2
Rv0825c	-0.433359	0.40391	0		0.313903	0.456267	0		0.135446	0.776569	0		1.2057	0.00320544	1		1
Rv0826	0.670957	0.097945	0		2.64033	1.21167e-10	1		1.17909	0.000149663	1		4.47932	6.26939e-20	1		3
Rv0827c	-2.33218	2.58594e-05	1		-1.73309	0.00100986	1		-2.64412	1.51562e-08	1		-2.06677	0.000543387	1		4
Rv0828c	0.439222	0.590047	0		1.08239	0.0695978	1		0.889511	0.0428205	0		0.272147	0.668739	0		1
Rv0830	0.221448	0.241894	0		0.550451	0.000968865	0		0.168438	0.31977	0		0.145899	0.474892	0		0
Rv0831c	-0.0380585	0.814044	0		-0.571149	2.23949e-06	0		0.4124	0.000187077	0		-0.961881	8.78053e-10	0		0
Rv0832	0.0618012	0.888211	0		-1.47415	0.000787988	1		-0.074657	0.794174	0		-1.14588	0.00534639	1		2
Rv0833	-0.765517	0.199909	0		-1.23577	0.0457167	1		-0.696557	0.0314925	0		-1.24875	0.022612	1		2
Rv0834c	-0.0703413	0.90263	0		1.87555	1.26557e-07	1		-0.664913	0.0139363	0		2.75459	7.60745e-16	1		2
Rv0835	0.206854	0.432885	0		1.98455	2.04772e-13	1		0.100112	0.663042	0		1.94145	1.50283e-13	1		2
Rv0836c	-1.26127	0.127091	0		0.971683	0.0947072	0		-1.19568	0.055897	1		1.4941	0.00511584	1		2
Rv0837c	-0.47246	0.405667	0		1.00543	0.0132182	1		-0.571678	0.17705	0		0.802941	0.0616979	0		1
Rv0838	0.554587	0.0204148	0		0.0409133	0.877318	0		-0.0215603	0.937734	0		0.446442	0.0578678	0		0
Rv0839	-0.223581	0.457689	0		-0.0460577	0.863908	0		-0.376854	0.0949919	0		1.60044	7.48594e-10	1		1
Rv0840c	0.700837	0.00926675	0		0.462683	0.0866671	0		0.727828	0.000402744	0		0.701531	0.00672533	0		0
Rv0842	-0.203884	0.575617	0		0.533258	0.0483686	0		0.0332151	0.907762	0		0.516086	0.0530526	0		0
Rv0843	0.218642	0.721006	0		1.18942	0.00361106	1		0.334367	0.302878	0		1.59806	5.27891e-06	1		2
Rv0844c	0.0015122	0.994316	0		-1.07411	7.10614e-07	1		-0.0606952	0.721282	0		-2.38676	5.45477e-10	1		2
Rv0845	-0.362422	0.0531656	0		-0.974897	2.11884e-05	0		-0.0156075	0.94267	0		-1.55482	3.58168e-06	1		1
Rv0846c	0.197491	0.65908	0		3.25169	5.73548e-15	1		0.179459	0.634697	0		3.9451	2.0091e-18	1		2
Rv0847	0.362861	0.282006	0		3.8036	6.46262e-19	1		-0.315752	0.207834	0		3.81041	3.71044e-22	1		2
Rv0848	0.503979	0.140936	0		3.88394	3.01817e-18	1		-0.119844	0.726323	0		4.07249	3.06053e-21	1		2
Rv0849	0.723294	0.0692496	0		3.96231	3.8765e-16	1		-0.425579	0.16682	0		3.59543	1.31567e-18	1		2
Rv0851c	-0.52521	0.116391	0		-0.923454	0.0112435	0		0.123809	0.672387	0		-0.347739	0.33957	0		0
Rv0852	-0.905998	0.0718528	0		-0.239366	0.607895	0		-0.64658	0.0785289	0		-0.22852	0.632335	0		0
Rv0853c	-0.184082	0.507554	0		1.36247	6.23547e-09	1		-0.156711	0.457711	0		1.6093	3.99874e-11	1		2
Rv0854	-0.621768	0.0134246	0		-0.941021	0.00127797	0		-0.284607	0.15528	0		-1.62795	9.77851e-05	1		1
Rv0855	-0.107558	0.742725	0		0.476568	0.0377243	0		-0.573695	0.00157431	0		-0.00625324	0.978677	0		0
Rv0856	-0.362324	0.0219781	0		0.300284	0.0335181	0		0.220602	0.116459	0		0.637453	0.000107182	0		0
Rv0857	-0.125784	0.477121	0		0.464094	0.000952181	0		-0.0659052	0.674361	0		0.567619	0.000101418	0		0
Rv0858c	0.109976	0.820538	0		-0.948238	0.0317587	0		0.166335	0.642688	0		-1.49204	0.01281	1		1
Rv0859	0.35309	0.00915934	0		-0.0552312	0.674284	0		-0.0712568	0.631127	0		0.107825	0.409726	0		0
Rv0860	0.264234	0.0701522	0		0.118997	0.358871	0		0.0739782	0.648165	0		0.349201	0.00845882	0		0
Rv0861c	0.342204	0.011647	0		0.401252	0.00180743	0		0.319222	0.00516795	0		0.0261094	0.84918	0		0
Rv0862c	0.196766	0.223477	0		-0.196578	0.204849	0		-0.0678228	0.627385	0		-0.755869	4.70175e-05	0		0
Rv0863	0.0706345	0.665475	0		-0.0318456	0.808049	0		0.501152	3.24802e-05	0		0.406313	0.0015283	0		0
Rv0864	0.209354	0.0272742	0		-0.0671405	0.459919	0		0.46814	5.02811e-07	0		0.233238	0.0102574	0		0
Rv0865	0.512532	0.000993087	0		0.115336	0.470326	0		0.491921	0.000137864	0		0.46702	0.00242076	0		0
Rv0866	0.891123	0.00011634	0		0.356432	0.124191	0		0.603427	0.00034422	0		0.474807	0.0243577	0		0
Rv0867c	-0.863334	1.40366e-06	0		-2.51155	4.51321e-13	1		-0.418915	0.00637766	0		-2.60309	3.53476e-09	1		2
Rv0868c	0.0378639	0.949788	0		1.46448	1.60734e-05	1		0.175697	0.56603	0		1.25904	4.1918e-05	1		2
Rv0869c	0.401465	0.0540698	0		1.16664	3.77939e-08	1		-0.142216	0.413077	0		0.631636	0.000286485	0		1
Rv0870c	-0.00270904	0.989254	0		0.636492	2.4241e-06	0		-0.0018812	0.988197	0		0.49019	0.000289359	0		0
Rv0871	-0.0978706	0.556977	0		-0.927891	4.7524e-07	0		-0.303919	0.00833429	0		-1.64286	3.34882e-09	1		1
Rv0872c	-0.112594	0.717912	0		0.830641	0.000127199	0		-0.73739	4.35757e-05	0		1.07865	3.10226e-08	1		1
Rv0873	-0.0360533	0.786565	0		0.926801	1.25313e-13	0		-0.123645	0.182322	0		1.03441	4.12081e-15	1		1
Rv0874c	0.405015	0.346784	0		1.91632	1.72081e-07	1		0.383867	0.182537	0		2.56437	8.16685e-13	1		2
Rv0875c	0.222837	0.460386	0		0.528597	0.0315636	0		0.15687	0.443187	0		-0.00136601	0.996466	0		0
Rv0876c	-0.181893	0.191223	0		0.13482	0.259215	0		-0.193969	0.0773638	0		-0.150524	0.203943	0		0
Rv0877	0.409252	0.00061228	0		3.16341	1.12221e-28	1		-0.049064	0.683975	0		3.24882	4.15116e-31	1		2
Rv0878c	-0.39941	0.19668	0		-0.70492	0.0259984	0		-0.273248	0.291943	0		-0.239568	0.483261	0		0
Rv0879c	0.164936	0.762055	0		-1.20338	0.0247293	1		0.16321	0.693636	0		-1.32291	0.0332458	1		2
Rv0880	-0.338287	0.571193	0		-1.05437	0.0691375	1		0.0872045	0.863012	0		-1.26699	0.0588609	1		2
Rv0881	-0.335723	0.382385	0		-1.17751	0.0051778	1		-0.472709	0.102087	0		0.0822403	0.826452	0		1
Rv0882	-1.45578	0.153976	0		-0.341772	0.688747	0		-0.164177	0.867824	0		0.0273564	0.975076	0		0
Rv0883c	-0.649785	0.000467506	0		-2.36073	1.39281e-10	1		-0.64243	5.09377e-06	0		-3.0083	7.72786e-12	1		2
Rv0884c	0.0375603	0.838383	0		0.175017	0.166929	0		-0.124501	0.311013	0		-0.109856	0.434023	0		0
Rv0885	-1.53343	1.72198e-06	1		-3.02527	6.46518e-08	1		-1.57197	1.0207e-07	1		-2.25409	1.25411e-05	1		4
Rv0886	-0.968632	0.00103642	0		-2.57851	9.71353e-07	1		-1.28612	9.35125e-07	1		-2.31526	1.39992e-05	1		3
Rv0887c	0.635634	0.402913	0		-0.0730946	0.923395	0		0.203644	0.741248	0		0.037287	0.953786	0		0
Rv0888	-1.38994	2.52167e-06	1		-3.08105	1.93185e-08	1		-1.89231	9.87526e-13	1		-2.94235	5.60768e-09	1		4
Rv0889c	-0.172591	0.25309	0		-0.998317	2.63764e-08	0		-0.275046	0.0213918	0		-1.96985	5.15252e-12	1		1
Rv0890c	0.00222455	0.990973	0		-1.33416	9.40158e-10	1		0.134911	0.276418	0		-1.22746	2.77413e-08	1		2
Rv0891c	-0.121941	0.667409	0		-3.12097	1.70873e-08	1		0.26794	0.174917	0		-3.1039	1.50386e-06	1		2
Rv0892	-0.426503	0.0413028	0		-0.201115	0.321898	0		-0.00733446	0.974796	0		-0.0803752	0.729051	0		0
Rv0893c	0.0631096	0.836469	0		-1.88005	1.14215e-06	1		0.818923	1.70468e-05	0		-2.64614	3.65801e-06	1		2
Rv0894	-0.530052	0.432885	0		-1.31717	0.0584014	1		0.404873	0.392205	0		-0.32874	0.622849	0		1
Rv0895	-0.161625	0.804023	0		0.336686	0.455766	0		0.552914	0.106526	0		0.775654	0.0623942	0		0
Rv0896	-0.199435	0.0447658	0		-1.00045	1.13185e-13	1		-0.00206042	0.984469	0		-1.8022	5.32175e-20	1		2
Rv0897c	0.282737	0.100557	0		0.960861	3.8488e-08	0		0.33667	0.00948951	0		0.975695	4.48306e-09	0		0
Rv0898c	-0.106648	0.579664	0		1.02267	1.47299e-09	1		-0.172127	0.17845	0		0.781743	2.47107e-07	0		1
Rv0899	-0.0188999	0.957919	0		-0.350564	0.17171	0		0.14875	0.462674	0		-0.324009	0.229819	0		0
Rv0900	-0.870089	0.408708	0		-1.09748	0.239538	0		0.648504	0.421351	0		1.00258	0.212776	0		0
Rv0901	0.320666	0.371035	0		-0.0227838	0.948941	0		0.36483	0.104329	0		-0.2843	0.406676	0		0
Rv0902c	-0.0603782	0.803656	0		0.523712	0.00126592	0		0.0675894	0.687042	0		0.429373	0.00422597	0		0
Rv0903c	-0.263535	0.08767	0		0.148019	0.28029	0		-0.37119	0.00263209	0		-0.0596834	0.663223	0		0
Rv0904c	-0.361775	0.451883	0		1.97316	5.97024e-08	1		-0.284478	0.423246	0		2.58789	4.02742e-12	1		2
Rv0905	-0.0603586	0.725645	0		0.162752	0.174783	0		0.107516	0.383907	0		-0.740364	6.33304e-06	0		0
Rv0906	0.320194	0.069915	0		0.584818	0.000381469	0		0.366268	0.0103972	0		-0.528934	0.00863139	0		0
Rv0907	0.326828	0.0531979	0		0.18879	0.233692	0		0.365299	0.011896	0		-0.711812	0.000804355	0		0
Rv0908	0.198877	0.158127	0		-0.385108	0.0037544	0		0.198259	0.103489	0		-1.0974	2.56114e-08	1		1
Rv0909	-0.310739	0.501637	0		-1.27885	0.0120214	1		0.226262	0.565101	0		-1.41877	0.0281299	1		2
Rv0910	-0.373178	0.00831202	0		-1.1237	7.69319e-09	1		-0.155816	0.225573	0		-0.983179	2.50167e-06	0		1
Rv0911	0.289141	0.11379	0		-0.753634	0.000443628	0		0.302538	0.0290327	0		-1.17436	1.28537e-05	1		1
Rv0912	-0.143032	0.761154	0		-1.57305	0.00167787	1		0.0667615	0.832708	0		-4.0783	1.15528e-06	1		2
Rv0913c	-0.0449215	0.864324	0		-0.0633864	0.733978	0		0.0408526	0.839633	0		-0.62773	0.00201217	0		0
Rv0914c	-0.442269	0.0211776	0		-0.562555	0.00451897	0		-0.338699	0.0209951	0		-0.903367	6.6248e-05	0		0
Rv0915c	-0.328649	0.487275	0		1.40449	3.45693e-05	1		-0.695948	0.00876698	0		1.36823	1.13689e-06	1		2
Rv0916c	-0.401981	0.683274	0		1.08163	0.0850335	1		0.348103	0.588009	0		1.45712	0.0102294	1		2
Rv0917	-0.179431	0.416214	0		-0.314799	0.112574	0		-0.242823	0.154709	0		-0.210535	0.346364	0		0
Rv0918	-0.211897	0.679118	0		0.326196	0.392946	0		-0.391355	0.339018	0		1.14003	0.00397667	1		1
Rv0919	-0.0890739	0.893928	0		0.983836	0.0121738	0		0.439055	0.267849	0		2.00185	1.42114e-06	1		1
Rv0920c	-0.326111	0.129572	0		-0.97409	0.000102605	0		-0.0393138	0.866488	0		-0.755225	0.00754725	0		0
Rv0921	-0.106488	0.727142	0		0.20674	0.358038	0		0.0181306	0.944397	0		0.277113	0.226659	0		0
Rv0922	0.17035	0.181828	0		-0.506329	4.30185e-05	0		0.357302	0.000915455	0		-0.71453	5.79631e-07	0		0
Rv0923c	-0.160199	0.616389	0		-0.627233	0.0320363	0		-0.0715953	0.783684	0		-1.41302	0.000427724	1		1
Rv0924c	-0.337985	0.225919	0		-1.16998	0.000448759	1		-0.532554	0.00575288	0		-3.00151	3.52984e-07	1		2
Rv0925c	-0.436278	0.0205182	0		-1.38282	2.88592e-07	1		-0.254986	0.0802256	0		-1.64315	2.76971e-07	1		2
Rv0926c	-0.253338	0.328787	0		-0.728808	0.00587263	0		0.0087112	0.973529	0		-1.33442	0.000258178	1		1
Rv0927c	-0.145859	0.774743	0		-0.964854	0.0369023	0		-0.268015	0.354235	0		-2.42721	0.000186787	1		1
Rv0928	0.271628	0.115873	0		-0.873146	2.2243e-05	0		0.522838	0.000663303	0		0.219154	0.243687	0		0
Rv0929	0.333968	0.133988	0		-0.513767	0.0315534	0		0.311095	0.0884801	0		-0.306906	0.239972	0		0
Rv0930	0.352884	0.0714833	0		-0.299494	0.151508	0		0.193995	0.217036	0		0.0886136	0.666403	0		0
Rv0931c	0.394276	0.00032172	0		-0.114694	0.242896	0		0.334219	0.000672965	0		-0.0325202	0.738983	0		0
Rv0932c	0.125682	0.20866	0		-0.832536	4.09356e-12	0		0.292512	0.000687419	0		-1.39702	8.81708e-18	1		1
Rv0933	-0.466553	0.00228981	0		-2.25755	1.81975e-13	1		-0.326132	0.021067	0		-2.43671	1.73782e-10	1		2
Rv0934	-0.322046	0.00749743	0		-1.32011	1.84543e-12	1		-0.41016	0.000211167	0		-1.68516	1.59174e-12	1		2
Rv0935	-0.295177	0.00640664	0		-1.44193	1.88329e-14	1		-0.428086	1.99052e-05	0		-1.68971	2.08568e-14	1		2
Rv0936	-0.190527	0.264418	0		-1.27832	1.69302e-08	1		-0.453124	0.000664577	0		-1.27572	1.08832e-07	1		2
Rv0937c	-0.0565704	0.713129	0		-0.832662	2.96843e-08	0		0.210046	0.0409962	0		-1.02061	2.50356e-08	1		1
Rv0938	0.116949	0.49301	0		-0.753769	3.23529e-06	0		-0.151088	0.250225	0		-1.73549	5.74352e-13	1		1
Rv0939	0.247727	0.137298	0		-0.240142	0.121907	0		0.208513	0.129461	0		-0.520645	0.00145493	0		0
Rv0940c	-0.0436729	0.873616	0		0.472089	0.00857502	0		0.124948	0.455387	0		0.178682	0.359738	0		0
Rv0941c	0.03006	0.93411	0		0.816086	0.000208617	0		-0.223499	0.238609	0		0.328767	0.12962	0		0
Rv0943c	-0.851338	0.179039	0		-1.58296	0.0170841	1		0.986236	0.0145131	0		-2.10346	0.00228915	1		2
Rv0944	0.0601523	0.910485	0		-2.01948	0.00047942	1		0.210688	0.515107	0		-2.94755	0.000218436	1		2
Rv0945	-0.138876	0.550579	0		-1.50291	3.45458e-07	1		0.146493	0.408926	0		-2.17771	5.76778e-07	1		2
Rv0946c	0.148993	0.373093	0		-0.241376	0.11322	0		0.0118624	0.945927	0		-1.23144	2.58038e-07	1		1
Rv0948c	0.407764	0.132764	0		-1.26697	0.00057174	1		0.366362	0.163035	0		-0.356697	0.365972	0		1
Rv0949	-0.153776	0.322727	0		-0.113169	0.406782	0		0.0225747	0.885661	0		-0.159002	0.257864	0		0
Rv0950c	0.0661547	0.764803	0		-1.28747	7.29763e-08	1		-0.382758	0.0190436	0		-1.52959	2.37317e-06	1		2
Rv0951	-0.39896	0.00011634	0		-0.765164	6.44946e-10	0		-0.0999788	0.326541	0		-0.887415	4.77496e-09	0		0
Rv0952	-0.18875	0.100076	0		-0.382545	0.000465692	0		0.081693	0.477913	0		-0.70581	1.61505e-06	0		0
Rv0953c	0.0932362	0.9027	0		4.19323	2.45687e-14	1		-0.00586857	0.989658	0		4.65152	5.08565e-18	1		2
Rv0954	-0.412657	0.000342026	0		-0.83774	1.37836e-09	0		-0.215928	0.0363834	0		-0.865532	1.06755e-08	0		0
Rv0955	-0.100076	0.575418	0		0.000315506	0.997998	0		-0.247461	0.0391154	0		-0.591496	0.000411378	0		0
Rv0956	-0.0713178	0.881035	0		-2.10989	0.000164742	1		-0.102834	0.783274	0		-1.35097	0.0155524	1		2
Rv0957	-0.111233	0.469638	0		-0.717595	5.08245e-06	0		-0.228723	0.0436422	0		-0.659214	7.05574e-05	0		0
Rv0958	0.111847	0.547417	0		0.22879	0.123832	0		-0.0110345	0.950363	0		0.540991	0.000251241	0		0
Rv0959	-0.136214	0.435024	0		0.635118	1.38072e-05	0		-0.20169	0.110236	0		0.668644	4.72053e-06	0		0
Rv0959A	-0.43654	0.325393	0		-1.35391	0.00811569	1		-0.265438	0.419652	0		-2.50042	0.00105277	1		2
Rv0960	-0.0945387	0.838383	0		-1.034	0.0136169	1		0.0399194	0.907054	0		-1.92359	0.00106667	1		2
Rv0961	-0.0229045	0.946742	0		-0.93085	0.000435074	0		0.380023	0.0565035	0		-0.254775	0.37772	0		0
Rv0962c	0.529524	0.580613	0		0.45989	0.558841	0		0.27275	0.729031	0		1.07285	0.115169	0		0
Rv0963c	0.145125	0.760705	0		-0.509056	0.218206	0		0.700833	0.0435444	0		1.20371	0.0031297	1		1
Rv0964c	0.0487213	0.919169	0		-0.886401	0.0254749	0		0.00522892	0.987504	0		0.595511	0.0946403	0		0
Rv0965c	-0.550548	0.0639854	0		-0.129962	0.651486	0		-0.449832	0.0724716	0		0.408208	0.168436	0		0
Rv0966c	-0.254225	0.255665	0		-0.290023	0.162219	0		-0.160886	0.404938	0		-0.005988	0.979393	0		0
Rv0967	-1.05457	0.00096807	1		2.12046	1.76061e-12	1		-0.696041	0.00481556	0		2.29804	4.33758e-14	1		3
Rv0968	-0.316692	0.306448	0		1.92141	1.76983e-11	1		-0.546501	0.00539446	0		1.93789	5.29241e-14	1		2
Rv0969	-0.181858	0.322607	0		2.22744	2.19744e-19	1		-0.342709	0.0102231	0		2.28986	2.14914e-21	1		2
Rv0970	-0.296343	0.0696997	0		0.98742	2.26174e-09	0		0.151237	0.256073	0		1.3135	8.93903e-13	1		1
Rv0971c	0.763431	0.22679	0		1.14489	0.0339953	1		-0.258689	0.607051	0		-0.525911	0.388195	0		1
Rv0972c	-0.0603177	0.867075	0		-0.13561	0.61626	0		-0.187563	0.434833	0		-0.292492	0.341439	0		0
Rv0973c	-0.171357	0.49323	0		0.0142342	0.948283	0		-0.448169	0.0117423	0		-0.476938	0.0587903	0		0
Rv0974c	0.112243	0.749081	0		0.12515	0.650812	0		-0.548215	0.0242389	0		-1.04785	0.0115473	1		1
Rv0975c	0.313997	0.333091	0		0.471429	0.0938963	0		-0.201377	0.528219	0		0.408058	0.228572	0		0
Rv0976c	-0.332901	0.435307	0		-0.775482	0.065897	0		-0.433679	0.272926	0		-0.441843	0.417999	0		0
Rv0977	-0.513232	0.0975216	0		-0.0910764	0.763962	0		-0.654933	0.0135559	0		0.256441	0.417999	0		0
Rv0979A	0.0507209	0.957114	0		-1.89696	0.0197669	1		-1.47265	0.0122261	1		-2.39294	0.00205847	1		3
Rv0979c	0.886703	0.487275	0		3.53723	5.86878e-05	1		1.11152	0.336823	0		4.00212	4.38174e-05	1		2
Rv0980c	-0.286785	0.734054	0		2.46936	1.69194e-06	1		0.258679	0.699089	0		4.24139	7.73416e-13	1		2
Rv0981	-0.357366	0.0570342	0		-0.514513	0.0069085	0		-0.605931	3.88078e-05	0		-0.704247	0.000337915	0		0
Rv0982	0.356519	0.00368322	0		0.641654	2.69146e-07	0		-0.0871298	0.468697	0		1.17839	1.51765e-14	1		1
Rv0983	0.794193	4.49984e-09	0		1.55736	4.2963e-18	1		0.370488	0.000409379	0		1.43411	1.26782e-17	1		2
Rv0984	0.62272	0.000123225	0		1.54953	4.18887e-14	1		0.277805	0.0375108	0		1.20158	9.62256e-12	1		2
Rv0985c	-0.634039	0.220213	0		0.0173953	0.969496	0		0.280276	0.536848	0		0.794052	0.0855184	0		0
Rv0986	0.383739	0.122032	0		0.164502	0.500582	0		0.891167	0.000279117	0		1.91453	6.61569e-10	1		1
Rv0987	-0.0354409	0.899629	0		-0.463803	0.0129977	0		0.40328	0.0291964	0		0.825749	6.56082e-05	0		0
Rv0988	-0.332256	0.0602615	0		-1.28053	3.87829e-08	1		-0.199074	0.248695	0		-0.126785	0.53029	0		1
Rv0989c	0.453195	0.0980964	0		5.2346	1.17901e-25	1		-0.0172999	0.956558	0		5.71841	1.3615e-29	1		2
Rv0990c	1.17231	0.0157429	1		7.59063	5.91142e-22	1		1.7177	0.000902405	1		8.82777	1.79442e-22	1		4
Rv0991c	1.08082	0.00130749	1		6.73841	3.21079e-25	1		1.17826	0.000928322	1		8.1881	5.71404e-27	1		4
Rv0992c	0.130091	0.796231	0		1.05943	0.00125966	1		-0.16447	0.562732	0		0.272427	0.377525	0		1
Rv0993	0.0274355	0.919169	0		-1.87538	6.98434e-09	1		-0.604428	0.000187789	0		-2.22266	1.62382e-08	1		2
Rv0994	-0.0992768	0.568074	0		-0.0616247	0.663623	0		-0.332992	0.00448781	0		-0.362646	0.00789771	0		0
Rv0995	0.0418517	0.919169	0		0.417028	0.108274	0		-0.233	0.254593	0		-0.308703	0.250779	0		0
Rv0996	-0.237733	0.0891906	0		-0.546567	0.000174746	0		-0.356466	0.000520461	0		-1.09196	1.225e-10	1		1
Rv0997	-0.537037	0.065993	0		-2.30336	3.67463e-06	1		-0.373651	0.0486811	0		-2.95166	7.18771e-07	1		2
Rv0997a	-1.21199	2.81429e-05	1		-2.50467	1.94972e-07	1		-0.69119	8.31318e-05	0		-3.34984	1.23911e-08	1		3
Rv0998	-0.0971924	0.751552	0		-0.779287	0.00445396	0		-0.140185	0.462298	0		-0.596916	0.0253494	0		0
Rv0999	-0.235365	0.181215	0		-1.5027	1.07614e-08	1		-0.206188	0.134484	0		-1.38525	5.13153e-07	1		2
Rv1000c	0.017479	0.953376	0		-0.709898	0.0021753	0		0.0575875	0.75361	0		-1.79217	2.53515e-07	1		1
Rv1001	-0.130591	0.455878	0		-0.484466	0.00238448	0		0.0449178	0.78931	0		-0.517051	0.00428813	0		0
Rv1002c	-0.588868	0.00391326	0		0.101521	0.593579	0		-0.409797	0.0178667	0		0.567682	0.00415173	0		0
Rv1003	-0.195429	0.734054	0		0.0801959	0.861871	0		-0.464368	0.187681	0		-0.112766	0.810333	0		0
Rv1004c	-0.175927	0.644878	0		0.473204	0.0892492	0		-0.00891731	0.976666	0		0.605849	0.0230984	0		0
Rv1005c	0.272239	0.241894	0		1.57271	4.36984e-11	1		-0.113615	0.541605	0		0.977904	7.71393e-07	0		1
Rv1006	-0.064023	0.52154	0		-1.30053	4.0633e-18	1		-0.054013	0.545786	0		-1.61646	5.8573e-19	1		2
Rv1007c	-0.0757951	0.653486	0		-0.407798	0.00382929	0		-0.00842167	0.959262	0		-0.285505	0.0605186	0		0
Rv1008	0.289862	0.575617	0		-0.372826	0.442669	0		0.0723392	0.874372	0		-1.27347	0.0323039	1		1
Rv1009	-0.223219	0.138619	0		-1.03408	3.76783e-08	1		-0.513883	0.000131999	0		-1.36092	1.61723e-08	1		2
Rv1010	-0.267594	0.0986145	0		-1.07768	2.00256e-07	1		-0.445298	0.00141327	0		-0.723347	0.000377296	0		1
Rv1011	-0.175398	0.481329	0		-1.19535	2.4984e-05	1		-0.065506	0.787473	0		-0.587204	0.0379111	0		1
Rv1012	0.887426	0.303951	0		-0.238277	0.793637	0		0.275324	0.803181	0		1.65002	0.0474797	1		1
Rv1013	-0.484578	0.00164544	0		-0.754155	1.00446e-05	0		-0.344297	0.00885828	0		-0.517821	0.00200687	0		0
Rv1014c	0.339113	0.460386	0		-0.503058	0.282132	0		0.325482	0.343696	0		-1.59196	0.0179358	1		1
Rv1015c	0.158117	0.417388	0		-0.688289	0.000570708	0		0.537012	0.00055918	0		-0.794414	0.00260434	0		0
Rv1016c	-0.0505436	0.812753	0		0.79924	2.64838e-07	0		0.171021	0.244659	0		0.503772	0.00223211	0		0
Rv1017c	-0.142378	0.252008	0		0.566677	5.97662e-07	0		-0.00802949	0.956894	0		0.250379	0.0229806	0		0
Rv1018c	-0.0491329	0.807528	0		-0.358642	0.0133637	0		-0.334588	0.0101801	0		-0.634779	0.000290961	0		0
Rv1019	-0.0526222	0.815663	0		0.694399	1.10441e-05	0		0.0983001	0.506966	0		1.05889	1.28292e-09	1		1
Rv1020	0.162984	0.297978	0		0.437501	0.000976667	0		-0.0279841	0.861249	0		0.277548	0.0313475	0		0
Rv1021	0.109576	0.47801	0		0.434232	0.000645484	0		0.347128	0.00290764	0		0.580886	6.29283e-05	0		0
Rv1022	-0.00435333	0.989254	0		0.179232	0.387742	0		0.135965	0.472739	0		0.136744	0.546173	0		0
Rv1023	0.0666134	0.683274	0		-0.277109	0.0306553	0		0.138431	0.212046	0		-0.650578	3.04519e-05	0		0
Rv1024	0.268831	0.317349	0		-0.168279	0.524057	0		-0.0248534	0.919079	0		-0.295089	0.260792	0		0
Rv1025	0.0600057	0.816453	0		-0.742334	0.00111601	0		-0.127918	0.378745	0		-1.15393	1.21912e-05	1		1
Rv1026	0.470731	0.0613417	0		-0.658429	0.027476	0		0.0412081	0.854271	0		-1.70378	1.15128e-05	1		1
Rv1027c	0.522705	0.266616	0		2.02019	5.34552e-07	1		-0.0862396	0.827106	0		1.32276	6.34226e-05	1		2
Rv1028c	-0.0897022	0.805038	0		0.454483	0.0594899	0		-0.110685	0.643595	0		0.655434	0.00394636	0		0
Rv1029	-0.510599	0.129572	0		-1.15061	0.0034632	1		-0.289662	0.215724	0		-2.38914	2.29993e-05	1		2
Rv1030	-0.228712	0.42181	0		-0.91626	0.00219326	0		-0.425825	0.0196816	0		-1.39639	7.3322e-05	1		1
Rv1031	-0.0776432	0.895464	0		-0.859299	0.0705397	0		-0.473151	0.0774592	0		-1.09384	0.0157736	1		1
Rv1032c	0.0961572	0.81629	0		0.193958	0.52036	0		-0.0104086	0.973014	0		0.323711	0.219411	0		0
Rv1033c	-0.322845	0.318727	0		-0.522914	0.0962118	0		0.0389081	0.889001	0		-0.098084	0.749786	0		0
Rv1037c	0.589462	0.294902	0		2.35701	4.46641e-07	1		0.03071	0.950476	0		2.11121	3.98336e-08	1		2
Rv1038c	0.320268	0.7292	0		1.56142	0.008613	1		-0.380467	0.624743	0		2.50628	2.17021e-05	1		2
Rv1039c	1.12406	0.15152	0		4.56321	3.98138e-10	1		0.53483	0.342796	0		4.89174	8.25828e-15	1		2
Rv1040c	-1.05176	0.152793	0		0.428952	0.458708	0		-0.548327	0.325124	0		1.44151	0.00378014	1		1
Rv1041c	0.0807105	0.732974	0		0.57859	0.000540082	0		0.524367	0.00133613	0		1.98013	9.01915e-16	1		1
Rv1042c	0.11135	0.951687	0		-0.0753742	0.951792	0		-4.97714	0.126124	0		1.21863	0.220101	0		0
Rv1043c	0.454409	0.00128037	0		0.304601	0.0201952	0		0.631105	2.86309e-06	0		0.847215	4.11094e-08	0		0
Rv1044	-1.05294	0.0245264	1		-0.263601	0.540967	0		-0.528947	0.134484	0		0.0253751	0.95593	0		1
Rv1045	-0.611227	0.0413325	0		0.45157	0.0752256	0		-0.154796	0.547597	0		0.0406955	0.897504	0		0
Rv1047	-1.35204	0.316645	0		1.0393	0.246289	0		1.24606	0.262904	0		3.14435	0.0013532	1		1
Rv1048c	-0.0779986	0.895146	0		2.78505	6.56629e-12	1		0.457108	0.227746	0		3.65707	4.51152e-15	1		2
Rv1049	0.0680019	0.922454	0		5.45519	4.13131e-19	1		0.0198331	0.963257	0		7.2183	5.46329e-29	1		2
Rv1050	0.0959958	0.942104	0		5.83406	3.06985e-13	1		0.257905	0.697174	0		8.72406	1.3163e-23	1		2
Rv1051c	0.872811	0.599259	0		1.75909	0.135687	0		-0.245655	0.865071	0		3.28108	0.000222576	1		1
Rv1052	0.207883	0.40391	0		1.66017	1.28099e-11	1		0.460252	0.00474903	0		2.29238	1.2261e-17	1		2
Rv1056	0.164009	0.541275	0		0.471216	0.026148	0		0.147561	0.437409	0		1.10885	2.52242e-07	1		1
Rv1057	0.380973	0.0224581	0		0.464492	0.002723	0		-0.0747711	0.6955	0		-0.283526	0.12805	0		0
Rv1058	0.252307	0.384933	0		0.489582	0.0429481	0		-0.0224734	0.94381	0		0.0765054	0.800892	0		0
Rv1059	-0.0264375	0.947555	0		0.264603	0.284705	0		-0.543064	0.00271998	0		-0.755381	0.00488668	0		0
Rv1060	-0.749367	0.000521055	0		-1.07212	3.09872e-05	1		-0.400067	0.0352281	0		-1.30022	0.000232335	1		2
Rv1061	0.274261	0.139568	0		0.445762	0.00869336	0		0.227954	0.143046	0		0.688504	0.000183808	0		0
Rv1062	0.447777	0.300469	0		0.742682	0.0438507	0		0.0142467	0.971681	0		-0.0765342	0.849573	0		0
Rv1063c	-0.118392	0.750853	0		0.525302	0.0395394	0		-0.405221	0.0382261	0		-0.0501702	0.838929	0		0
Rv1064c	-0.445676	0.659362	0		0.795732	0.244388	0		-0.0418023	0.968212	0		0.807974	0.299301	0		0
Rv1065	-0.166126	0.542828	0		-0.166193	0.470115	0		-0.336316	0.163954	0		0.799147	0.00180994	0		0
Rv1066	0.518438	0.175393	0		1.26391	0.000173432	1		-0.25925	0.396152	0		0.630149	0.0590878	0		1
Rv1067c	1.39377	0.324509	0		0.869967	0.500899	0		-0.685515	0.47418	0		0.620813	0.489771	0		0
Rv1068c	0.367318	0.620921	0		0.0666081	0.922452	0		0.4945	0.265807	0		0.584343	0.277477	0		0
Rv1069c	-0.0228082	0.936753	0		0.40459	0.0160363	0		-0.0653277	0.742101	0		-0.406721	0.04314	0		0
Rv1070c	-0.00859457	0.973184	0		0.29449	0.0584795	0		-0.162593	0.25221	0		-0.770397	0.000284598	0		0
Rv1071c	0.0752537	0.770181	0		-0.0707613	0.731104	0		-0.276759	0.0784808	0		-0.528142	0.0183076	0		0
Rv1072	0.874512	3.88617e-09	0		2.29124	1.86058e-22	1		0.455401	0.000177999	0		2.33845	5.9023e-23	1		2
Rv1073	1.215	1.76643e-10	1		2.71328	4.03182e-22	1		1.00768	6.95841e-09	1		3.19898	1.203e-24	1		4
Rv1074c	0.0995664	0.369663	0		0.686552	4.7076e-10	0		0.0908305	0.329613	0		0.0107901	0.909442	0		0
Rv1075c	-0.679013	0.00659815	0		-0.598923	0.0198182	0		-0.359589	0.0357791	0		-0.29758	0.200902	0		0
Rv1076	-0.700636	0.00523414	0		-1.28891	4.43374e-05	1		-0.6721	6.04964e-05	0		-1.40455	5.61068e-07	1		2
Rv1077	-0.0630026	0.751974	0		-0.344633	0.0194579	0		-0.175322	0.18458	0		-1.28906	2.39886e-09	1		1
Rv1078	-0.474837	0.00560992	0		-0.561846	0.00137867	0		-0.44471	0.00249934	0		-1.61842	3.84213e-08	1		1
Rv1079	-0.390506	0.0629238	0		-0.360375	0.0686715	0		-0.422056	0.0172284	0		-1.63741	1.21536e-06	1		1
Rv1080c	0.0154802	0.915191	0		-0.630014	1.6298e-08	0		0.263201	0.00353448	0		-0.793851	9.39279e-10	0		0
Rv1081c	-0.16054	0.796231	0		-1.60036	0.00952799	1		0.347904	0.397814	0		-1.1548	0.0956425	1		2
Rv1082	0.0202226	0.920867	0		0.517148	8.20604e-05	0		0.25556	0.033467	0		1.24151	6.07305e-13	1		1
Rv1083	0.304861	0.407962	0		0.714221	0.018028	0		0.217898	0.428065	0		1.0863	0.000227524	1		1
Rv1084	0.320716	0.166407	0		1.03899	1.8191e-06	1		0.190479	0.291943	0		1.34081	1.25937e-09	1		2
Rv1085c	-0.139347	0.751444	0		-0.564726	0.129746	0		-0.613012	0.0206414	0		-0.891994	0.0298941	0		0
Rv1086	0.159863	0.254854	0		1.19683	1.71697e-13	1		0.163975	0.153031	0		1.55632	3.01585e-17	1		2
Rv1087	-0.312552	0.247745	0		0.238656	0.30631	0		-0.388105	0.0388189	0		0.815866	0.000160375	0		0
Rv1088	0.8462	0.572102	0		1.40374	0.204566	0		0.000662251	0.99931	0		1.78858	0.0489584	1		1
Rv1091	-0.838139	0.0185383	0		-0.212684	0.529595	0		-0.837939	0.000663941	0		-0.317191	0.325051	0		0
Rv1092c	-0.196749	0.13545	0		-1.56118	5.80524e-13	1		0.148219	0.184977	0		-2.35894	1.44594e-13	1		2
Rv1093	0.339066	0.00680147	0		0.0244644	0.848891	0		0.320467	0.00331424	0		-0.273874	0.0336847	0		0
Rv1094	0.0677932	0.725525	0		-2.1578	1.19941e-17	1		-0.00712021	0.971681	0		-4.06133	2.46023e-22	1		2
Rv1095	0.409178	0.0510878	0		-1.99328	1.75387e-11	1		0.137553	0.505376	0		-2.12857	6.02077e-12	1		2
Rv1096	-0.300558	0.0194141	0		-0.803311	1.80047e-07	0		0.136426	0.259693	0		-0.643593	0.000112022	0		0
Rv1097c	-0.201963	0.149108	0		-0.129303	0.313637	0		-0.321046	0.00536834	0		-1.53638	2.69007e-10	1		1
Rv1098c	-0.279957	0.0157429	0		-0.314179	0.00511451	0		-0.336294	0.00115487	0		-1.5598	5.39867e-12	1		1
Rv1099c	-0.20827	0.284617	0		-0.463314	0.0109273	0		-0.366716	0.0162614	0		-1.86831	4.95369e-08	1		1
Rv1100	-0.0438861	0.827139	0		0.443641	0.00120223	0		-0.252783	0.0393155	0		0.292348	0.0356527	0		0
Rv1101c	0.340534	0.0136106	0		0.718635	3.07981e-07	0		0.241319	0.0603177	0		1.07803	7.54005e-11	1		1
Rv1102c	0.0838554	0.686182	0		0.701468	8.47437e-06	0		0.256003	0.109012	0		1.52396	2.29793e-12	1		1
Rv1103c	0.0576149	0.797446	0		0.821232	5.67623e-07	0		-0.0580072	0.757676	0		0.955166	9.92888e-08	0		0
Rv1106c	0.544857	9.07014e-05	0		-0.15831	0.262525	0		0.299061	0.0109164	0		0.0330282	0.829797	0		0
Rv1107c	0.267759	0.144208	0		-0.798755	0.000121267	0		0.438425	0.00557371	0		-0.28694	0.181856	0		0
Rv1108c	0.390875	0.000777762	0		-0.441888	0.000267566	0		0.0421976	0.745353	0		-0.289204	0.0156226	0		0
Rv1109c	0.0679534	0.612743	0		-0.795628	1.08978e-09	0		0.00564521	0.969985	0		-0.928108	4.81284e-10	0		0
Rv1110	0.124818	0.156979	0		0.818281	5.53218e-14	0		0.0896775	0.261129	0		1.0578	2.29463e-17	1		1
Rv1111c	-0.305083	0.0580396	0		-1.22543	2.42815e-08	1		-0.136414	0.333494	0		-1.74889	4.62385e-09	1		2
Rv1112	-0.0958963	0.83209	0		-0.251621	0.473025	0		0.35713	0.21622	0		0.532103	0.12609	0		0
Rv1113	-0.754269	0.373093	0		-0.156622	0.8311	0		-1.08531	0.0419938	1		-0.838861	0.220601	0		1
Rv1114	-0.0367312	0.93411	0		-0.453566	0.155958	0		-0.535475	0.0342199	0		-0.494862	0.180203	0		0
Rv1115	-0.00776158	0.985786	0		0.0816565	0.777405	0		0.0699101	0.827106	0		0.449594	0.147903	0		0
Rv1117	-0.174354	0.282006	0		-0.496422	0.00120819	0		0.0672393	0.684586	0		0.113028	0.481747	0		0
Rv1118c	-0.269781	0.625863	0		0.335012	0.427031	0		-0.435737	0.194803	0		-0.212271	0.645006	0		0
Rv1120c	-0.101509	0.93275	0		-0.570291	0.486099	0		0.152432	0.832708	0		-0.410099	0.589589	0		0
Rv1121	-0.0621941	0.682998	0		-1.39516	1.10023e-12	1		0.152206	0.155047	0		-1.72948	1.01537e-12	1		2
Rv1122	0.145004	0.376901	0		-0.448073	0.00470014	0		0.194352	0.0825601	0		-1.34078	9.92339e-09	1		1
Rv1123c	-0.142438	0.624934	0		-1.40151	3.12917e-05	1		-0.0684716	0.770602	0		-1.25399	0.000342149	1		2
Rv1124	-0.13133	0.725924	0		-0.334186	0.274751	0		-0.0893701	0.740234	0		-0.455643	0.162402	0		0
Rv1125	-0.0526412	0.907568	0		-0.150992	0.650812	0		0.114803	0.674361	0		-0.664281	0.0732598	0		0
Rv1126c	0.0813873	0.816453	0		0.473628	0.045285	0		0.232341	0.273544	0		-0.116113	0.690939	0		0
Rv1127c	0.329053	0.0194885	0		0.268338	0.0425442	0		0.282654	0.0149557	0		-0.455133	0.00310426	0		0
Rv1128c	0.854028	0.000332211	0		-0.271722	0.305522	0		1.01995	4.97599e-06	1		0.683508	0.00901531	0		1
Rv1129c	1.0752	2.44474e-06	1		0.047984	0.839925	0		1.12052	1.78394e-06	1		0.817119	0.00182875	0		2
Rv1130	0.810655	0.00122306	0		0.204345	0.414565	0		0.49222	0.025229	0		0.234729	0.374446	0		0
Rv1131	0.877739	0.00621026	0		0.953137	0.00183125	0		0.664697	0.0138289	0		0.857513	0.00624278	0		0
Rv1132	0.0202421	0.945642	0		1.48754	4.18601e-12	1		0.22891	0.14429	0		1.57424	2.25197e-13	1		2
Rv1133c	0.0149075	0.9433	0		0.287209	0.0133698	0		0.0105416	0.948165	0		-0.751669	1.04214e-07	0		0
Rv1134	-0.131312	0.946742	0		1.76879	0.0859729	1		-0.229677	0.877492	0		1.90704	0.0542213	1		2
Rv1135c	-0.195249	0.552531	0		0.798066	0.00107006	0		0.663656	0.00648632	0		1.71403	2.41157e-08	1		1
Rv1138c	0.128187	0.760465	0		-0.0662833	0.85363	0		-0.0393387	0.894996	0		-0.790505	0.0397968	0		0
Rv1139c	0.00605437	0.992021	0		0.232162	0.604836	0		-0.168958	0.641241	0		-1.01709	0.055404	1		1
Rv1140	0.0120102	0.96265	0		-0.0604085	0.72724	0		0.300271	0.0281325	0		0.405508	0.0141575	0		0
Rv1141c	0.0669733	0.83439	0		-0.870233	0.0023827	0		0.398684	0.0305567	0		-0.327323	0.256878	0		0
Rv1142c	-0.00807791	0.971437	0		-0.504607	0.000527828	0		-0.218299	0.0482207	0		-1.44561	6.23718e-11	1		1
Rv1143	0.123509	0.516341	0		-0.658397	0.000503912	0		0.438225	0.00178584	0		-0.267589	0.192889	0		0
Rv1144	0.139748	0.784462	0		0.776419	0.0239543	0		0.373593	0.22639	0		0.331794	0.396239	0		0
Rv1145	0.0249172	0.967503	0		1.01706	0.00280795	1		0.154289	0.653213	0		1.57019	1.41163e-06	1		2
Rv1146	-0.0845831	0.838161	0		2.8538	9.43172e-16	1		-0.066638	0.818711	0		3.07811	3.4224e-19	1		2
Rv1147	0.792559	0.132332	0		2.73881	1.52779e-08	1		-0.288457	0.477538	0		2.38664	9.21583e-10	1		2
Rv1148c	0.394979	0.0511824	0		1.46115	6.67958e-11	1		0.664543	2.49803e-05	0		2.06443	3.77267e-17	1		2
Rv1149	-2.77881	0.139991	0		-0.0753742	0.950814	0		0.420233	0.717154	0		1.21863	0.20433	0		0
Rv1151c	0.261051	0.417277	0		0.483755	0.0710049	0		-0.0307594	0.919234	0		0.372849	0.177933	0		0
Rv1152	-0.362561	0.168149	0		0.443218	0.0440285	0		-0.682139	6.79555e-05	0		0.191491	0.309721	0		0
Rv1153c	0.205034	0.627107	0		0.525986	0.10463	0		-0.176301	0.550499	0		-0.1805	0.615266	0		0
Rv1154c	0.135585	0.70879	0		0.662448	0.00996289	0		-0.359856	0.102127	0		0.488903	0.0519972	0		0
Rv1155	0.0392736	0.81839	0		0.104145	0.378297	0		0.0911874	0.44007	0		-0.295127	0.0217794	0		0
Rv1155a	-0.553705	0.119025	0		0.368287	0.219645	0		-0.40857	0.0647588	0		-0.20609	0.494942	0		0
Rv1156	-0.142312	0.200555	0		-0.2418	0.0110035	0		0.121095	0.221585	0		-0.0888496	0.367481	0		0
Rv1157c	-0.990652	6.95792e-07	0		-3.86984	4.78141e-12	1		-0.894101	4.97661e-09	0		-4.19264	1.63634e-12	1		2
Rv1158c	-0.937001	0.00066696	0		-5.32171	2.69454e-08	1		-0.881396	3.71555e-06	0		-4.70341	1.85605e-08	1		2
Rv1159	0.0674095	0.761842	0		-0.396009	0.0252114	0		-0.0157263	0.937649	0		-1.03529	2.5293e-05	1		1
Rv1159A	-0.212714	0.541275	0		1.07719	3.50165e-05	1		-0.168341	0.462298	0		0.867495	0.000146193	0		1
Rv1160	0.353885	0.398945	0		-0.606856	0.166929	0		0.260455	0.430628	0		-0.809101	0.108143	0		0
Rv1161	0.538438	3.26357e-05	0		-0.353625	0.00263818	0		0.186593	0.108071	0		-0.344488	0.00277042	0		0
Rv1162	0.378557	0.00127829	0		-0.303353	0.00627218	0		0.102442	0.365274	0		-0.302924	0.00662861	0		0
Rv1163	0.194315	0.512297	0		-0.246494	0.366203	0		-0.343972	0.0523974	0		-0.822054	0.00316288	0		0
Rv1164	0.143573	0.371852	0		-0.658247	7.32581e-05	0		-0.0521855	0.730863	0		-0.968513	1.22465e-06	0		0
Rv1165	0.0796106	0.575707	0		-1.48126	3.01631e-13	1		0.0450978	0.729031	0		-0.921084	2.01091e-08	0		1
Rv1166	0.032349	0.865788	0		-0.657952	1.44236e-05	0		-0.0527134	0.725529	0		-0.385309	0.00708566	0		0
Rv1167c	0.16217	0.466145	0		0.668981	0.000258273	0		0.0743532	0.699147	0		0.262478	0.16464	0		0
Rv1168c	0.147409	0.544844	0		0.641171	0.000698303	0		0.129877	0.539992	0		0.420001	0.0467258	0		0
Rv1169c	0.102295	0.883572	0		1.3107	0.00172967	1		0.560029	0.274352	0		2.09709	3.99298e-05	1		2
Rv1170	-0.295982	0.312218	0		-0.626011	0.031723	0		-0.504772	0.0149694	0		-1.01058	0.00308724	1		1
Rv1171	-0.352626	0.280827	0		-1.67202	0.000141289	1		-0.706164	0.00238998	0		-1.29889	0.00193835	1		2
Rv1172c	-0.308978	0.0528209	0		-0.973532	6.09734e-07	0		-0.608143	5.27993e-05	0		-1.43474	2.62582e-07	1		1
Rv1173	0.140918	0.196835	0		-0.455279	1.30545e-05	0		-0.07439	0.463799	0		-1.09715	6.12875e-13	1		1
Rv1174c	0.315655	0.0832167	0		0.663021	8.30814e-05	0		0.0395143	0.845851	0		0.680314	5.9588e-05	0		0
Rv1175c	-0.272284	0.0451073	0		-0.501095	0.000247265	0		-0.378633	0.00187523	0		-1.36879	1.22078e-09	1		1
Rv1176c	-0.672748	0.0235282	0		-0.525746	0.0815461	0		-0.269585	0.305218	0		0.0213016	0.952134	0		0
Rv1177	-0.108095	0.571674	0		-1.96453	8.11126e-13	1		0.283172	0.0455786	0		-2.63124	6.78736e-12	1		2
Rv1178	0.454433	0.00179725	0		-0.887067	1.50342e-07	0		0.300408	0.0200198	0		-1.29584	2.58277e-10	1		1
Rv1179c	-0.630018	0.0260614	0		-1.91313	1.0238e-05	1		-0.24437	0.269658	0		-1.82555	0.000100949	1		2
Rv1180	-0.446497	0.502479	0		-1.795	0.0196168	1		-0.586769	0.16986	0		-1.44371	0.0513317	1		2
Rv1181	-0.529096	0.000554896	0		-1.22006	1.05267e-08	1		-0.578701	9.78189e-06	0		-1.50371	4.90774e-09	1		2
Rv1182	-0.473679	0.150316	0		-0.915658	0.0108707	0		-0.330035	0.159209	0		-1.31056	0.00257025	1		1
Rv1183	-0.133745	0.442466	0		-1.68222	1.67194e-10	1		-0.261364	0.0313406	0		-2.6344	1.0929e-11	1		2
Rv1184c	0.0464969	0.91417	0		-1.89577	7.83129e-05	1		0.0812049	0.764605	0		-2.54974	2.32052e-05	1		2
Rv1185c	-0.146312	0.315077	0		-1.18378	1.52646e-10	1		0.0838544	0.536545	0		-1.7261	2.51016e-11	1		2
Rv1186c	0.228928	0.605524	0		1.53297	4.31336e-06	1		-0.760372	0.00222553	0		0.205562	0.476647	0		1
Rv1187	-0.151762	0.722267	0		-1.54364	0.00082397	1		-0.39984	0.0486811	0		-2.89659	1.37693e-06	1		2
Rv1188	0.133184	0.836676	0		-0.983256	0.075003	0		-0.504048	0.129458	0		-2.53733	0.000188893	1		1
Rv1189	-0.106543	0.881606	0		0.0471344	0.929246	0		0.113825	0.79827	0		-0.470602	0.359242	0		0
Rv1190	0.61253	0.487275	0		0.552102	0.459785	0		-0.926805	0.137798	0		-0.827175	0.292444	0		0
Rv1191	-0.249333	0.546404	0		-0.86537	0.0324721	0		-0.162685	0.614931	0		-1.92379	0.0010911	1		1
Rv1192	-0.507368	0.00061716	0		-1.23796	7.82939e-10	1		-0.341619	0.00672051	0		-1.44482	7.67498e-10	1		2
Rv1193	0.171819	0.526683	0		-0.230034	0.345408	0		-0.0546542	0.815002	0		-0.643282	0.0191808	0		0
Rv1194c	-0.137155	0.180321	0		-0.314852	0.000778912	0		0.0696651	0.504682	0		0.698133	2.88672e-09	0		0
Rv1195	-0.652848	0.00343385	0		-5.22171	2.61583e-09	1		-1.17172	9.3895e-08	1		-6.28898	7.41873e-09	1		3
Rv1196	-0.683685	0.000680263	0		-5.37896	4.23357e-15	1		-1.13967	6.80023e-08	1		-5.43986	4.40733e-13	1		3
Rv1197	-1.09313	1.64864e-06	1		-2.47856	9.69595e-12	1		-1.15573	3.16279e-07	1		-1.51799	1.54288e-06	1		4
Rv1198	-1.03717	6.51344e-06	1		-3.03801	1.40873e-11	1		-1.14866	2.57272e-07	1		-2.1303	4.01648e-08	1		4
Rv1199c	1.07838	0.0260049	1		0.220321	0.681709	0		1.06799	0.00360558	1		0.850634	0.074175	0		2
Rv1200	0.0502428	0.773327	0		-0.318223	0.012555	0		0.481695	4.36159e-05	0		0.0370078	0.771921	0		0
Rv1201c	-0.29363	0.0380204	0		-1.80856	1.00501e-12	1		-0.0258483	0.878213	0		-2.00135	5.17301e-10	1		2
Rv1202	-0.129283	0.612743	0		-0.332665	0.118523	0		0.130847	0.499018	0		-0.664911	0.0158075	0		0
Rv1203c	-0.150611	0.859644	0		0.410552	0.470095	0		-0.0278429	0.964654	0		-0.467459	0.445884	0		0
Rv1204c	-0.047976	0.906825	0		0.809167	0.00127382	0		-0.0305639	0.908322	0		0.401861	0.105297	0		0
Rv1205	-0.207005	0.394939	0		-0.277451	0.201306	0		-0.160473	0.43015	0		0.36526	0.0891992	0		0
Rv1206	0.301097	0.0762096	0		0.709944	1.67483e-05	0		-0.0470388	0.784316	0		0.699209	1.34017e-05	0		0
Rv1207	0.00784118	0.980897	0		0.499486	0.0118568	0		0.0920409	0.686587	0		0.631217	0.00292551	0		0
Rv1208	-0.078408	0.654401	0		0.682638	9.66512e-07	0		0.047577	0.748676	0		0.490325	0.0004156	0		0
Rv1209	-0.0546873	0.88194	0		0.659055	0.00454815	0		-0.257616	0.182322	0		0.335222	0.137406	0		0
Rv1210	0.333038	0.0974101	0		0.683812	0.000279641	0		0.374118	0.0192569	0		0.766575	8.80535e-05	0		0
Rv1211	0.00439678	0.983976	0		-0.0631515	0.655003	0		0.0755352	0.558189	0		-0.191563	0.172695	0		0
Rv1212c	-0.34367	0.188404	0		-0.747655	0.00728342	0		-0.0171863	0.951506	0		-0.16116	0.582577	0		0
Rv1213	-0.201586	0.31995	0		-0.0347396	0.854261	0		-0.155192	0.291943	0		-0.598785	0.00173396	0		0
Rv1214c	0.0336059	0.966974	0		-0.59059	0.298099	0		0.540579	0.155761	0		-0.0205417	0.969485	0		0
Rv1215c	-0.164439	0.49007	0		-0.361321	0.0861928	0		-0.386713	0.0141383	0		-0.95509	0.000310317	0		0
Rv1216c	0.487963	0.0199773	0		0.0902557	0.686871	0		0.0115299	0.960224	0		-0.0978085	0.662023	0		0
Rv1217c	1.00315	0.0023007	1		-0.54034	0.176166	0		0.144876	0.588299	0		-0.915376	0.0123677	0		1
Rv1218c	0.956729	5.14626e-06	0		-0.479209	0.0377243	0		0.462625	0.00257539	0		-0.950985	0.000263432	0		0
Rv1219c	0.837181	0.00045102	0		-0.433116	0.106497	0		0.196597	0.307315	0		-1.35438	7.54631e-05	1		1
Rv1220c	-0.434723	0.121188	0		-0.639172	0.0257452	0		-0.582832	0.000972088	0		-1.1329	8.32439e-05	1		1
Rv1221	2.49662	1.38426e-20	1		5.32574	2.28822e-33	1		1.98677	2.84285e-18	1		5.41925	2.09904e-34	1		4
Rv1222	1.5938	1.35739e-14	1		4.25461	5.26821e-30	1		0.545512	5.1663e-06	0		3.92101	8.66303e-32	1		3
Rv1223	1.34556	8.31506e-14	1		2.6805	1.16371e-24	1		0.765218	1.28786e-08	0		2.90245	1.158e-26	1		3
Rv1224	1.03238	4.29756e-06	1		1.97811	1.41697e-13	1		0.85458	1.31162e-05	0		2.91449	7.48983e-20	1		3
Rv1225c	-0.508974	0.183457	0		-0.429453	0.247201	0		-0.0489512	0.889001	0		0.517916	0.111658	0		0
Rv1226c	0.199235	0.590978	0		-0.276976	0.415981	0		0.0253002	0.930964	0		-0.677446	0.0474784	0		0
Rv1227c	0.29436	0.422463	0		-0.578235	0.123484	0		0.0128461	0.973014	0		-0.824463	0.0607159	0		0
Rv1228	0.210717	0.812712	0		0.885078	0.124118	0		0.20097	0.745708	0		1.48518	0.0036128	1		1
Rv1228a	-0.622247	0.716207	0		0.199552	0.870718	0		0.0421696	0.978819	0		1.46023	0.18376	0		0
Rv1229c	0.122722	0.462523	0		0.163139	0.220582	0		0.135122	0.324798	0		0.43257	0.00153271	0		0
Rv1230c	0.0146111	0.952892	0		-1.15721	8.01789e-07	1		-0.280092	0.0257218	0		-1.54793	2.78378e-08	1		2
Rv1231c	0.222763	0.384274	0		-0.824962	0.00342431	0		0.00519224	0.981712	0		-1.77797	1.14577e-05	1		1
Rv1232c	0.180541	0.316265	0		-1.01671	1.48079e-06	1		0.206247	0.142548	0		-1.8594	4.48306e-09	1		2
Rv1233c	-0.156452	0.232427	0		-1.78979	2.12569e-15	1		0.0269182	0.848904	0		-3.13127	1.6772e-16	1		2
Rv1234	-0.276157	0.142416	0		-0.306611	0.0899501	0		-0.541107	0.000241491	0		0.0136287	0.941696	0		0
Rv1235	0.100066	0.728204	0		0.62418	0.00231284	0		0.0959201	0.648918	0		1.22323	1.55885e-08	1		1
Rv1236	0.0789973	0.803486	0		0.516639	0.0157389	0		0.0498616	0.831548	0		0.939864	1.08499e-05	0		0
Rv1237	0.0374452	0.907128	0		0.548064	0.0070534	0		-0.00319348	0.986603	0		0.995315	7.53118e-07	0		0
Rv1238	-0.11117	0.562004	0		0.544054	0.000267566	0		0.162814	0.22633	0		0.865967	1.03657e-07	0		0
Rv1239c	-0.130295	0.758445	0		2.12384	5.72335e-11	1		0.104004	0.785161	0		3.10694	1.56257e-15	1		2
Rv1240	-0.452645	0.000571105	0		-1.42466	4.1675e-12	1		-0.260855	0.0265469	0		-2.3177	4.92035e-12	1		2
Rv1241	-0.560879	0.0764898	0		-2.05453	2.73396e-05	1		-0.360348	0.192833	0		-1.61241	0.00182164	1		2
Rv1242	-0.411669	0.0769651	0		-1.19513	5.88704e-05	1		-0.396037	0.0481929	0		-2.45132	1.76564e-06	1		2
Rv1243c	0.703759	0.25508	0		0.603227	0.286065	0		-0.439042	0.333494	0		0.635527	0.17006	0		0
Rv1244	-0.0326461	0.923812	0		-1.32487	4.75916e-05	1		0.00413322	0.985304	0		-1.66993	8.606e-05	1		2
Rv1245c	-0.372431	0.0453293	0		-0.217536	0.221995	0		-0.242125	0.137842	0		0.297691	0.0986982	0		0
Rv1246c	0.154256	0.696655	0		1.26644	8.82586e-06	1		0.199971	0.498609	0		1.84383	4.53343e-09	1		2
Rv1247c	0.0978213	0.854347	0		1.43996	3.02854e-05	1		0.326363	0.392954	0		1.97377	3.11391e-07	1		2
Rv1248c	0.0291782	0.810302	0		0.884594	2.03793e-14	0		0.0129166	0.902868	0		0.787107	3.41573e-13	0		0
Rv1249c	0.0509853	0.828161	0		0.478415	0.00292283	0		-0.21657	0.0930764	0		-0.166894	0.310632	0		0
Rv1250	-0.024929	0.944692	0		1.0547	1.30764e-06	1		-0.425071	0.0199265	0		1.38856	6.14286e-10	1		2
Rv1251c	-0.911119	6.21168e-07	0		-1.99233	2.70144e-11	1		-0.57523	6.4564e-06	0		-2.45778	1.72669e-12	1		2
Rv1252c	-1.33238	1.36623e-05	1		-4.00854	1.91521e-08	1		-0.712122	0.000877144	0		-3.15543	1.14363e-06	1		3
Rv1253	0.101382	0.527436	0		0.669329	9.53028e-07	0		0.277056	0.0172731	0		0.740791	3.30562e-07	0		0
Rv1254	0.137303	0.469223	0		0.874125	1.90555e-07	0		0.150438	0.270458	0		0.775321	1.59973e-06	0		0
Rv1255c	-0.258957	0.565337	0		1.51614	3.27517e-06	1		0.284573	0.389322	0		2.25865	3.55574e-10	1		2
Rv1256c	0.0222773	0.9433	0		0.929075	1.30472e-06	0		-0.0581589	0.782063	0		1.7117	1.15711e-13	1		1
Rv1257c	-0.401596	0.00415402	0		-0.31345	0.0170816	0		-0.115505	0.400639	0		-0.057294	0.696447	0		0
Rv1258c	-2.28193	1.6533e-10	1		-2.51735	5.2016e-09	1		-0.819633	0.00131234	0		-0.738486	0.0461093	0		2
Rv1259	0.314744	0.527436	0		3.83856	2.47204e-15	1		0.53448	0.166524	0		5.35117	9.25553e-21	1		2
Rv1260	-0.287475	0.0540853	0		-0.00769928	0.955934	0		0.197687	0.122928	0		1.10642	4.73592e-11	1		1
Rv1261c	-0.0719931	0.75362	0		-0.789658	0.000119578	0		0.15614	0.333794	0		-1.07815	5.55121e-05	1		1
Rv1262c	0.220246	0.245933	0		-0.663605	0.00109853	0		0.356303	0.0160443	0		-0.966387	0.000271299	0		0
Rv1263	-0.427061	0.246034	0		-0.43852	0.219252	0		-0.121378	0.745353	0		-0.256714	0.54594	0		0
Rv1264	0.0888403	0.577085	0		-1.32402	9.6394e-12	1		0.378658	0.00146154	0		-1.64531	7.7364e-12	1		2
Rv1265	0.911454	2.622e-09	0		1.22236	2.40828e-13	1		0.906187	8.45688e-10	0		0.667792	1.99688e-06	0		1
Rv1266c	-0.368751	0.0357734	0		0.35774	0.0212661	0		-0.23353	0.114793	0		0.553742	0.000831193	0		0
Rv1267c	0.0119198	0.984139	0		0.242612	0.527962	0		-0.151343	0.663423	0		0.227851	0.539676	0		0
Rv1268c	0.366324	0.672981	0		0.936442	0.129656	0		0.00855203	0.988638	0		0.876218	0.142875	0		0
Rv1269c	-0.570501	0.325393	0		-0.0014233	0.997617	0		-1.01196	0.018114	1		-0.85932	0.141507	0		1
Rv1270c	-0.291066	0.209424	0		-1.01867	0.000170635	1		-0.340627	0.0589495	0		-1.48692	6.6097e-05	1		2
Rv1271c	-0.00253454	0.995088	0		-1.7362	0.000181752	1		0.422245	0.0787807	0		-1.83638	0.000596034	1		2
Rv1272c	0.0821204	0.618423	0		-1.111	1.54827e-08	1		-0.0919001	0.426261	0		-1.80314	4.52255e-11	1		2
Rv1273c	-0.0653238	0.786565	0		-1.64236	3.71227e-08	1		-0.0373377	0.834403	0		-3.04426	9.23937e-10	1		2
Rv1274	-0.162712	0.268502	0		1.12113	1.83495e-12	1		-0.114566	0.366873	0		1.10343	9.15763e-12	1		2
Rv1275	-0.140343	0.458889	0		1.63182	4.04344e-15	1		-0.319676	0.0199923	0		1.22917	1.4222e-11	1		2
Rv1276c	-0.0928285	0.951687	0		0.70095	0.432618	0		-0.207051	0.8087	0		-0.519255	0.541758	0		0
Rv1277	-0.367544	0.0721058	0		-0.279994	0.160076	0		-0.220945	0.12013	0		-0.869464	0.000120854	0		0
Rv1278	-0.378404	0.074166	0		0.379592	0.0384536	0		-0.486791	0.000864643	0		-0.3686	0.0391289	0		0
Rv1279	-0.486916	0.0216682	0		0.330601	0.0744939	0		-0.328759	0.0330558	0		-0.709766	0.000630481	0		0
Rv1280c	-0.0730697	0.63	0		-0.0097111	0.9375	0		-0.0439947	0.738834	0		-1.29158	3.67515e-11	1		1
Rv1281c	-0.0858174	0.674042	0		0.139737	0.371078	0		-0.277767	0.02598	0		-1.20561	2.95809e-07	1		1
Rv1282c	-0.347792	0.0689447	0		-0.553707	0.00532553	0		-0.14771	0.365274	0		-1.31371	1.27758e-05	1		1
Rv1283c	-0.167863	0.455021	0		-0.45274	0.0256619	0		-0.013567	0.951985	0		-1.33017	2.74521e-05	1		1
Rv1284	0.520091	0.392923	0		0.993961	0.0440944	0		-0.27025	0.558345	0		0.632006	0.15884	0		0
Rv1285	1.32491	1.50437e-07	1		4.43455	4.17652e-24	1		1.19052	2.0299e-07	1		3.60521	1.10978e-21	1		4
Rv1286	1.68168	2.48985e-11	1		5.21126	2.189e-28	1		1.81556	4.38537e-12	1		4.87331	5.24172e-27	1		4
Rv1287	0.685734	0.00164544	0		3.82251	2.68483e-23	1		0.463547	0.0104503	0		2.74068	2.77955e-19	1		2
Rv1288	1.14507	5.4373e-06	1		3.64075	7.93028e-21	1		0.749101	8.92565e-05	0		2.79165	4.84208e-19	1		3
Rv1289	-0.225305	0.185054	0		-0.65336	0.00022064	0		-0.0701127	0.675931	0		-1.25227	9.5639e-07	1		1
Rv1290A	1.82961	0.13355	0		2.18182	0.0387456	1		0.94811	0.383328	0		3.35689	0.000239594	1		2
Rv1290c	0.0694879	0.751306	0		-1.32343	1.54971e-07	1		0.174018	0.21548	0		-0.800406	0.000316506	0		1
Rv1292	0.0549215	0.742824	0		-0.635791	7.62625e-06	0		0.513415	3.87462e-05	0		-0.128955	0.375216	0		0
Rv1293	0.265776	0.0072454	0		-0.0963563	0.303613	0		0.411368	2.03406e-05	0		0.107907	0.280871	0		0
Rv1294	0.265116	0.00727839	0		-0.438867	2.43832e-05	0		0.279711	0.00191943	0		-0.485755	2.78148e-05	0		0
Rv1295	0.266911	0.0357756	0		-0.956741	4.32261e-09	0		0.218957	0.0565494	0		-0.922802	1.31055e-07	0		0
Rv1296	0.554746	0.00143267	0		1.23782	2.74323e-10	1		0.434075	0.00271086	0		1.6961	6.6895e-15	1		2
Rv1297	0.0223146	0.91247	0		-1.08304	1.22424e-10	1		-0.226158	0.0844657	0		-0.902266	1.0644e-08	0		1
Rv1298	0.104901	0.547996	0		2.04485	2.87777e-19	1		0.193656	0.16893	0		2.7082	2.32904e-23	1		2
Rv1299	0.304115	0.06427	0		2.6608	8.85372e-22	1		0.161047	0.310626	0		2.896	3.87085e-23	1		2
Rv1300	0.232503	0.0862586	0		1.63163	2.18543e-17	1		0.174106	0.165564	0		2.00864	2.185e-20	1		2
Rv1301	0.446361	0.00117579	0		1.48964	1.52075e-15	1		0.10712	0.420079	0		1.52596	3.0763e-16	1		2
Rv1302	0.232389	0.174027	0		0.313886	0.0372279	0		0.285134	0.0536706	0		1.28713	6.8246e-11	1		1
Rv1303	-0.378452	0.00741394	0		-2.28415	6.91066e-15	1		-0.305849	0.0230974	0		-2.12108	1.44723e-10	1		2
Rv1304	-0.277183	0.0358129	0		-1.87646	2.80182e-15	1		-0.235364	0.0625283	0		-2.10977	2.58389e-12	1		2
Rv1305	-0.225282	0.374552	0		-1.25811	3.10253e-05	1		-0.501699	0.00718729	0		-2.29396	1.10511e-06	1		2
Rv1306	-0.161157	0.13355	0		-1.30981	1.05493e-14	1		-0.229078	0.0153687	0		-2.40322	9.96299e-17	1		2
Rv1307	-0.067407	0.54581	0		-1.34474	2.21477e-17	1		-0.167019	0.0529873	0		-2.08987	1.37298e-20	1		2
Rv1308	-0.106512	0.383038	0		-0.918043	2.00827e-11	0		-0.131729	0.200301	0		-1.9171	3.29488e-18	1		1
Rv1309	-0.0111312	0.946093	0		-0.947126	8.44505e-12	0		-0.0257877	0.832975	0		-2.29101	1.94262e-18	1		1
Rv1310	0.076281	0.461046	0		-1.30463	1.02517e-17	1		-0.0522873	0.585099	0		-2.20327	1.42787e-22	1		2
Rv1311	-0.200171	0.220213	0		-0.825921	2.70557e-06	0		-0.0616783	0.70817	0		-1.20447	1.04214e-07	1		1
Rv1312	0.199303	0.159975	0		-1.01126	5.89622e-08	1		0.078549	0.547682	0		-1.74062	2.38518e-10	1		2
Rv1313c	-3.25444	0.156979	0		-0.262333	0.85363	0		-1.75594	0.260054	0		0.0826127	0.956514	0		0
Rv1314c	-0.224426	0.231641	0		-1.0606	4.80099e-06	1		0.340454	0.0162851	0		-1.25883	2.5131e-05	1		2
Rv1315	-0.459954	0.000194184	0		-0.523657	3.41504e-05	0		-0.0720142	0.56603	0		-0.530272	0.000320769	0		0
Rv1316c	0.128305	0.815791	0		1.66716	3.47408e-06	1		0.355119	0.179131	0		1.49208	9.75937e-07	1		2
Rv1317c	0.216656	0.487043	0		1.61593	2.90935e-09	1		0.382561	0.0306694	0		0.955681	7.51818e-06	0		1
Rv1318c	0.265771	0.295042	0		0.613405	0.00504286	0		0.0760047	0.747169	0		1.05226	3.88001e-06	1		1
Rv1319c	0.241121	0.232555	0		-0.897416	0.000105667	0		0.0802702	0.687383	0		-0.625052	0.00918457	0		0
Rv1320c	0.579186	8.00052e-05	0		-0.346111	0.0133487	0		0.821684	3.54463e-08	0		-0.39212	0.0106603	0		0
Rv1321	-0.0667399	0.823646	0		0.218925	0.293334	0		-0.168313	0.408036	0		-0.0195988	0.937758	0		0
Rv1322	0.0394362	0.923812	0		0.15046	0.596887	0		0.17301	0.484209	0		0.470752	0.0931989	0		0
Rv1322A	-0.0124422	0.919169	0		0.249086	0.000875268	0		0.259925	0.000652995	0		-0.396741	2.3549e-06	0		0
Rv1323	0.177061	0.0432361	0		0.409162	1.66876e-06	0		0.179709	0.0245818	0		0.89832	1.17441e-14	0		0
Rv1324	0.22749	0.00917502	0		-0.431107	1.72272e-06	0		0.509841	3.54463e-08	0		-0.895945	1.01768e-12	0		0
Rv1325c	-0.611484	0.148347	0		0.332343	0.351595	0		-0.400311	0.173481	0		0.96828	0.00156906	0		0
Rv1326c	0.519563	7.0608e-05	0		1.18045	2.68087e-13	1		0.588467	1.55678e-06	0		1.97179	8.93223e-21	1		2
Rv1327c	0.442281	0.000199709	0		1.09635	1.80661e-13	1		0.415476	0.00013322	0		1.63585	6.677e-19	1		2
Rv1328	-0.189137	0.0856276	0		-0.731595	1.81595e-08	0		0.0324325	0.78931	0		-0.822968	2.00843e-08	0		0
Rv1329c	0.279067	0.165475	0		0.431897	0.017551	0		0.253275	0.0806945	0		0.631218	0.000290961	0		0
Rv1330c	-0.114255	0.721006	0		0.487652	0.027476	0		0.0366507	0.885339	0		0.877997	8.66411e-05	0		0
Rv1331	-0.0261006	0.884062	0		1.05588	1.61009e-12	1		0.0717195	0.560245	0		1.07434	4.43458e-13	1		2
Rv1332	0.246556	0.0441543	0		1.16314	6.60326e-14	1		0.459301	2.54942e-05	0		1.47321	1.36526e-17	1		2
Rv1333	0.822818	0.000327108	0		1.40172	7.23556e-09	1		0.389996	0.0219915	0		1.39111	1.73479e-10	1		2
Rv1334	0.875117	6.12731e-05	0		4.20098	1.35486e-24	1		1.03346	1.42288e-07	1		4.89265	6.55971e-29	1		3
Rv1335	0.71301	0.0145548	0		4.2567	6.16721e-21	1		0.828073	0.000331583	0		5.15839	2.15455e-26	1		2
Rv1336	1.09123	2.57786e-09	1		4.73421	2.0477e-30	1		0.884543	7.12949e-09	0		4.88867	3.55128e-33	1		3
Rv1337	0.905437	1.92786e-08	0		4.05552	1.54224e-29	1		0.839547	1.05337e-08	0		4.45957	3.07342e-32	1		2
Rv1338	1.17357	1.9259e-09	1		4.55385	4.85618e-29	1		0.704095	6.48125e-07	0		4.72082	9.49233e-33	1		3
Rv1339	0.56357	3.69778e-07	0		2.76537	1.53273e-28	1		0.601411	2.04089e-08	0		3.61893	3.55128e-33	1		2
Rv1340	0.562209	8.49962e-05	0		2.03991	1.12637e-19	1		0.680935	4.37156e-07	0		2.66091	2.24444e-24	1		2
Rv1341	0.943372	0.00136611	0		1.65325	5.21166e-08	1		0.644051	0.00481087	0		2.19476	1.1787e-12	1		2
Rv1342c	0.0554313	0.919169	0		2.72853	1.82422e-12	1		-0.0198929	0.96194	0		2.63828	3.58805e-13	1		2
Rv1343c	-0.334648	0.384274	0		0.898625	0.00204035	0		0.0204353	0.96194	0		1.61658	1.46437e-06	1		1
Rv1344	0.38006	0.491591	0		0.177414	0.725291	0		0.188552	0.740234	0		1.5725	0.0009651	1		1
Rv1345	0.012275	0.97001	0		-0.113209	0.583357	0		-0.0844434	0.693636	0		-0.0913898	0.688666	0		0
Rv1346	0.0400742	0.88676	0		0.211363	0.25953	0		-0.0266094	0.903819	0		0.1633	0.428729	0		0
Rv1347c	-0.226588	0.734117	0		0.249226	0.617383	0		-1.15686	0.0317569	1		1.02511	0.0357024	1		2
Rv1348	-0.536171	0.00800814	0		-1.00279	3.79433e-05	1		-0.10968	0.620274	0		0.269664	0.244435	0		1
Rv1349	-0.323895	0.268502	0		-0.468948	0.0982509	0		-0.0568002	0.854523	0		-0.166955	0.629868	0		0
Rv1350	-0.366031	0.21189	0		-0.777213	0.0125224	0		-0.153335	0.528219	0		-1.4954	0.000621961	1		1
Rv1351	-0.695303	0.221337	0		-0.632826	0.237266	0		-0.173648	0.72045	0		-0.769839	0.185854	0		0
Rv1352	-0.389494	0.0967283	0		-0.402557	0.0810555	0		-0.252346	0.179374	0		-0.571325	0.0321652	0		0
Rv1353c	0.654376	0.266177	0		-0.320727	0.615171	0		0.122763	0.789919	0		-1.27144	0.0505036	1		1
Rv1354c	0.208948	0.391298	0		-0.876248	0.00126595	0		0.287087	0.0911073	0		-0.754965	0.00798274	0		0
Rv1355c	0.266176	0.204736	0		-0.686683	0.00330704	0		0.588355	0.000508165	0		-0.541043	0.0499123	0		0
Rv1356c	-0.238794	0.725924	0		0.332493	0.496559	0		-0.124946	0.840237	0		0.930884	0.0677562	0		0
Rv1358	0.0985918	0.773166	0		0.0160399	0.952507	0		0.396383	0.0740371	0		1.0928	4.60138e-05	1		1
Rv1359	-0.461642	0.470646	0		0.0895031	0.869227	0		0.486951	0.267515	0		0.251657	0.652149	0		0
Rv1360	0.115279	0.370951	0		-2.71302	8.14622e-20	1		0.219582	0.0388712	0		-3.5538	5.16252e-17	1		2
Rv1361c	-0.272263	0.150273	0		-2.47216	3.96778e-12	1		-0.436194	0.00481087	0		-3.20069	1.20161e-11	1		2
Rv1362c	0.303598	0.290107	0		1.41299	6.57572e-08	1		0.319356	0.0848353	0		1.37737	4.77168e-09	1		2
Rv1363c	0.16615	0.616129	0		1.50295	2.15008e-08	1		0.00460908	0.984876	0		1.47157	2.74379e-09	1		2
Rv1364c	0.452486	0.000339568	0		1.16583	2.55196e-13	1		0.225247	0.0246177	0		1.57159	1.21274e-18	1		2
Rv1365c	-0.0737181	0.926701	0		-0.681063	0.250557	0		-0.756456	0.0401108	0		-0.931112	0.0847	0		0
Rv1366	-0.514906	0.0347836	0		-0.596722	0.0198204	0		-0.0820908	0.729031	0		-1.15669	0.00108359	1		1
Rv1366A	0.317473	0.407941	0		0.1203	0.740793	0		0.259182	0.306321	0		1.00466	0.00033983	1		1
Rv1367c	-0.155074	0.529948	0		0.703078	0.000239325	0		0.00270718	0.988873	0		1.11809	3.42742e-07	1		1
Rv1368	-0.0729493	0.735358	0		-0.652091	0.00028776	0		-0.0476378	0.805471	0		-0.52989	0.00837133	0		0
Rv1371	-0.00799391	0.993653	0		1.02484	0.112306	0		0.517222	0.410347	0		0.470522	0.493621	0		0
Rv1372	-0.662157	0.00787178	0		-1.66817	4.57417e-06	1		0.375894	0.0392529	0		-1.33851	0.000300273	1		2
Rv1373	0.0756245	0.806563	0		-0.921776	0.00105292	0		0.490555	0.00770639	0		-0.0841964	0.755311	0		0
Rv1374c	-1.38275	0.0845692	1		1.14353	0.038895	1		-0.122622	0.854523	0		1.394	0.00629581	1		3
Rv1375	0.3069	0.0623656	0		0.323931	0.0325934	0		0.273327	0.055276	0		0.670668	6.37466e-05	0		0
Rv1376	0.31706	0.0578742	0		0.0284695	0.870302	0		0.367844	0.0130168	0		0.65011	0.000307308	0		0
Rv1377c	-0.317483	0.137298	0		0.556445	0.00233178	0		0.172903	0.270265	0		0.35281	0.0556803	0		0
Rv1378c	0.0442263	0.888211	0		0.530556	0.0090583	0		-0.291381	0.0393155	0		-0.520898	0.00747117	0		0
Rv1379	-0.708913	0.0394438	0		-0.740454	0.0401916	0		-0.465014	0.103768	0		-1.33624	0.00765006	1		1
Rv1380	-0.514484	0.249344	0		-0.00155712	0.996965	0		-0.592266	0.077697	0		-0.00612047	0.988994	0		0
Rv1381	-0.438146	0.0592986	0		1.00093	1.49564e-06	1		-0.674517	0.000194728	0		-0.0790903	0.732628	0		1
Rv1382	-0.596689	0.490087	0		1.36105	0.0150365	1		-0.825832	0.147342	0		0.121799	0.8543	0		1
Rv1383	-0.387193	0.224055	0		1.06168	3.79218e-05	1		-0.0861191	0.747707	0		-0.378216	0.230606	0		1
Rv1384	-0.223826	0.397619	0		0.714846	0.000604821	0		-0.0966141	0.697192	0		-0.343417	0.147346	0		0
Rv1385	-0.0219062	0.971682	0		0.977992	0.00349102	0		-0.116654	0.701442	0		-1.01551	0.0182629	1		1
Rv1386	-1.51766	1.60607e-10	1		-2.09485	1.26816e-11	1		-0.965618	3.87782e-08	0		-2.77685	9.68948e-11	1		3
Rv1387	-0.944139	3.1181e-10	0		-2.07091	2.87777e-19	1		-0.640002	1.59791e-07	0		-2.84506	1.76666e-21	1		2
Rv1388	-0.23838	0.0709114	0		-1.13157	1.3455e-10	1		0.0132408	0.932371	0		-1.42691	3.69919e-11	1		2
Rv1389	0.0992716	0.722267	0		-1.04758	7.06262e-05	1		0.261375	0.1546	0		-1.46285	1.6164e-05	1		2
Rv1390	0.126431	0.422463	0		-0.369475	0.00578939	0		0.421656	0.00134372	0		0.422011	0.00303534	0		0
Rv1391	0.516059	0.000256206	0		0.0940243	0.476115	0		0.36591	0.00324783	0		0.152492	0.241276	0		0
Rv1392	0.672995	2.90308e-08	0		1.2254	6.73019e-16	1		0.403534	7.17475e-05	0		0.981991	3.31222e-13	0		1
Rv1393c	-0.0007092	0.997411	0		1.23272	1.86784e-08	1		-0.189548	0.269448	0		0.838355	1.09968e-05	0		1
Rv1394c	-0.00369103	0.989254	0		0.758612	3.23532e-05	0		-0.442343	0.00146154	0		0.18037	0.261426	0		0
Rv1395	0.660318	0.0109901	0		3.95567	2.06325e-21	1		0.266547	0.254911	0		4.79223	3.6191e-26	1		2
Rv1396c	-0.182793	0.511625	0		-0.770358	0.00251026	0		-0.461593	0.0149123	0		-1.04846	0.00010947	1		1
Rv1397c	-0.162255	0.272668	0		0.368271	0.00225719	0		0.0447371	0.770602	0		0.510154	4.31731e-05	0		0
Rv1398c	-0.452436	0.000337461	0		-0.0863611	0.436333	0		-0.132041	0.272926	0		-0.101791	0.349555	0		0
Rv1399c	-0.0828968	0.814558	0		2.2308	3.7743e-14	1		-0.351036	0.0757555	0		2.66635	5.71781e-19	1		2
Rv1400c	-0.179132	0.507554	0		-0.802948	0.00259619	0		-0.326117	0.0577439	0		-1.85508	1.82467e-06	1		1
Rv1401	0.20777	0.529948	0		-1.10709	0.0027659	1		-0.239057	0.291943	0		-1.0921	0.00397411	1		2
Rv1402	0.0836009	0.851714	0		-0.801445	0.0405487	0		-0.492117	0.0226209	0		-2.09609	5.66833e-05	1		1
Rv1403c	-0.831743	0.214965	0		-0.422636	0.483902	0		-1.1528	0.000972088	1		-1.47016	0.00942902	1		2
Rv1404	-0.3186	0.0204234	0		-0.973997	1.70642e-08	0		-0.443583	0.000241491	0		-1.55294	2.93593e-11	1		1
Rv1405c	-1.5687	0.00075043	1		-0.967404	0.026337	0		-1.75396	9.10437e-08	1		-1.1203	0.00300617	1		3
Rv1406	-0.0502268	0.895464	0		0.815758	0.000591349	0		0.0382532	0.885661	0		0.976821	4.26127e-05	0		0
Rv1407	0.673801	0.0457797	0		1.63856	5.11388e-07	1		0.308438	0.21948	0		1.10962	9.29923e-05	1		2
Rv1408	0.00291848	0.986773	0		-0.614652	2.28418e-06	0		0.257059	0.00844502	0		-1.34677	8.70079e-11	1		1
Rv1409	-0.0555905	0.742824	0		-0.37477	0.00438261	0		-0.047134	0.734812	0		-1.27884	1.83462e-09	1		1
Rv1410c	0.0239039	0.839393	0		-0.0290379	0.721174	0		-0.19458	0.0145948	0		-0.559824	1.85237e-08	0		0
Rv1411c	-0.218267	0.0230772	0		0.379746	2.36876e-05	0		-0.196233	0.0280049	0		0.128434	0.148522	0		0
Rv1412	-0.517099	0.0562279	0		0.607557	0.00771576	0		-0.356146	0.129477	0		0.963606	0.000173369	0		0
Rv1413	-0.111763	0.841009	0		0.156923	0.706483	0		-0.211782	0.482679	0		-0.0276999	0.945108	0		0
Rv1414	-0.0683781	0.952381	0		0.802638	0.230089	0		-0.502092	0.369063	0		0.0315532	0.96125	0		0
Rv1415	0.189223	0.016268	0		-0.0157178	0.837514	0		0.0889712	0.22989	0		-0.367862	6.44858e-06	0		0
Rv1416	0.371298	0.00330531	0		0.303819	0.0112145	0		0.268017	0.013568	0		0.206807	0.0986982	0		0
Rv1417	0.474254	0.015827	0		0.331475	0.0822664	0		0.43804	0.00557462	0		0.144997	0.473105	0		0
Rv1418	0.320551	0.0122424	0		-0.0995159	0.448447	0		0.539093	5.59039e-06	0		-0.291356	0.0514135	0		0
Rv1419	-0.0137352	0.951687	0		-0.00299391	0.98422	0		0.377061	0.00407084	0		0.819928	4.09691e-07	0		0
Rv1420	0.282945	0.0293031	0		0.600979	3.03469e-06	0		0.235403	0.0375108	0		0.664009	6.918e-07	0		0
Rv1421	-0.0886918	0.616053	0		-0.170197	0.229689	0		-0.0233878	0.885661	0		-0.301217	0.0531116	0		0
Rv1422	0.428014	0.0144345	0		-0.129019	0.486183	0		0.0104666	0.956049	0		-0.8931	3.88149e-05	0		0
Rv1423	0.278792	0.217331	0		-0.13815	0.537282	0		-0.0647215	0.746634	0		-0.986038	0.000298835	0		0
Rv1424c	-0.508034	0.0347742	0		-0.577414	0.0223041	0		-0.395875	0.0282975	0		-0.939019	0.00186943	0		0
Rv1425	-0.354562	0.00406962	0		-1.83536	3.48132e-14	1		-0.615913	1.13712e-07	0		-2.11884	1.65283e-14	1		2
Rv1426c	0.0292449	0.933313	0		0.379785	0.0730722	0		-0.478954	0.00121238	0		-0.610865	0.00347858	0		0
Rv1427c	0.220789	0.240274	0		-0.355999	0.0550251	0		-0.464386	0.000228618	0		-2.09582	8.34511e-11	1		1
Rv1428c	-0.0997546	0.717565	0		-0.441336	0.0473547	0		-0.335416	0.0352281	0		-2.19823	1.66323e-07	1		1
Rv1429	0.29544	0.211851	0		0.54828	0.00907004	0		0.263268	0.161234	0		1.11378	1.27298e-06	1		1
Rv1430	-0.46693	0.263682	0		0.412901	0.225353	0		-0.121216	0.754925	0		0.542647	0.149325	0		0
Rv1431	-0.236207	0.417388	0		-0.00208262	0.993729	0		-0.160181	0.51773	0		-0.562071	0.091124	0		0
Rv1432	0.230088	0.625829	0		0.630408	0.0781517	0		-0.392316	0.183285	0		0.494459	0.132664	0		0
Rv1433	-0.89272	0.0051813	0		-1.22407	0.00120597	1		-0.416466	0.049878	0		-1.07578	0.00295658	1		2
Rv1435c	-0.257907	0.31995	0		-3.80843	1.02064e-08	1		0.0444251	0.838958	0		-5.19502	1.81032e-09	1		2
Rv1436	-0.279921	0.0165999	0		-1.53222	1.27778e-15	1		-0.149102	0.172192	0		-2.21844	1.94322e-17	1		2
Rv1437	0.0581072	0.624999	0		-1.12858	3.28607e-14	1		-0.200663	0.020513	0		-2.08155	6.7306e-19	1		2
Rv1438	-0.178728	0.129572	0		-0.901647	7.93958e-10	0		-0.0415465	0.738083	0		-1.90565	7.15479e-15	1		1
Rv1439c	0.18994	0.564508	0		-1.02521	0.00389217	1		0.194159	0.462247	0		-2.2201	0.000139969	1		2
Rv1440	-0.108416	0.649585	0		-1.17182	7.62625e-06	1		0.0965942	0.611129	0		-1.2471	9.40908e-05	1		2
Rv1441c	-0.297628	0.486882	0		-0.755574	0.0633107	0		-0.784208	0.00130461	0		-1.843	0.00020676	1		1
Rv1442	0.362149	0.00733195	0		1.19319	8.25203e-13	1		0.0221804	0.885978	0		0.663725	8.17108e-07	0		1
Rv1443c	-0.104339	0.719353	0		-0.748354	0.00363381	0		0.113729	0.541959	0		-1.2389	0.000120649	1		1
Rv1444c	-0.0183775	0.956706	0		-0.260177	0.271694	0		0.163382	0.393381	0		-0.510596	0.0706914	0		0
Rv1445c	-0.178037	0.326702	0		-0.212307	0.195535	0		-0.0347169	0.841849	0		-0.403587	0.0299777	0		0
Rv1446c	0.114636	0.589269	0		0.0757048	0.670201	0		-0.266818	0.0447806	0		-0.452162	0.0118551	0		0
Rv1447c	0.0207982	0.901532	0		0.150626	0.14728	0		0.0322988	0.803181	0		-0.0684325	0.532467	0		0
Rv1448c	0.0125894	0.95266	0		0.395312	0.00226642	0		-0.121233	0.349213	0		0.274924	0.0273481	0		0
Rv1449c	-0.00669629	0.96333	0		-0.208329	0.0176708	0		-0.096286	0.277886	0		-0.357293	0.000192457	0		0
Rv1450c	-0.821995	0.332653	0		1.13758	0.0503835	1		-0.404213	0.469874	0		2.08634	1.23678e-05	1		2
Rv1451	-0.0874149	0.61382	0		-0.326105	0.0156863	0		0.105406	0.44111	0		-0.255155	0.0731871	0		0
Rv1452c	-1.00092	0.117587	0		1.17062	0.00936892	1		-0.314507	0.484304	0		1.55838	0.000164718	1		2
Rv1453	0.405615	0.31187	0		1.93342	3.79908e-08	1		0.0304122	0.944394	0		2.86307	7.37757e-14	1		2
Rv1454c	-0.11953	0.565675	0		0.306467	0.0547557	0		-0.254424	0.062282	0		-0.0341414	0.845134	0		0
Rv1455	0.185457	0.771447	0		0.46173	0.320464	0		-0.34482	0.472739	0		1.59328	0.000224147	1		1
Rv1456c	-0.335181	0.279044	0		-0.687416	0.028612	0		-0.0275806	0.931776	0		-0.791019	0.048204	0		0
Rv1457c	-0.464791	0.0107453	0		-0.575708	0.00282404	0		-0.546562	0.00028721	0		-1.37154	1.86598e-06	1		1
Rv1458c	-0.313981	0.0310671	0		-0.684006	3.96444e-05	0		-0.40804	0.00105474	0		-1.0236	4.3735e-06	1		1
Rv1459c	-0.0129968	0.95266	0		-0.849828	2.7615e-06	0		-0.260697	0.0372767	0		-1.12752	5.00692e-07	1		1
Rv1460	0.725399	0.0138698	0		3.25239	8.93722e-17	1		-0.343923	0.0893317	0		2.58243	4.86062e-18	1		2
Rv1461	0.595355	0.000360396	0		3.74267	2.22995e-26	1		0.220397	0.145997	0		3.73959	2.75456e-27	1		2
Rv1462	0.57634	0.00498629	0		3.65998	3.94662e-23	1		0.220428	0.215907	0		3.67322	4.94657e-25	1		2
Rv1463	0.454104	0.0331689	0		3.61544	9.36086e-23	1		0.129077	0.497387	0		3.58796	6.06301e-25	1		2
Rv1464	0.674778	0.000334601	0		3.24543	1.19224e-22	1		0.0355697	0.861249	0		3.07171	1.14163e-23	1		2
Rv1465	0.678102	0.00532224	0		3.41352	7.43407e-20	1		0.398598	0.0419083	0		3.62711	6.70062e-23	1		2
Rv1466	0.188403	0.35088	0		2.87294	6.49803e-22	1		0.170134	0.307315	0		3.60965	2.62348e-26	1		2
Rv1467c	-0.0592475	0.878697	0		1.02776	3.22698e-05	1		-0.0985421	0.706328	0		2.23409	9.20792e-15	1		2
Rv1468c	-0.434945	0.38608	0		0.532146	0.168444	0		-0.127297	0.766495	0		2.14642	6.71484e-09	1		1
Rv1469	-1.17328	2.77636e-05	1		-0.828198	0.00251026	0		-1.31617	2.95056e-11	1		-0.692407	0.000586612	0		2
Rv1470	0.261094	0.616078	0		1.96414	3.84167e-07	1		0.594685	0.0792249	0		2.99035	8.23252e-13	1		2
Rv1471	2.67572	1.33641e-11	1		7.5283	2.75034e-27	1		2.66616	3.38589e-13	1		8.33453	6.27759e-31	1		4
Rv1472	1.38313	7.55514e-10	1		6.1427	1.31089e-31	1		1.57107	1.66101e-11	1		7.2286	2.09904e-34	1		4
Rv1473	1.07247	2.91788e-07	1		4.79616	6.4926e-28	1		0.916658	1.36803e-06	0		5.45328	1.09539e-30	1		3
Rv1473A	1.54633	0.144208	0		5.44739	5.2016e-09	1		0.636165	0.425132	0		5.14259	9.76002e-12	1		2
Rv1474c	0.663817	0.00721769	0		0.53212	0.0273965	0		0.616022	0.000927578	0		-0.107356	0.692571	0		0
Rv1475c	0.429485	4.48292e-07	0		0.428091	1.17749e-07	0		0.427612	1.121e-07	0		-0.288494	0.000136739	0		0
Rv1476	-0.300966	0.226672	0		-0.702649	0.00633881	0		-0.170255	0.415204	0		-1.32185	0.000409594	1		1
Rv1477	-0.738803	4.0902e-08	0		-2.51213	4.30385e-19	1		-0.742312	9.53989e-10	0		-3.23541	5.21837e-22	1		2
Rv1478	-0.696521	0.000121427	0		-1.89078	4.31128e-10	1		-0.833276	8.82756e-09	0		-3.13718	2.50153e-14	1		2
Rv1479	-0.149173	0.0726264	0		-0.556124	2.16558e-09	0		-0.124954	0.0874237	0		-0.686329	1.92486e-11	0		0
Rv1480	0.208661	0.175393	0		-0.077547	0.585025	0		-0.0977406	0.47246	0		-0.543152	0.000185531	0		0
Rv1481	0.0935648	0.540031	0		0.0776264	0.516643	0		0.128131	0.270011	0		-0.715095	6.73596e-07	0		0
Rv1482c	1.54373	0.129877	0		2.6951	0.00149065	1		-0.228001	0.803181	0		2.13446	0.000944727	1		2
Rv1483	-0.0503069	0.791301	0		-1.55923	5.28549e-12	1		0.208655	0.136234	0		-1.43848	8.56123e-08	1		2
Rv1484	-0.0806806	0.637899	0		-1.3352	3.09971e-11	1		0.0620784	0.706328	0		-1.88802	1.51463e-10	1		2
Rv1485	0.298698	0.0974101	0		-1.03307	9.11267e-06	1		0.492025	0.00282872	0		-1.3106	0.000103776	1		2
Rv1486c	-0.0478699	0.794498	0		-0.0989863	0.450918	0		-0.136328	0.266346	0		-0.672761	3.20801e-05	0		0
Rv1487	0.04789	0.824622	0		-0.142567	0.3798	0		-0.132589	0.317067	0		-0.629072	0.00074787	0		0
Rv1488	0.219827	0.0870253	0		0.307053	0.00789265	0		0.15686	0.158994	0		-0.234704	0.0625501	0		0
Rv1489	0.353115	0.0461763	0		0.643909	0.000176112	0		0.60752	7.04767e-05	0		0.950277	8.13674e-07	0		0
Rv1489A	0.194056	0.722267	0		1.05679	0.00426267	1		0.277351	0.421604	0		0.71838	0.0636106	0		1
Rv1490	0.546712	0.0527276	0		0.284274	0.313637	0		0.609049	0.0164669	0		1.31313	1.61102e-05	1		1
Rv1491c	0.223742	0.230982	0		-0.584964	0.00260577	0		0.0227875	0.902267	0		-0.385017	0.0368506	0		0
Rv1492	-0.282028	0.196835	0		-0.0985403	0.627299	0		-0.508439	0.00164539	0		-0.47382	0.0190659	0		0
Rv1493	0.21372	0.222019	0		0.0455648	0.786098	0		0.303699	0.0191844	0		-0.114864	0.46972	0		0
Rv1494	-0.368008	0.276222	0		-1.07006	0.00449282	1		0.316932	0.221907	0		-0.309368	0.406628	0		1
Rv1495	0.145845	0.698742	0		-0.251176	0.436948	0		-0.0560387	0.861249	0		0.0136587	0.969003	0		0
Rv1496	-0.160008	0.579641	0		0.254928	0.254526	0		-0.0580645	0.816525	0		0.150831	0.54257	0		0
Rv1497	-0.527923	0.000106004	0		-0.976675	3.27201e-09	0		-0.635465	1.43055e-07	0		-1.53303	8.98799e-15	1		1
Rv1498A	-0.447356	0.728204	0		1.75544	0.0193409	1		0.247181	0.858694	0		2.68258	0.00425523	1		2
Rv1498c	-0.0654538	0.761154	0		2.00201	4.6813e-18	1		0.181346	0.237799	0		3.06454	1.69891e-24	1		2
Rv1499	-0.993871	0.334153	0		0.314148	0.693109	0		-0.389812	0.567946	0		0.375272	0.572873	0		0
Rv1500	-0.0394025	0.904446	0		-0.342013	0.141508	0		0.421144	0.0445007	0		0.593191	0.0190659	0		0
Rv1501	0.256486	0.23755	0		0.162919	0.41928	0		0.836393	1.87656e-05	0		1.34434	2.61389e-08	1		1
Rv1502	-0.120449	0.56499	0		-0.119717	0.457978	0		0.397779	0.0136403	0		0.318267	0.0562879	0		0
Rv1505c	0.38601	0.156839	0		-1.06201	0.00121897	1		0.474054	0.0383964	0		-0.60766	0.0890813	0		1
Rv1506c	0.351171	0.146908	0		-0.725219	0.00834463	0		0.455749	0.02598	0		-0.697262	0.0424994	0		0
Rv1507A	0.0404116	0.971545	0		-2.46973	0.0141033	1		0.685743	0.241161	0		-1.23259	0.189526	0		1
Rv1507c	-0.00353933	0.989577	0		-1.40648	4.01267e-07	1		0.290179	0.127155	0		-1.19024	0.000357855	1		2
Rv1508A	-0.182374	0.722267	0		-0.271464	0.512693	0		0.125784	0.754292	0		-0.19682	0.686302	0		0
Rv1508c	-0.439656	0.00145067	0		-0.673158	4.64122e-06	0		-0.373018	0.00358514	0		-1.13125	5.12912e-08	1		1
Rv1509	0.0702364	0.836469	0		0.499672	0.0289602	0		-0.021733	0.943348	0		0.935082	0.000112865	0		0
Rv1510	0.37554	0.193645	0		2.72326	1.11874e-15	1		-0.0285214	0.92146	0		2.99697	2.87961e-19	1		2
Rv1511	-0.0477647	0.805115	0		-0.364517	0.00980883	0		-0.0723802	0.626482	0		-0.60933	0.000429428	0		0
Rv1512	0.120439	0.390386	0		0.22084	0.0611781	0		-0.22546	0.0301768	0		-0.447143	0.0017795	0		0
Rv1513	-0.217912	0.322607	0		0.752505	4.25316e-05	0		-0.367887	0.0327547	0		-0.0656754	0.769409	0		0
Rv1514c	-0.49138	0.179039	0		-0.959672	0.015879	0		-0.433853	0.157178	0		-1.42169	0.0113623	1		1
Rv1515c	-0.268793	0.356267	0		0.313598	0.193515	0		-0.144392	0.609137	0		0.0314114	0.925826	0		0
Rv1516c	-0.369488	0.23699	0		-0.288327	0.332915	0		-0.0192005	0.959262	0		-0.211674	0.582577	0		0
Rv1517	-0.587148	0.359669	0		-0.383206	0.502401	0		-0.483663	0.274477	0		-0.062312	0.909997	0		0
Rv1518	0.377663	0.157779	0		-1.22662	0.000710451	1		0.601213	0.0153687	0		-0.278899	0.479511	0		1
Rv1519	0.426579	0.798125	0		0.861058	0.445079	0		-0.780584	0.591711	0		2.61566	0.00875997	1		1
Rv1520	-0.0561267	0.845223	0		0.183855	0.372959	0		0.108826	0.596155	0		0.632959	0.00208053	0		0
Rv1521	-0.0261812	0.868714	0		-0.842896	5.20557e-10	0		0.089125	0.441741	0		-0.880554	1.71001e-09	0		0
Rv1522c	-0.332795	0.00155736	0		-1.27409	2.78456e-14	1		-0.212628	0.0221152	0		-1.10294	6.77517e-12	1		2
Rv1523	-0.145853	0.596336	0		-0.696857	0.00622564	0		-0.107788	0.60614	0		-1.10484	0.000609715	1		1
Rv1524	-0.491904	0.0122424	0		-1.14266	7.44532e-06	1		-0.340623	0.0225769	0		-1.56021	1.11362e-06	1		2
Rv1525	-0.50488	0.0255226	0		-2.09395	1.15071e-07	1		-0.515574	0.00427193	0		-2.15596	1.17473e-06	1		2
Rv1526c	0.0694027	0.823361	0		0.00724849	0.976293	0		0.337254	0.0576958	0		-0.010186	0.969037	0		0
Rv1527c	-0.240619	0.0744629	0		0.0409141	0.743066	0		-0.559183	5.92271e-06	0		0.0925888	0.43031	0		0
Rv1528c	3.5844	7.40694e-05	1		8.33191	2.97806e-14	1		3.55955	4.46293e-06	1		8.92161	2.5115e-17	1		4
Rv1529	0.810281	9.66762e-05	0		2.92259	6.67947e-20	1		0.650467	0.00017908	0		3.45352	5.93939e-24	1		2
Rv1530	0.303219	0.383038	0		1.76357	9.48766e-09	1		0.0637673	0.825599	0		1.64633	1.94266e-09	1		2
Rv1531	0.213016	0.477126	0		0.956528	8.41185e-05	0		0.0487835	0.848904	0		1.12188	1.96662e-06	1		1
Rv1532c	0.032698	0.946742	0		-1.9438	0.000107095	1		0.0757845	0.798359	0		-1.9472	0.000358238	1		2
Rv1533	0.0102837	0.96933	0		-2.33153	1.24736e-11	1		0.205538	0.165376	0		-2.75306	1.20201e-09	1		2
Rv1534	0.110576	0.620494	0		-1.90734	1.46606e-08	1		0.197787	0.186457	0		-2.76805	8.9123e-09	1		2
Rv1535	-0.854995	0.149243	0		-2.44814	0.00157702	1		-1.36958	0.00388098	1		-2.8569	0.000499027	1		3
Rv1536	0.686003	4.14107e-07	0		0.21742	0.0554691	0		0.723225	3.50527e-08	0		0.638719	7.42018e-07	0		0
Rv1537	0.533427	0.063063	0		-1.01518	0.00689578	1		0.349881	0.149586	0		-0.0464472	0.896997	0		1
Rv1538c	-0.0292252	0.93275	0		-0.3718	0.120442	0		-0.349181	0.0419083	0		-0.868321	0.00221685	0		0
Rv1539	-0.130823	0.421886	0		-0.131108	0.336344	0		-0.1732	0.178624	0		-0.377188	0.0118538	0		0
Rv1540	0.200532	0.315077	0		0.298847	0.0772384	0		0.00233167	0.988638	0		0.305473	0.0650606	0		0
Rv1541c	-0.892698	0.222019	0		-3.07937	0.0020638	1		-0.679243	0.191349	0		-3.34499	0.000558142	1		2
Rv1542c	1.20892	0.20286	0		-0.417017	0.674476	0		0.247441	0.762575	0		0.46963	0.534191	0		0
Rv1543	0.105488	0.515123	0		-0.425125	0.00240174	0		0.283206	0.0172731	0		-1.0017	2.08279e-07	1		1
Rv1544	0.172307	0.37332	0		-0.419297	0.0218102	0		0.0870321	0.575759	0		-1.54601	5.09113e-08	1		1
Rv1545	0.605839	0.065993	0		1.1873	0.000107824	1		0.26859	0.263539	0		0.937918	0.000589602	0		1
Rv1546	-0.474144	0.0113194	0		-1.01825	1.12703e-05	1		0.119448	0.501455	0		-0.552743	0.0201238	0		1
Rv1547	-0.390955	0.000570098	0		-0.325631	0.00158825	0		-0.144797	0.161234	0		-0.81713	1.57761e-09	0		0
Rv1548c	-0.282998	0.25844	0		-0.146973	0.524951	0		0.235231	0.263379	0		0.567327	0.0172747	0		0
Rv1550	0.134017	0.694915	0		-1.70563	5.1988e-05	1		0.213537	0.276812	0		-1.54681	0.000164207	1		2
Rv1551	0.13132	0.766596	0		-1.39454	0.00310897	1		0.0104445	0.974796	0		-1.72986	0.000752373	1		2
Rv1552	-0.735826	0.15876	0		1.32006	0.000542268	1		-0.406061	0.156379	0		1.66967	5.4289e-08	1		2
Rv1553	0.756984	0.298985	0		3.12512	1.39131e-07	1		-0.961982	0.0253419	0		2.40585	2.1647e-09	1		2
Rv1554	1.09875	0.315077	0		3.83141	4.28266e-06	1		0.490846	0.547226	0		3.39504	5.30717e-07	1		2
Rv1555	-0.114957	0.942131	0		3.14891	3.49641e-05	1		0.352704	0.68762	0		3.05531	4.75985e-06	1		2
Rv1556	-0.033683	0.954605	0		1.53524	1.00446e-05	1		0.0304265	0.950465	0		2.0667	6.32454e-08	1		2
Rv1557	0.314449	0.175393	0		-0.183453	0.442468	0		0.113291	0.622184	0		0.242009	0.345573	0		0
Rv1558	-0.197889	0.37967	0		-0.308463	0.123828	0		0.240104	0.182322	0		-0.163882	0.482958	0		0
Rv1559	-0.14785	0.157159	0		-0.811245	1.56758e-10	0		0.065936	0.52365	0		-1.17951	2.26522e-12	1		1
Rv1560	-0.20121	0.553854	0		0.234517	0.386747	0		-0.210001	0.379262	0		0.0166489	0.956483	0		0
Rv1561	0.45598	0.221337	0		0.229469	0.527281	0		-0.186189	0.528833	0		0.0443576	0.900855	0		0
Rv1562c	0.428298	0.0974101	0		-0.433071	0.12306	0		0.50976	0.00874069	0		-0.349391	0.227345	0		0
Rv1563c	0.573643	0.00198072	0		-0.26955	0.176842	0		0.230139	0.124405	0		-0.81813	0.0004344	0		0
Rv1564c	0.04873	0.724873	0		-0.200843	0.0395649	0		0.196371	0.0393155	0		-0.255251	0.01621	0		0
Rv1565c	0.016271	0.907128	0		-0.311653	0.000619818	0		-0.177067	0.0363834	0		-0.910317	3.31244e-12	0		0
Rv1566c	-0.861906	1.5084e-05	0		-1.73906	1.91967e-09	1		-0.802837	2.42058e-07	0		-2.75028	8.06999e-13	1		2
Rv1567c	0.181533	0.564508	0		-0.238251	0.409951	0		0.849598	0.00122988	0		-0.547946	0.208547	0		0
Rv1568	0.210614	0.494992	0		0.412301	0.100763	0		-0.138316	0.573321	0		0.394539	0.11877	0		0
Rv1569	-0.35351	0.200555	0		-0.11788	0.653268	0		-0.836441	3.0527e-05	0		-1.47814	5.57384e-05	1		1
Rv1570	-0.38831	0.241894	0		-0.0536166	0.866031	0		-0.5286	0.0230724	0		-0.16295	0.609378	0		0
Rv1571	0.16648	0.836469	0		-1.08283	0.117806	0		-0.485943	0.331369	0		-1.19599	0.0956206	1		1
Rv1573	-0.0470145	0.959564	0		-1.69246	0.0276304	1		-0.745157	0.153211	0		-1.35125	0.0676458	1		2
Rv1574	-0.102947	0.851714	0		-0.817079	0.0791625	0		0.62395	0.0514983	0		0.372879	0.394057	0		0
Rv1575	0.0827348	0.922444	0		-2.85086	0.00258905	1		0.846339	0.0956292	0		-0.758588	0.350112	0		1
Rv1576c	0.394226	0.0990952	0		0.297563	0.186339	0		0.551328	0.00196609	0		0.778925	0.000154841	0		0
Rv1577c	-0.128049	0.688028	0		-0.144592	0.5743	0		0.414973	0.0311846	0		0.828335	0.000384472	0		0
Rv1578c	-0.0772777	0.891377	0		0.630875	0.0722914	0		-0.00045524	0.998917	0		1.02205	0.0021581	1		1
Rv1579c	0.641605	0.208303	0		1.4017	0.00110032	1		0.128411	0.807221	0		2.21942	3.56504e-07	1		2
Rv1580c	0.782494	0.201101	0		1.31798	0.0111173	1		0.807028	0.0643022	0		2.04399	2.18995e-05	1		2
Rv1581c	1.14646	0.0588628	1		1.57588	0.00393691	1		0.506717	0.344291	0		2.64042	2.96139e-07	1		3
Rv1582c	0.55083	0.0279461	0		1.78613	9.06789e-11	1		0.466083	0.0367469	0		1.87172	9.21684e-11	1		2
Rv1583c	1.11557	0.125857	0		2.24424	0.000292993	1		0.178605	0.801232	0		2.2766	2.63339e-05	1		2
Rv1584c	-0.033728	0.973184	0		1.9172	0.00026062	1		1.19854	0.0221496	1		2.64007	3.06139e-06	1		3
Rv1585c	-0.0171687	0.976178	0		3.30517	6.66452e-15	1		0.389072	0.2557	0		3.71923	8.27357e-17	1		2
Rv1586c	0.196816	0.592117	0		2.9063	5.07945e-15	1		0.2481	0.401437	0		3.24309	7.65359e-17	1		2
Rv1587c	0.876309	0.307594	0		0.467757	0.569269	0		1.06312	0.229849	0		2.44493	0.00336458	1		1
Rv1588c	-0.649233	0.412229	0		0.620897	0.286271	0		-0.589992	0.168827	0		-0.325572	0.591894	0		0
Rv1589	0.120129	0.470815	0		2.72787	5.45463e-24	1		0.139036	0.312162	0		3.57043	1.19858e-28	1		2
Rv1590	-0.0841002	0.840444	0		0.748355	0.00627722	0		-0.346786	0.17828	0		0.63623	0.0234924	0		0
Rv1591	-0.0525477	0.867438	0		0.608511	0.00296539	0		0.0427522	0.866488	0		0.807573	0.000336806	0		0
Rv1592c	-0.197472	0.181948	0		-0.190019	0.138967	0		0.549655	6.04964e-05	0		1.12598	7.92462e-11	1		1
Rv1593c	-0.167587	0.362117	0		0.843686	2.05197e-07	0		-0.242304	0.0999463	0		0.970487	5.7733e-09	0		0
Rv1594	0.0880101	0.26162	0		0.576579	1.3368e-11	0		0.192946	0.00389816	0		1.47852	3.98617e-24	1		1
Rv1595	0.306863	0.0594615	0		1.20025	4.04334e-11	1		0.120894	0.450778	0		1.14361	1.02228e-10	1		2
Rv1596	0.388671	5.80719e-05	0		0.96294	1.38991e-14	0		0.450385	1.77551e-06	0		1.18197	3.27632e-17	1		1
Rv1597	0.712045	4.54532e-07	0		0.21711	0.0788042	0		1.07876	1.47199e-11	1		1.1117	4.07126e-11	1		2
Rv1598c	-0.11235	0.67905	0		0.0520265	0.814938	0		-0.211721	0.23742	0		-1.00251	0.00063679	1		1
Rv1599	0.155755	0.527436	0		0.356488	0.0601011	0		0.00328499	0.98693	0		0.176206	0.349966	0		0
Rv1600	0.156119	0.350797	0		0.850164	4.64134e-08	0		0.338535	0.00732932	0		0.64633	7.89092e-06	0		0
Rv1601	0.35108	0.0977315	0		0.804844	4.67183e-05	0		0.704193	7.51069e-05	0		1.07168	3.90655e-07	1		1
Rv1602	0.339755	0.069977	0		1.10526	1.22062e-08	1		0.418607	0.00408902	0		0.802169	6.99621e-06	0		1
Rv1603	0.227875	0.282115	0		0.44844	0.0122965	0		0.462295	0.00454744	0		0.222606	0.252167	0		0
Rv1604	0.464768	0.00795903	0		0.184875	0.283847	0		0.428047	0.00296601	0		0.163697	0.341091	0		0
Rv1605	0.454239	0.0310556	0		0.115987	0.588246	0		0.255461	0.141502	0		-0.271776	0.215807	0		0
Rv1606	0.188931	0.489978	0		0.133623	0.581557	0		0.4093	0.0195772	0		0.607832	0.00505345	0		0
Rv1607	-0.0336754	0.865084	0		-1.81695	1.67546e-11	1		0.0314361	0.840237	0		-1.71851	3.30148e-09	1		2
Rv1608c	-0.161872	0.438136	0		0.614546	0.000267566	0		-0.161238	0.352454	0		0.835966	1.00573e-05	0		0
Rv1609	0.0611021	0.658925	0		-0.792465	8.60611e-09	0		0.206192	0.0377873	0		-1.32257	1.61715e-11	1		1
Rv1610	0.0222748	0.952306	0		-0.698636	0.0128168	0		0.14661	0.459686	0		-1.54791	7.57704e-05	1		1
Rv1611	-0.102032	0.518131	0		-1.15296	6.67958e-11	1		-0.0426771	0.785766	0		-3.0434	6.97094e-16	1		2
Rv1612	-0.0649319	0.6804	0		-1.56406	3.22864e-15	1		-0.0541442	0.704796	0		-2.95919	7.27116e-18	1		2
Rv1613	-0.108051	0.422463	0		-1.82034	8.12509e-17	1		-0.296667	0.00557894	0		-3.50447	1.314e-18	1		2
Rv1614	-0.235796	0.0332254	0		-1.85533	7.76095e-19	1		-0.198075	0.047615	0		-2.94383	8.10756e-21	1		2
Rv1615	0.137304	0.307841	0		0.49709	2.4742e-05	0		0.536454	6.10367e-06	0		0.806366	1.11917e-08	0		0
Rv1616	0.4228	0.0121972	0		0.638628	0.0001131	0		0.332304	0.0173413	0		0.631811	0.000173042	0		0
Rv1617	0.129704	0.321383	0		0.431693	0.000118324	0		0.120058	0.291952	0		0.182937	0.124202	0		0
Rv1618	-0.0796377	0.662075	0		0.300524	0.0221969	0		-0.110455	0.446496	0		0.216481	0.133895	0		0
Rv1619	0.346903	0.15876	0		1.02618	7.29966e-06	1		0.100649	0.646713	0		0.703839	0.00104356	0		1
Rv1620c	0.409488	0.315397	0		0.0375748	0.929044	0		-0.345543	0.224052	0		-0.291825	0.453405	0		0
Rv1621c	-0.0252747	0.954283	0		-0.426078	0.175976	0		-0.0928062	0.757847	0		-0.194357	0.566783	0		0
Rv1622c	-0.298322	0.321512	0		-0.205604	0.456267	0		-0.276018	0.231287	0		-0.202302	0.506965	0		0
Rv1623c	-0.51343	0.00336742	0		-1.09772	3.90403e-07	1		-0.286015	0.0865041	0		-0.64107	0.0050605	0		1
Rv1624c	-0.483261	0.0594615	0		-0.226701	0.360911	0		-0.391814	0.0610297	0		-0.194854	0.482318	0		0
Rv1625c	-0.138719	0.407962	0		0.00842776	0.952507	0		-0.355561	0.00363551	0		-0.295082	0.0376639	0		0
Rv1626	-0.183874	0.253888	0		-1.01091	1.89865e-08	1		0.0467305	0.790021	0		-1.20759	3.08986e-08	1		2
Rv1627c	0.440262	0.0095801	0		0.68763	3.14709e-05	0		0.236417	0.120078	0		0.269355	0.102148	0		0
Rv1628c	0.21935	0.1111	0		0.460872	0.00027973	0		0.132415	0.287501	0		0.488735	0.000337915	0		0
Rv1629	-0.282652	0.0795649	0		-0.796099	1.65973e-05	0		-0.196616	0.144754	0		-1.03534	5.16139e-06	1		1
Rv1630	-0.116937	0.22648	0		-1.44824	2.87777e-19	1		-0.0533031	0.597749	0		-1.85667	1.35581e-20	1		2
Rv1631	0.202891	0.157516	0		-1.36516	3.92766e-12	1		-0.0696619	0.646744	0		-1.69087	1.74527e-12	1		2
Rv1632c	-0.633946	0.00204117	0		-2.18002	8.26974e-09	1		0.0399981	0.831066	0		-2.53755	1.13466e-08	1		2
Rv1633	0.2626	0.00917502	0		0.114535	0.216481	0		0.267556	0.00296601	0		-0.0252294	0.797357	0		0
Rv1634	0.355079	0.0736039	0		0.227513	0.222412	0		0.196101	0.2442	0		-0.0430937	0.830817	0		0
Rv1635c	0.264555	0.0626541	0		0.903582	2.66887e-09	0		0.223759	0.0792249	0		1.78703	1.31764e-17	1		1
Rv1636	-0.238351	0.0945337	0		-0.632796	3.23974e-05	0		-0.158282	0.21438	0		-1.26063	3.28798e-08	1		1
Rv1637c	0.0902809	0.73089	0		0.0892475	0.660272	0		0.428458	0.0121832	0		0.0299282	0.901532	0		0
Rv1638	0.0774112	0.546404	0		1.18271	1.02536e-15	1		0.275107	0.0036664	0		1.078	1.17441e-14	1		2
Rv1638A	0.191323	0.812712	0		0.488217	0.387314	0		-0.467074	0.349804	0		-0.208005	0.734035	0		0
Rv1639c	-0.292694	0.0628	0		-0.409572	0.0086919	0		-0.398319	0.00238112	0		-0.30704	0.0615427	0		0
Rv1640c	-0.305974	0.08767	0		0.87669	2.29239e-07	0		-0.201232	0.211173	0		1.57566	1.58221e-13	1		1
Rv1641	-0.0798806	0.513619	0		-0.350872	0.000393885	0		-0.127017	0.196081	0		-0.926843	5.20882e-11	0		0
Rv1642	-0.214763	0.491688	0		-0.682607	0.0208229	0		-0.412171	0.0461723	0		-1.65531	0.000110481	1		1
Rv1643	-0.0744227	0.732974	0		-0.671626	0.000145757	0		0.00911904	0.964654	0		-1.2693	9.18673e-08	1		1
Rv1644	0.0585285	0.838746	0		-1.28443	1.72272e-06	1		-0.0479843	0.841849	0		-1.72466	2.28974e-07	1		2
Rv1645c	-0.0669637	0.847999	0		0.894908	0.000131207	0		0.275583	0.234572	0		2.38481	1.13685e-14	1		1
Rv1646	-0.23015	0.132387	0		0.384088	0.00375801	0		-0.518226	5.24834e-05	0		0.200489	0.128182	0		0
Rv1647	0.272329	0.373288	0		0.936122	0.00025237	0		0.0904578	0.756825	0		1.36308	6.97671e-07	1		1
Rv1648	-0.205253	0.359628	0		0.538565	0.00307108	0		-0.315597	0.0578998	0		0.930915	1.85154e-06	0		0
Rv1649	-0.530178	0.00855082	0		-0.512155	0.0128425	0		-0.255384	0.16893	0		-0.138357	0.571468	0		0
Rv1650	-0.264586	0.105052	0		-0.678055	6.73064e-05	0		-0.471188	0.000633569	0		-0.939577	2.10373e-06	0		0
Rv1651c	-0.678947	0.0330998	0		1.67133	4.71722e-09	1		-0.599126	0.00709313	0		1.8854	3.25633e-12	1		2
Rv1652	-0.515903	0.241894	0		0.261216	0.483057	0		-0.45577	0.0865041	0		-0.61283	0.11563	0		0
Rv1653	-0.442738	0.341502	0		-0.0321995	0.940071	0		-0.558058	0.0310031	0		-1.67337	0.00152725	1		1
Rv1654	-0.236431	0.668672	0		-0.642847	0.190177	0		-0.509156	0.0765716	0		-1.84768	0.00172888	1		1
Rv1655	-0.729233	0.139278	0		-0.198997	0.665669	0		-0.607022	0.0228026	0		-1.84629	0.00086248	1		1
Rv1656	-0.638628	0.165384	0		0.00551663	0.989709	0		-0.425718	0.0878059	0		-1.62112	0.000937315	1		1
Rv1657	-0.960946	0.2115	0		-0.478216	0.485198	0		-0.352761	0.43499	0		-2.24519	0.00719466	1		1
Rv1658	-0.26403	0.279838	0		-0.40512	0.0716311	0		-0.3011	0.067636	0		-2.80657	5.20365e-09	1		1
Rv1659	-0.101546	0.760705	0		-0.620105	0.026045	0		-0.281678	0.107609	0		-2.33046	1.55657e-07	1		1
Rv1660	0.40001	0.0419924	0		1.11844	4.09501e-08	1		0.233989	0.132189	0		1.3415	7.24311e-11	1		2
Rv1661	0.351124	0.0109922	0		0.64331	3.52961e-06	0		-0.104907	0.408036	0		1.26042	3.93926e-14	1		1
Rv1662	0.383193	0.0675495	0		0.269589	0.171835	0		-0.133752	0.466903	0		0.728043	6.4498e-05	0		0
Rv1663	0.806637	0.000833256	0		0.543025	0.0223339	0		0.529854	0.00225234	0		0.943247	1.06358e-05	0		0
Rv1664	0.382583	0.0373337	0		1.00503	9.56414e-08	1		0.383976	0.0105959	0		1.35389	2.4632e-11	1		2
Rv1665	0.284012	0.0345874	0		1.10955	4.41104e-12	1		0.19688	0.120665	0		1.2504	1.98536e-12	1		2
Rv1666c	-0.201946	0.614929	0		-0.241296	0.48345	0		-0.439063	0.0435444	0		-0.833398	0.0160588	0		0
Rv1669	0.142622	0.944692	0		2.01392	0.0473174	1		-0.254496	0.829753	0		2.17375	0.00638046	1		2
Rv1670	-0.52818	0.492646	0		2.28227	7.92406e-06	1		-0.451818	0.444703	0		2.68075	9.24376e-08	1		2
Rv1671	-0.972244	0.501911	0		4.06428	1.61894e-06	1		0.583896	0.527068	0		4.13695	4.2044e-08	1		2
Rv1672c	-0.268652	0.397503	0		4.97016	4.19386e-25	1		-0.412174	0.0297775	0		4.50061	3.32487e-28	1		2
Rv1673c	0.883205	0.152945	0		9.58573	5.05927e-23	1		1.23493	0.00310274	1		9.59486	5.0766e-27	1		3
Rv1674c	0.922731	0.352151	0		8.32215	7.54558e-16	1		0.315731	0.736286	0		8.4663	1.29725e-18	1		2
Rv1675c	0.193028	0.840444	0		0.243497	0.733978	0		0.0930853	0.906034	0		-1.10961	0.169704	0		0
Rv1676	-0.144375	0.397503	0		-0.11964	0.410044	0		0.0984985	0.505201	0		-0.270934	0.0868533	0		0
Rv1677	0.00311666	0.989204	0		0.246384	0.066251	0		0.0253726	0.876187	0		-0.243763	0.110409	0		0
Rv1678	0.130387	0.574174	0		-0.0704923	0.725558	0		-0.101596	0.552714	0		-0.936256	7.11535e-05	0		0
Rv1679	0.111817	0.657694	0		-0.260651	0.215701	0		-0.19098	0.227004	0		-1.51772	1.22404e-06	1		1
Rv1680	0.117265	0.729472	0		-0.336382	0.232171	0		-0.10223	0.659099	0		-0.834657	0.00909645	0		0
Rv1681	0.183612	0.419551	0		-0.482691	0.0298735	0		-0.0618843	0.740234	0		-0.824227	0.000922202	0		0
Rv1682	0.186925	0.28419	0		-0.481848	0.00679771	0		0.675375	3.25612e-06	0		-0.376209	0.0691769	0		0
Rv1683	0.0405355	0.821795	0		-0.504558	0.000187779	0		0.132679	0.270458	0		-0.88194	8.8191e-08	0		0
Rv1684	0.261443	0.677659	0		-0.777573	0.178909	0		0.394577	0.336399	0		-1.51228	0.0334376	1		1
Rv1685c	-0.00810608	0.990973	0		1.05344	0.0164011	1		-0.492556	0.123781	0		0.648157	0.0627178	0		1
Rv1686c	-0.785878	0.181667	0		1.26094	0.00276322	1		-1.08784	0.00528495	1		1.52659	2.07413e-05	1		3
Rv1687c	-0.913636	0.188237	0		0.813973	0.107585	0		-1.45263	0.00227643	1		0.561402	0.208765	0		1
Rv1688	-0.228614	0.836469	0		0.459919	0.535213	0		-1.29556	0.0817486	1		1.06138	0.106316	0		1
Rv1689	-0.719569	0.000149262	0		-1.63253	6.45062e-09	1		-0.647678	0.000197822	0		-1.36446	1.37331e-05	1		2
Rv1690	-0.535184	0.196835	0		-0.645549	0.11941	0		-1.20271	2.60434e-05	1		-1.60718	0.000775675	1		2
Rv1691	-0.45489	0.301738	0		-0.814362	0.0681135	0		-0.445451	0.103354	0		-1.30171	0.00890768	1		1
Rv1692	-0.367703	0.181236	0		-1.09162	0.000734689	1		-0.222996	0.236395	0		-1.91968	8.61276e-06	1		2
Rv1693	0.235734	0.618377	0		-0.996795	0.0364382	0		0.176607	0.54043	0		-1.52788	0.00327803	1		1
Rv1694	-0.00300624	0.993075	0		-1.27243	0.000216569	1		-0.357183	0.0723709	0		-2.05904	1.05594e-05	1		2
Rv1695	-0.099073	0.525016	0		-1.07874	7.0997e-09	1		-0.0758523	0.549538	0		-1.59226	4.98516e-10	1		2
Rv1696	0.306641	0.183564	0		0.398257	0.0511949	0		-0.0522615	0.81594	0		0.153469	0.450964	0		0
Rv1697	-0.417352	9.10936e-06	0		-4.49094	2.23756e-25	1		-0.269284	0.000480713	0		-5.10908	3.72587e-25	1		2
Rv1698	-0.354053	0.00146723	0		-4.41677	1.32105e-18	1		-0.245828	0.00669922	0		-4.59732	1.82304e-18	1		2
Rv1699	-0.47113	0.000257753	0		-2.93057	4.49052e-19	1		0.0423778	0.77004	0		-2.59461	5.11685e-16	1		2
Rv1700	-0.146309	0.337817	0		-2.27289	2.42634e-13	1		-0.118966	0.306096	0		-2.96659	1.63511e-13	1		2
Rv1701	-0.01105	0.971437	0		-2.24248	1.66295e-09	1		-0.253386	0.0802393	0		-3.1163	1.70647e-10	1		2
Rv1702c	-0.0136269	0.973001	0		-0.593049	0.0351327	0		0.161987	0.491208	0		0.18445	0.50221	0		0
Rv1703c	-0.154504	0.315682	0		0.118783	0.355009	0		-0.0124073	0.94381	0		0.243473	0.0671711	0		0
Rv1704c	-0.178168	0.285618	0		-0.547376	0.000851731	0		-0.0259111	0.880683	0		-0.544041	0.00322971	0		0
Rv1705c	-0.237675	0.697493	0		-0.185696	0.712034	0		-0.461286	0.218482	0		0.190089	0.674963	0		0
Rv1706c	-0.503399	0.15047	0		0.0712412	0.831463	0		0.0731309	0.820461	0		0.126384	0.715536	0		0
Rv1707	-0.369177	0.00281402	0		-0.848468	2.39696e-08	0		-0.303447	0.00705797	0		-0.305378	0.024114	0		0
Rv1708	-0.46836	7.26621e-05	0		-1.58857	1.73357e-14	1		-0.093242	0.392954	0		-1.83326	3.99889e-13	1		2
Rv1709	-0.402442	0.00180357	0		-2.13027	2.00108e-15	1		-0.173945	0.137798	0		-2.25712	2.68854e-13	1		2
Rv1710	0.0336696	0.856741	0		-1.67487	9.69595e-12	1		-0.207349	0.0685045	0		-2.29129	3.6815e-12	1		2
Rv1711	-0.0116537	0.955772	0		-1.57297	1.62897e-11	1		-0.00715043	0.966458	0		-1.9695	1.52146e-11	1		2
Rv1712	0.0772052	0.70132	0		-1.33683	2.46814e-08	1		-0.119345	0.370189	0		-2.38117	1.58987e-10	1		2
Rv1713	0.307999	0.08007	0		-1.55147	5.67002e-09	1		-0.0491892	0.788784	0		-2.40966	4.89442e-11	1		2
Rv1714	0.25961	0.415962	0		-1.27464	0.00119906	1		0.318188	0.150434	0		-2.00603	0.000142967	1		2
Rv1715	0.610296	0.147796	0		-2.24625	0.0011243	1		0.340746	0.251965	0		-2.12267	0.00178538	1		2
Rv1716	0.202633	0.572102	0		-1.6089	0.000386171	1		0.353942	0.120776	0		-1.85899	0.000477633	1		2
Rv1717	1.55105	0.0837872	1		-0.32259	0.760261	0		-0.134226	0.814102	0		-2.89783	0.00216606	1		2
Rv1718	0.0719095	0.899629	0		-2.24428	0.000769328	1		0.0606123	0.866417	0		-2.01146	0.0017795	1		2
Rv1719	1.00927	0.0393335	1		-0.692347	0.252091	0		0.258405	0.420959	0		-1.02637	0.0519658	1		2
Rv1720c	-0.509982	0.25422	0		1.24223	0.000241179	1		-0.0149864	0.975412	0		1.58821	3.41311e-05	1		2
Rv1721c	-0.563208	0.359669	0		1.48659	0.000502981	1		-0.481628	0.313528	0		1.20311	0.0071986	1		2
Rv1722	0.177777	0.537848	0		0.756244	0.000854262	0		-0.24027	0.223302	0		0.496707	0.0219586	0		0
Rv1723	0.0920215	0.895464	0		0.61066	0.169137	0		-0.0863856	0.869924	0		1.32884	0.00158824	1		1
Rv1724c	0.368637	0.190315	0		1.13094	9.71664e-06	1		0.471069	0.0507845	0		2.93051	1.17717e-16	1		2
Rv1725c	0.680957	0.0264436	0		1.89679	2.72036e-09	1		0.331342	0.153031	0		2.49553	4.35599e-15	1		2
Rv1726	1.97051	0.0374031	1		2.70358	0.00126826	1		-0.663511	0.503157	0		2.90878	6.63353e-05	1		3
Rv1727	0.453241	0.805115	0		2.53801	0.0148905	1		-0.337932	0.835866	0		3.6084	0.000354272	1		2
Rv1728c	-0.190318	0.273852	0		-1.27104	4.27265e-08	1		-0.0659139	0.679859	0		-1.88223	5.31116e-09	1		2
Rv1729c	-0.160256	0.636765	0		-0.863276	0.0081826	0		-0.0198487	0.948069	0		-0.755249	0.035464	0		0
Rv1730c	0.141547	0.444554	0		-1.5904	5.13562e-09	1		0.270395	0.0486811	0		-2.57067	5.45019e-09	1		2
Rv1731	0.0670905	0.752648	0		-1.19762	2.31875e-07	1		-0.198635	0.13017	0		-2.32008	1.34352e-10	1		2
Rv1732c	0.143201	0.397329	0		0.652421	9.00031e-06	0		0.137138	0.283809	0		0.406534	0.00343681	0		0
Rv1733c	-0.987673	0.367661	0		-2.44419	0.0928672	1		0.336522	0.68674	0		-5.42685	0.0916374	1		2
Rv1735a	0.474656	0.666393	0		-1.86679	0.104664	0		1.63181	0.0151511	1		-0.729609	0.503289	0		1
Rv1735c	-0.14509	0.883231	0		-1.56633	0.0778361	1		0.92818	0.193584	0		-1.27823	0.27467	0		1
Rv1736c	-0.443033	0.657528	0		-2.41278	0.0352819	1		0.602814	0.399291	0		-3.35696	0.0590636	1		2
Rv1737c	-0.7699	0.43458	0		-2.66242	0.049192	1		0.203436	0.801393	0		-5.7999	0.0575896	1		2
Rv1738	-1.16534	0.280827	0		-3.32116	0.0418391	1		0.253162	0.790021	0		-6.96038	0.0802153	1		2
Rv1739c	-0.0479619	0.922444	0		-0.0565145	0.874648	0		0.0516559	0.877295	0		0.215804	0.518015	0		0
Rv1740	-1.11766	0.0242842	1		-1.07569	0.0335244	1		-0.0557991	0.904542	0		-0.400773	0.430131	0		2
Rv1741	-0.201456	0.744885	0		-0.551092	0.289985	0		0.143202	0.738083	0		-0.488334	0.341439	0		0
Rv1742	0.461021	0.09738	0		0.538738	0.0384536	0		-0.233943	0.268244	0		0.100759	0.705954	0		0
Rv1743	0.302302	0.0174958	0		1.44279	3.98727e-16	1		0.324668	0.00242563	0		1.96902	1.51483e-21	1		2
Rv1744c	-0.811623	0.579175	0		1.64633	0.0647975	1		-0.0431361	0.974796	0		1.65985	0.0699338	1		2
Rv1745c	-1.05276	0.237505	0		1.06714	0.0802535	1		0.190328	0.818711	0		1.98875	0.00134554	1		2
Rv1746	-0.405852	0.00519875	0		-0.834292	2.01298e-06	0		-0.400395	0.00167828	0		-0.396362	0.0193816	0		0
Rv1747	-0.136058	0.100345	0		-0.58572	5.21987e-10	0		-0.100278	0.193546	0		-0.912254	9.34133e-14	0		0
Rv1748	0.092636	0.821795	0		1.36454	1.33524e-06	1		0.483169	0.0600451	0		2.1962	2.5432e-11	1		2
Rv1749c	-0.443105	0.0384717	0		-0.624478	0.00556829	0		0.16071	0.422341	0		-0.135566	0.600482	0		0
Rv1750c	0.00480432	0.989204	0		-0.228767	0.33231	0		0.351553	0.0554043	0		-0.426613	0.125823	0		0
Rv1751	-0.228608	0.0453293	0		-2.40487	8.46286e-20	1		-0.1256	0.246838	0		-3.71616	3.1009e-18	1		2
Rv1752	-0.0375012	0.923721	0		-1.76092	2.96211e-05	1		-0.254215	0.21622	0		-3.5122	3.68243e-07	1		2
Rv1753c	-0.16671	0.525016	0		-0.668777	0.00656444	0		-0.693513	7.07202e-05	0		-1.39441	7.77723e-06	1		1
Rv1754c	-1.23805	4.5256e-06	1		-2.0016	2.29731e-07	1		-2.03425	6.5797e-15	1		-3.73739	5.1229e-11	1		4
Rv1758	0.0679966	0.961036	0		2.21851	0.00198025	1		0.629872	0.613516	0		5.2061	3.13894e-08	1		2
Rv1759c	-0.274925	0.649493	0		0.295591	0.520383	0		-0.695985	0.0457775	0		0.484868	0.21113	0		0
Rv1760	-0.225485	0.362103	0		0.327306	0.105234	0		-0.205801	0.284696	0		1.22487	2.37912e-08	1		1
Rv1761c	-0.00988482	0.989394	0		1.10536	0.0140845	1		-0.672075	0.0727901	0		0.559706	0.170181	0		1
Rv1762c	-0.124359	0.699885	0		0.351543	0.127222	0		-0.025393	0.930753	0		0.871635	0.000309068	0		0
Rv1765c	-0.286942	0.155347	0		-0.0744241	0.682449	0		0.208383	0.21948	0		0.195383	0.24827	0		0
Rv1766	0.268167	0.542828	0		1.47997	1.22728e-05	1		0.200951	0.560126	0		1.70607	5.79908e-07	1		2
Rv1767	0.731886	0.0248919	0		3.50493	1.17058e-16	1		0.644428	0.0109482	0		3.601	3.71872e-19	1		2
Rv1768	-0.850649	0.000453061	0		0.598363	0.00260577	0		-0.935989	3.16279e-07	0		0.239086	0.150357	0		0
Rv1769	-0.238537	0.0180934	0		-0.266202	0.00495837	0		-0.286011	0.00128349	0		-0.303135	0.00172965	0		0
Rv1770	-0.0677644	0.692285	0		0.136292	0.265394	0		-0.36163	0.00118452	0		-0.511495	0.000111112	0		0
Rv1771	-0.0123152	0.945093	0		0.397949	0.0001651	0		-0.193699	0.0468501	0		0.0887665	0.376877	0		0
Rv1772	-0.974187	3.3073e-07	0		-0.158032	0.311452	0		-0.922968	1.7244e-08	0		-0.0440057	0.779097	0		0
Rv1773c	-0.0455365	0.946742	0		-0.383012	0.42218	0		-0.24483	0.485153	0		-0.755856	0.122769	0		0
Rv1774	-0.412172	0.0425069	0		-0.841951	0.000227285	0		-0.532568	0.000430268	0		-0.954982	2.17113e-05	0		0
Rv1775	-0.0948512	0.592117	0		-0.96972	3.27066e-07	0		-0.263218	0.0202788	0		-1.2256	5.25252e-09	1		1
Rv1776c	0.167022	0.694376	0		1.04296	0.000498931	1		-0.156013	0.615489	0		1.01901	0.000465523	1		2
Rv1777	-0.184094	0.637847	0		0.0272169	0.935474	0		-0.365194	0.114495	0		-0.476609	0.14967	0		0
Rv1778c	0.485678	0.0023391	0		-1.70535	7.31667e-10	1		0.920982	1.44759e-07	0		-1.7981	2.13077e-06	1		2
Rv1779c	0.581884	0.000576364	0		-1.15803	3.06375e-08	1		0.659142	7.80518e-05	0		-0.717595	0.000720659	0		1
Rv1780	-0.0795947	0.722267	0		-2.35012	4.19973e-11	1		0.335447	0.0128867	0		-2.49437	2.69143e-10	1		2
Rv1781c	0.128403	0.688281	0		1.17328	1.1135e-06	1		0.439858	0.0318172	0		1.6076	1.49629e-09	1		2
Rv1782	0.153946	0.201101	0		1.01048	4.39687e-13	1		0.0847233	0.462298	0		1.23568	1.26647e-15	1		2
Rv1783	0.18095	0.115587	0		1.21443	1.20705e-15	1		0.111792	0.301701	0		1.10527	1.65504e-14	1		2
Rv1785c	-0.154394	0.448174	0		-0.302332	0.0938963	0		0.0619275	0.730892	0		0.138512	0.452449	0		0
Rv1786	1.14589	0.0704152	1		-0.33481	0.650642	0		-0.06113	0.928119	0		0.738593	0.179143	0		1
Rv1787	-0.104524	0.710841	0		-0.189316	0.397811	0		-0.550134	0.00129204	0		-0.372562	0.100357	0		0
Rv1788	0.271355	0.786565	0		-0.762957	0.359769	0		0.130288	0.829846	0		-0.0689859	0.91729	0		0
Rv1789	-0.00454113	0.980897	0		-0.456445	0.000349053	0		-0.0579525	0.663624	0		-0.368414	0.00459938	0		0
Rv1790	0.365735	0.435022	0		1.25024	0.000686152	1		0.73261	0.0441488	0		2.24146	7.0941e-08	1		2
Rv1791	-0.0552679	0.901532	0		-0.322085	0.316122	0		-0.462424	0.0790262	0		0.373042	0.207886	0		0
Rv1793	-0.139588	0.277448	0		0.857617	7.88462e-11	0		-0.0894089	0.450227	0		1.05787	3.40484e-13	1		1
Rv1794	0.121731	0.245369	0		1.04613	2.19672e-15	1		0.00246174	0.982355	0		1.12397	3.15358e-16	1		2
Rv1795	0.32508	0.000678362	0		1.02901	2.44694e-15	1		0.116429	0.195897	0		1.05591	7.23608e-16	1		2
Rv1796	0.212716	0.00548241	0		0.598398	2.68301e-11	0		0.142792	0.039836	0		0.766787	1.90968e-14	0		0
Rv1797	0.292192	0.0135811	0		0.222029	0.0344289	0		0.149694	0.181604	0		0.525155	4.13688e-06	0		0
Rv1798	0.464481	9.5818e-06	0		0.578891	3.52689e-08	0		0.312099	0.000796365	0		0.982445	4.45699e-14	0		0
Rv1799	0.554683	0.663093	0		-1.68905	0.129466	0		0.388558	0.721349	0		0.277173	0.789054	0		0
Rv1800	0.480748	0.0255296	0		0.615826	0.00264539	0		0.718718	0.000121048	0		1.55518	1.37109e-10	1		1
Rv1801	1.95343	1.18642e-05	1		6.86783	9.79437e-22	1		1.50751	2.64184e-05	1		7.74221	2.50433e-26	1		4
Rv1802	-0.119278	0.858286	0		3.05759	2.42098e-11	1		0.28239	0.552714	0		5.26248	1.89589e-19	1		2
Rv1803c	-0.646172	0.0466267	0		-0.131215	0.674476	0		-0.444322	0.0512607	0		0.385208	0.147025	0		0
Rv1804c	-0.101221	0.93275	0		2.27009	0.000218743	1		0.33844	0.595584	0		2.96668	6.6742e-08	1		2
Rv1806	-1.39877	0.352151	0		-1.09006	0.364413	0		-0.0957704	0.961498	0		1.76039	0.155977	0		0
Rv1808	0.0619797	0.911661	0		1.68927	1.08969e-06	1		-0.553394	0.0686361	0		1.69759	9.91252e-08	1		2
Rv1809	0.192462	0.663556	0		1.96416	9.04058e-09	1		-0.788949	0.00358786	0		1.44453	3.12458e-07	1		2
Rv1810	-0.19531	0.454542	0		0.166976	0.438826	0		-0.180548	0.364693	0		0.0662776	0.770467	0		0
Rv1811	-0.226119	0.315682	0		0.335095	0.0704643	0		0.27586	0.15278	0		1.15872	4.64492e-07	1		1
Rv1812c	0.11989	0.885205	0		0.498053	0.358038	0		0.495025	0.276093	0		-0.336564	0.584921	0		0
Rv1813c	-0.556056	0.565675	0		-0.599114	0.450585	0		0.630394	0.368528	0		-2.78113	0.042366	1		1
Rv1814	0.347252	0.0953504	0		1.03995	3.78497e-07	1		0.66898	0.000176214	0		1.73615	2.09006e-12	1		2
Rv1815	-0.681178	3.43023e-06	0		-1.05035	4.42948e-09	1		-1.01767	9.14883e-13	1		-2.53538	1.19771e-18	1		3
Rv1816	-0.598989	0.0013565	0		-1.21211	8.25378e-07	1		-0.73974	6.25379e-08	0		-2.11804	2.12773e-12	1		2
Rv1817	-0.336107	0.0966698	0		0.514126	0.0032868	0		-0.342718	0.0184372	0		0.413786	0.0108064	0		0
Rv1818c	-0.423505	0.212243	0		0.107965	0.725558	0		-0.686831	0.00244569	0		-0.0938709	0.751045	0		0
Rv1819c	-0.36101	0.132803	0		0.420757	0.038492	0		-0.217416	0.293234	0		0.517664	0.0192973	0		0
Rv1820	0.0249255	0.91417	0		0.302915	0.0373905	0		-0.165952	0.21622	0		-0.287266	0.0732598	0		0
Rv1821	0.19353	0.0188604	0		0.408125	7.10614e-07	0		0.208694	0.00509575	0		-0.0267558	0.72413	0		0
Rv1822	0.234205	0.241869	0		-0.135423	0.481678	0		0.268899	0.114878	0		-0.0754143	0.742899	0		0
Rv1823	0.278842	0.146719	0		-0.531855	0.0108025	0		0.0673533	0.714491	0		-0.728122	0.00273174	0		0
Rv1824	0.1031	0.784325	0		-0.67977	0.0376046	0		-0.101364	0.734812	0		-0.645813	0.0852631	0		0
Rv1825	0.174608	0.388541	0		-0.480894	0.0126112	0		0.236415	0.145138	0		-0.0175544	0.935292	0		0
Rv1826	-0.022633	0.933801	0		-0.965821	1.56113e-05	0		-0.157627	0.327687	0		-0.525047	0.0141652	0		0
Rv1827	-0.0812634	0.444486	0		-0.184473	0.0287897	0		-0.0553864	0.568455	0		0.378231	2.37079e-05	0		0
Rv1828	0.169284	0.113686	0		0.443785	1.0034e-05	0		0.0577844	0.591431	0		1.05732	8.02165e-15	1		1
Rv1829	0.333747	0.00259809	0		0.622943	1.02884e-07	0		0.621077	3.54463e-08	0		1.36745	6.69247e-17	1		1
Rv1830	-0.347146	0.000334601	0		-0.864008	1.59817e-11	0		-0.06656	0.466748	0		-1.00755	1.63634e-12	1		1
Rv1831	0.185379	0.117371	0		2.12122	2.88496e-23	1		0.708695	4.6986e-09	0		2.99558	5.46329e-29	1		2
Rv1832	0.694994	1.43464e-05	0		1.61716	4.33375e-15	1		0.855626	6.98921e-08	0		1.99242	3.45963e-18	1		2
Rv1833c	-0.399731	0.218249	0		0.944852	0.000288461	0		-0.18458	0.434587	0		0.988239	6.29076e-05	0		0
Rv1834	0.385953	0.400951	0		0.493763	0.211488	0		-0.238679	0.497387	0		0.386036	0.311184	0		0
Rv1835c	0.300264	0.0296518	0		-0.032058	0.819971	0		0.335484	0.00524061	0		-0.432315	0.00460119	0		0
Rv1836c	0.149072	0.167644	0		0.278101	0.00260456	0		0.0542669	0.619149	0		-0.443419	1.83355e-05	0		0
Rv1837c	0.138181	0.131743	0		-0.0174802	0.836159	0		0.142398	0.0817486	0		-0.214856	0.00769537	0		0
Rv1838c	0.289709	0.356545	0		0.537816	0.0439951	0		0.151319	0.557511	0		0.335461	0.240231	0		0
Rv1839c	0.213983	0.571769	0		0.337813	0.27499	0		-0.0877341	0.770723	0		-0.387442	0.270271	0		0
Rv1840c	0.0701304	0.916519	0		0.310342	0.489105	0		0.1051	0.794708	0		0.746781	0.0470174	0		0
Rv1841c	0.228215	0.121139	0		-0.195269	0.159537	0		0.159876	0.224378	0		0.502326	0.000352788	0		0
Rv1842c	0.431387	0.00386776	0		0.364118	0.0102576	0		0.0639723	0.672664	0		0.736469	5.32835e-07	0		0
Rv1843c	0.462389	0.000333117	0		0.826851	2.74216e-09	0		0.353512	0.001654	0		1.27145	1.03305e-14	1		1
Rv1844c	0.369081	0.00732788	0		0.572909	1.85802e-05	0		0.418993	0.000808737	0		1.01548	1.6607e-10	1		1
Rv1845c	0.178914	0.495543	0		0.792643	0.00015951	0		-0.18366	0.351067	0		0.388045	0.0502982	0		0
Rv1846c	-0.0335474	0.808404	0		0.893882	6.30363e-13	0		-0.282717	0.0014552	0		0.174526	0.0563125	0		0
Rv1847	-0.369951	0.316265	0		0.79288	0.00517904	0		-0.0620523	0.874239	0		1.75621	1.04214e-07	1		1
Rv1848	-0.167925	0.727569	0		-1.01853	0.0218293	1		0.234471	0.52365	0		-0.00108739	0.998201	0		1
Rv1849	0.299552	0.559813	0		-0.811454	0.121018	0		-0.377415	0.333494	0		-0.655977	0.236901	0		0
Rv1850	-0.152235	0.400951	0		-0.982923	1.05341e-06	0		-0.301442	0.0388712	0		-0.212202	0.238764	0		0
Rv1851	0.395375	0.476225	0		0.0619419	0.907648	0		-0.659598	0.033467	0		-1.15388	0.0223332	1		1
Rv1852	-0.148601	0.726211	0		-1.20988	0.00355519	1		-0.160155	0.528833	0		-0.676437	0.0544424	0		1
Rv1853	0.211068	0.59243	0		-0.573303	0.129656	0		0.0787368	0.803181	0		-0.27519	0.45202	0		0
Rv1854c	0.221883	0.0537773	0		0.956847	2.39956e-12	0		0.142229	0.177902	0		1.28768	2.70801e-16	1		1
Rv1855c	0.299756	0.00560992	0		0.797851	1.79573e-10	0		0.343485	0.000307985	0		1.0504	8.50706e-14	1		1
Rv1856c	-0.164429	0.397619	0		-2.33049	1.46462e-11	1		-0.339854	0.0275254	0		-1.78129	3.84213e-08	1		2
Rv1857	0.00631591	0.973001	0		-2.33404	3.88542e-17	1		0.368175	0.001063	0		-1.96933	4.70626e-12	1		2
Rv1858	0.300715	0.251554	0		-0.938311	0.0024921	0		0.718168	0.000663941	0		0.2854	0.315612	0		0
Rv1859	0.0703397	0.665475	0		0.0394008	0.761228	0		0.395217	0.000550057	0		0.373313	0.00401741	0		0
Rv1860	-0.274458	0.182328	0		-1.47228	4.20564e-07	1		-0.457779	0.00133613	0		-1.55763	1.54115e-07	1		2
Rv1861	-0.670936	0.13288	0		1.17333	0.000547406	1		0.131363	0.755318	0		2.71226	7.17485e-12	1		2
Rv1862	0.19414	0.411897	0		1.62442	6.24321e-12	1		0.266048	0.0911415	0		1.80302	9.22163e-15	1		2
Rv1863c	-0.0877472	0.557731	0		-0.00610208	0.957288	0		-0.0881932	0.501022	0		-0.0836136	0.51541	0		0
Rv1864c	-0.207465	0.451374	0		0.55566	0.00970657	0		-0.0133247	0.963257	0		1.10508	4.8446e-06	1		1
Rv1865c	-0.381039	0.417466	0		0.526229	0.145455	0		0.120004	0.785161	0		0.729133	0.0737668	0		0
Rv1866	-0.695491	0.00122986	0		-0.709961	0.00189835	0		-0.555709	0.00408902	0		-0.322901	0.22886	0		0
Rv1867	-0.567041	0.0113194	0		-0.969729	0.000263152	0		-0.0969253	0.63014	0		-1.62351	1.42061e-05	1		1
Rv1868	0.217902	0.374411	0		0.224759	0.300072	0		-0.347259	0.0300856	0		-0.0285051	0.893918	0		0
Rv1869c	0.547049	0.00175975	0		-1.31974	2.61291e-09	1		0.193772	0.244408	0		-1.76705	5.2192e-11	1		2
Rv1870c	0.378001	0.000100859	0		-0.284701	0.00141823	0		0.3569	9.04421e-05	0		-0.716768	1.49808e-09	0		0
Rv1871c	0.187746	0.0168377	0		0.103175	0.141201	0		0.0220718	0.8087	0		-0.668919	2.56519e-11	0		0
Rv1872c	0.198094	0.0071242	0		-0.548172	1.89374e-10	0		-0.0387875	0.634409	0		-1.45631	3.36789e-22	1		1
Rv1873	-1.32287	0.111273	0		0.98719	0.0857127	0		0.429874	0.552526	0		2.3888	9.56463e-05	1		1
Rv1874	0.873052	0.000349025	0		4.05353	1.44927e-22	1		0.825742	5.65843e-05	0		4.95694	1.12387e-27	1		2
Rv1875	1.86302	3.99169e-09	1		5.73783	3.10834e-25	1		1.54201	7.31579e-09	1		6.23965	5.46329e-29	1		4
Rv1876	0.340766	0.077165	0		2.68654	5.01468e-20	1		0.433839	0.00766707	0		3.70546	8.23842e-26	1		2
Rv1877	0.198552	0.128124	0		1.20991	4.75852e-14	1		0.187524	0.0910589	0		2.08396	3.57944e-22	1		2
Rv1878	0.057459	0.856741	0		0.392505	0.068882	0		0.100815	0.676995	0		1.05995	7.09297e-06	1		1
Rv1879	0.203624	0.626334	0		0.183299	0.601918	0		0.4677	0.0764268	0		0.82262	0.0105814	0		0
Rv1880c	-0.0843152	0.552467	0		0.684402	2.4895e-08	0		-0.114402	0.291943	0		0.411304	0.000126684	0		0
Rv1881c	-0.197373	0.179503	0		-0.919466	3.43668e-07	0		-0.0733513	0.552714	0		-1.28497	5.59137e-09	1		1
Rv1882c	0.000375101	0.997411	0		-1.17254	3.14827e-10	1		-0.20666	0.0338367	0		-2.48854	1.50536e-15	1		2
Rv1883c	-0.338281	0.00800814	0		-1.56024	1.54304e-13	1		-0.497347	9.69524e-06	0		-3.46477	7.84603e-19	1		2
Rv1884c	-0.369563	0.0067953	0		-1.26579	2.08465e-11	1		-0.869634	3.04883e-10	0		-4.03987	7.40937e-22	1		2
Rv1885c	-0.121078	0.726211	0		-0.776328	0.0102927	0		-0.573963	0.0293273	0		-1.86658	0.000528102	1		1
Rv1886c	-0.32866	0.0225354	0		-1.60672	1.21358e-12	1		-0.479243	0.000902476	0		-2.42561	7.00347e-11	1		2
Rv1887	-0.120768	0.316645	0		-1.32766	4.08665e-15	1		-0.148151	0.156379	0		-1.53375	5.28069e-15	1		2
Rv1890c	-0.281637	0.630948	0		-0.0757975	0.878754	0		-0.0549245	0.931776	0		0.58348	0.294979	0		0
Rv1891	0.137926	0.540611	0		-0.0948123	0.636522	0		0.237208	0.0976671	0		-0.60284	0.00653342	0		0
Rv1892	0.443029	0.324701	0		0.852956	0.0244246	0		0.341425	0.321567	0		0.164948	0.714863	0		0
Rv1893	0.129073	0.794015	0		0.622983	0.0631805	0		0.255544	0.383907	0		0.665103	0.0470754	0		0
Rv1894c	-0.388593	0.0330838	0		1.33926	1.10068e-11	1		-0.118181	0.448669	0		1.47399	1.34543e-13	1		2
Rv1895	0.778554	0.112367	0		1.42859	0.000981623	1		-0.279827	0.39752	0		1.59317	1.14363e-06	1		2
Rv1896c	0.381709	0.0324858	0		-0.0378377	0.847909	0		0.563497	0.000266514	0		0.258094	0.195147	0		0
Rv1897c	0.299147	0.434167	0		-0.807642	0.0466628	0		-0.0136576	0.971681	0		-0.638634	0.116611	0		0
Rv1898	-0.197836	0.522715	0		-0.232748	0.38935	0		0.0865941	0.721875	0		-0.446476	0.127437	0		0
Rv1899c	-0.0999072	0.291881	0		-0.888073	1.71697e-13	0		0.246792	0.00174085	0		-1.09161	1.19814e-14	1		1
Rv1900c	-0.0187265	0.937754	0		-1.28989	1.4194e-08	1		0.0283487	0.871109	0		-1.58761	2.89645e-08	1		2
Rv1901	-0.0996407	0.544303	0		-1.6672	2.36825e-12	1		0.00990283	0.955183	0		-1.68257	1.12995e-09	1		2
Rv1902c	0.449224	0.0750337	0		1.2666	3.08974e-07	1		0.289156	0.203752	0		1.85393	4.58214e-11	1		2
Rv1903	0.14358	0.667958	0		-1.42521	0.000226177	1		0.416706	0.0652907	0		-1.79946	0.000629305	1		2
Rv1904	-0.182569	0.552198	0		-1.40389	9.97633e-05	1		-0.177546	0.395976	0		-2.61693	1.73872e-06	1		2
Rv1905c	0.315009	0.0806122	0		-0.36008	0.0442154	0		0.180781	0.269649	0		0.288251	0.0993223	0		0
Rv1906c	0.182145	0.0929492	0		-0.434069	6.18274e-05	0		0.158934	0.100411	0		-0.185286	0.0785024	0		0
Rv1907c	0.374434	0.039304	0		2.46158	1.80814e-19	1		0.437563	0.00292978	0		2.94092	1.93581e-23	1		2
Rv1908c	0.817607	4.5256e-06	0		4.02775	4.36079e-27	1		0.628857	7.34198e-05	0		4.51058	1.70638e-29	1		2
Rv1909c	0.195741	0.606315	0		4.09253	4.25187e-20	1		0.726014	0.00799808	0		5.58929	3.36645e-25	1		2
Rv1910c	-0.11035	0.814044	0		-0.128721	0.724166	0		0.221557	0.411865	0		-1.43357	0.00400596	1		1
Rv1911c	-0.0370668	0.899629	0		-0.177547	0.393087	0		-0.100381	0.544717	0		-1.14322	1.46868e-05	1		1
Rv1912c	0.050629	0.894735	0		0.690677	0.00408736	0		-0.100738	0.664146	0		0.29883	0.213264	0		0
Rv1913	-0.166422	0.749862	0		0.0655033	0.873956	0		0.441075	0.258811	0		0.951445	0.0295082	0		0
Rv1914c	0.0272717	0.95753	0		-1.11339	0.0093633	1		0.395246	0.16724	0		-1.63625	0.0045619	1		2
Rv1915	-0.0428583	0.836469	0		0.113135	0.432571	0		0.0629315	0.682693	0		-0.447073	0.00520063	0		0
Rv1916	0.112623	0.587491	0		0.75344	5.98753e-06	0		0.311147	0.0239095	0		0.486816	0.00224403	0		0
Rv1917c	-0.0447022	0.864604	0		0.118649	0.520861	0		0.319277	0.0610236	0		1.50558	6.23718e-11	1		1
Rv1918c	-0.169626	0.303408	0		-1.77058	1.09376e-11	1		-0.0438614	0.798359	0		-2.2885	2.46184e-10	1		2
Rv1919c	-0.526839	0.037305	0		-1.68893	4.49591e-06	1		0.0216131	0.941268	0		-2.53625	2.02888e-05	1		2
Rv1920	-0.128076	0.733692	0		-0.473148	0.131045	0		-0.0965727	0.73343	0		-0.952505	0.01482	0		0
Rv1921c	-0.164183	0.786565	0		-0.205527	0.666256	0		0.451045	0.156379	0		0.474068	0.24015	0		0
Rv1922	0.331499	0.128719	0		0.439668	0.0287488	0		0.723251	5.17601e-05	0		1.28111	2.1626e-08	1		1
Rv1923	-0.364813	0.00346141	0		-1.20542	2.01279e-11	1		-0.140036	0.234564	0		-1.36601	2.09028e-10	1		2
Rv1924c	-0.0484193	0.893729	0		-1.46877	5.80559e-05	1		-0.380844	0.0399931	0		-1.89194	1.0827e-05	1		2
Rv1925	-0.145476	0.112372	0		0.533668	8.57755e-09	0		0.0070178	0.949725	0		0.0574629	0.451637	0		0
Rv1926c	-0.208756	0.559813	0		-0.442316	0.167211	0		-0.112907	0.740734	0		0.184737	0.613462	0		0
Rv1927	0.531976	0.0021455	0		0.0613782	0.740253	0		0.725762	1.20867e-06	0		0.100535	0.578354	0		0
Rv1928c	-0.159945	0.729184	0		-0.568216	0.149006	0		1.25775	0.000156577	1		0.410946	0.367993	0		1
Rv1929c	-0.413436	0.0161127	0		-1.62843	1.93223e-09	1		0.538898	0.00027701	0		-1.6773	3.31908e-07	1		2
Rv1930c	0.604763	0.698742	0		0.0763226	0.951474	0		-0.43154	0.697495	0		1.2726	0.14015	0		0
Rv1931c	-0.0838494	0.907568	0		0.437365	0.342953	0		-0.358814	0.487848	0		0.884448	0.0659841	0		0
Rv1932	-0.12528	0.40391	0		-1.04384	5.97342e-09	1		0.0439102	0.751024	0		-2.65826	6.85177e-14	1		2
Rv1933c	1.0711	0.480728	0		1.92461	0.0866819	1		0.860162	0.400639	0		1.22244	0.22439	0		1
Rv1934c	-0.49542	0.725924	0		1.05377	0.228522	0		-0.516459	0.721282	0		1.98639	0.0411749	1		1
Rv1935c	0.042795	0.973076	0		0.880724	0.223069	0		0.276602	0.738297	0		2.04442	0.00126421	1		1
Rv1936	0.134803	0.81629	0		-0.375041	0.428516	0		-0.0689904	0.877492	0		0.565011	0.15884	0		0
Rv1937	-0.0261235	0.946742	0		0.1187	0.638403	0		0.0911667	0.674361	0		0.200264	0.398649	0		0
Rv1938	-0.233499	0.574174	0		-0.848934	0.0322958	0		-0.327739	0.26545	0		-0.68917	0.108181	0		0
Rv1939	0.133637	0.911823	0		0.368631	0.646154	0		-0.880073	0.206226	0		0.154907	0.837145	0		0
Rv1940	-1.03319	0.211285	0		0.113465	0.869532	0		-0.615413	0.293133	0		-1.0436	0.186775	0		0
Rv1941	0.376876	0.241796	0		-0.448094	0.195928	0		-0.162024	0.563336	0		-1.11582	0.00998491	1		1
Rv1942c	-0.170109	0.643498	0		-0.191055	0.539491	0		-0.00311795	0.989886	0		-0.0626734	0.852722	0		0
Rv1943c	-0.177622	0.584385	0		0.405867	0.0958198	0		0.219222	0.342825	0		-0.204735	0.530525	0		0
Rv1944c	-0.174199	0.734565	0		-0.14989	0.721634	0		-0.0494691	0.911091	0		0.399976	0.34586	0		0
Rv1945	0.389026	0.342531	0		2.21476	1.77705e-09	1		0.251909	0.323563	0		2.05511	1.81073e-11	1		2
Rv1946c	0.124242	0.944692	0		0.842502	0.410588	0		0.44687	0.761513	0		2.88152	0.00508459	1		1
Rv1947	0.137159	0.81629	0		-0.746776	0.135761	0		-0.222076	0.455151	0		-0.859679	0.0537283	0		0
Rv1948c	0.677568	0.166175	0		0.636399	0.162087	0		-0.0857733	0.867824	0		0.726599	0.0988641	0		0
Rv1950c	-0.171501	0.872054	0		0.490693	0.478201	0		-0.798618	0.318187	0		1.21907	0.0755068	1		1
Rv1951c	0.342164	0.674639	0		1.75164	0.00126595	1		-0.3005	0.634022	0		1.84701	0.000256938	1		2
Rv1952	-0.338619	0.402152	0		-1.22281	0.00605539	1		-0.17249	0.625531	0		-0.954305	0.0555184	0		1
Rv1953	0.398877	0.38097	0		-1.13198	0.0282735	1		-0.251421	0.457248	0		-1.81234	0.00239536	1		2
Rv1954c	-1.44313	0.296967	0		3.0397	0.000213778	1		0.97332	0.321677	0		4.31116	5.75996e-07	1		2
Rv1955	0.182445	0.725924	0		5.40374	5.37471e-21	1		0.106882	0.803448	0		5.54993	2.6447e-23	1		2
Rv1956	0.00494882	0.991494	0		4.92327	2.45603e-22	1		0.0973313	0.809978	0		5.38812	1.10197e-23	1		2
Rv1957	-0.2111	0.506164	0		4.35146	2.10803e-23	1		0.143175	0.597534	0		4.6134	3.58235e-25	1		2
Rv1958c	-0.214956	0.734565	0		-0.368056	0.478686	0		1.05928	0.0356112	1		0.810315	0.197632	0		1
Rv1959c	-0.292332	0.315077	0		-1.09463	0.000991409	1		0.202978	0.438464	0		-0.131951	0.714863	0		1
Rv1960c	0.168305	0.726211	0		-0.761325	0.0814236	0		0.131864	0.734812	0		-0.671724	0.171416	0		0
Rv1961	-0.445901	0.343916	0		0.840605	0.0171126	0		-0.0318367	0.948438	0		1.75685	2.85634e-06	1		1
Rv1962A	-0.48448	0.214965	0		-0.672197	0.0852138	0		-0.204005	0.526884	0		-0.927224	0.0474784	0		0
Rv1962c	-0.23962	0.463383	0		-0.487908	0.108922	0		-0.213123	0.327207	0		-1.02213	0.00463688	1		1
Rv1963c	-0.331448	0.346347	0		0.506832	0.0693026	0		-0.191927	0.480245	0		1.05137	0.000121056	1		1
Rv1964	-0.295368	0.705513	0		-0.609612	0.346746	0		-0.0834099	0.901123	0		0.191791	0.765224	0		0
Rv1965	0.124715	0.914513	0		0.475437	0.525467	0		0.180312	0.824435	0		0.670242	0.351884	0		0
Rv1966	-0.533143	0.461337	0		0.289137	0.614606	0		-0.58368	0.231287	0		1.35328	0.00263514	1		1
Rv1967	-0.273634	0.827139	0		1.75672	0.0125332	1		-0.823731	0.163857	0		1.53113	0.00322971	1		2
Rv1968	-1.064	0.23799	0		-0.480821	0.535933	0		-0.156584	0.840334	0		0.961932	0.132808	0		0
Rv1969	-0.140651	0.88676	0		0.277203	0.67254	0		-0.530571	0.315149	0		0.480481	0.37961	0		0
Rv1970	-0.101955	0.906825	0		1.01527	0.0437384	1		-1.38142	0.000972088	1		0.309143	0.470888	0		2
Rv1971	0.0827806	0.911021	0		0.0344031	0.948941	0		-0.44534	0.226275	0		0.850601	0.0249188	0		0
Rv1972	-0.270066	0.868714	0		2.0655	0.0193265	1		0.542558	0.575442	0		1.77481	0.0332702	1		2
Rv1973	-0.131771	0.942104	0		2.10497	0.0159183	1		0.0234014	0.981467	0		1.37548	0.0724071	1		2
Rv1974	0.909536	0.534626	0		3.07905	0.00175812	1		-1.12344	0.219931	0		1.6778	0.0196661	1		2
Rv1975	-0.89145	0.383661	0		1.73838	0.00786578	1		0.0312188	0.973529	0		1.66482	0.00831337	1		2
Rv1976c	-0.608736	0.0265553	0		0.310845	0.194947	0		0.161653	0.504493	0		1.25601	1.16076e-06	1		1
Rv1977	0.421603	0.0332254	0		1.3297	7.23062e-10	1		0.318395	0.0413239	0		1.77739	2.07963e-14	1		2
Rv1978	0.535534	0.0117723	0		1.03845	1.56902e-06	1		0.558529	0.00204396	0		1.41603	3.34882e-09	1		2
Rv1979c	0.0291132	0.905574	0		-1.41655	8.55725e-10	1		0.470081	0.00246199	0		-0.82845	0.000132368	0		1
Rv1980c	0.138279	0.332907	0		-1.218	1.90827e-11	1		0.598484	3.42112e-06	0		-1.08477	1.71141e-08	1		2
Rv1981c	0.27652	0.0527276	0		-0.311493	0.0259984	0		0.472367	0.000199753	0		0.0539577	0.718339	0		0
Rv1982A	-0.466226	0.00143653	0		-1.39641	4.4722e-10	1		-0.0724217	0.631709	0		-1.11904	1.73708e-06	1		2
Rv1982c	-0.194449	0.502651	0		-1.09202	0.000453567	1		-0.195379	0.364461	0		-1.11667	0.00132866	1		2
Rv1983	0.0229344	0.952381	0		-0.19547	0.461428	0		0.121335	0.627995	0		0.48432	0.0553466	0		0
RV1984a	-0.433467	0.15876	0		-0.786436	0.0168205	0		0.0374586	0.894996	0		-1.22254	0.00301379	1		1
Rv1984c	-0.155558	0.476683	0		0.158788	0.378605	0		0.15317	0.367356	0		-0.430191	0.0596211	0		0
Rv1985c	-0.043236	0.913621	0		1.54868	6.46823e-09	1		0.422447	0.0444844	0		2.16716	1.64477e-13	1		2
Rv1986	-0.27088	0.411897	0		1.03962	4.97408e-05	1		0.0795701	0.796832	0		1.63288	1.72979e-08	1		2
Rv1987	-0.481571	0.00539222	0		-3.03933	4.3408e-13	1		0.0480005	0.790021	0		-3.12424	8.23252e-13	1		2
Rv1988	-0.65006	0.0144065	0		-1.85099	5.69254e-06	1		-0.0664178	0.787473	0		-1.51768	0.000135089	1		2
Rv1989c	0.0159083	0.971682	0		2.12978	2.25542e-12	1		0.0555745	0.840237	0		2.48196	4.19816e-16	1		2
Rv1990c	-0.0805719	0.903516	0		0.91885	0.0190272	0		-0.600384	0.0830309	0		0.540677	0.158537	0		0
Rv1991A	-0.230913	0.65908	0		2.22585	4.70679e-09	1		0.275312	0.523484	0		3.48008	5.40457e-14	1		2
Rv1991c	0.19022	0.618377	0		2.50563	3.59655e-13	1		0.22457	0.413463	0		3.01928	6.33498e-17	1		2
Rv1992c	0.498341	0.114902	0		4.45051	5.78547e-21	1		0.335213	0.165614	0		5.02297	1.03953e-25	1		2
Rv1993c	0.540568	0.540444	0		4.63761	4.66501e-11	1		0.540883	0.426261	0		5.25448	5.07197e-14	1		2
Rv1994c	0.328983	0.547417	0		5.34187	6.73137e-19	1		-0.168848	0.668017	0		5.3369	9.07244e-24	1		2
Rv1995	-0.492003	0.544488	0		3.35324	2.12706e-09	1		-0.415614	0.614363	0		3.41102	3.84213e-08	1		2
Rv1996	-0.679591	0.558263	0		-0.187828	0.841251	0		0.288136	0.762477	0		-1.41284	0.141028	0		0
Rv1997	-0.208587	0.864238	0		-0.141459	0.872281	0		1.38322	0.0635449	1		0.19529	0.839965	0		1
Rv1998c	-0.0457174	0.937754	0		0.0154807	0.968514	0		0.0380397	0.930964	0		-0.0740322	0.873428	0		0
Rv1999c	-0.645647	0.289267	0		-0.125614	0.820083	0		-0.142913	0.848904	0		0.366618	0.584663	0		0
Rv2000	-0.238347	0.41476	0		-0.442166	0.103336	0		0.0387807	0.903819	0		0.526468	0.0766558	0		0
Rv2001	-0.267548	0.52154	0		0.272264	0.41574	0		0.208148	0.579518	0		0.502744	0.208575	0		0
Rv2002	-0.332006	0.247051	0		-0.595606	0.0368652	0		-0.0324123	0.912698	0		-0.672632	0.0626117	0		0
Rv2003c	-0.460196	0.618377	0		-0.0172378	0.982054	0		-0.0893076	0.919079	0		-0.400138	0.694635	0		0
Rv2004c	-0.373579	0.636024	0		-0.500518	0.443962	0		0.150956	0.845851	0		-0.0437698	0.95593	0		0
Rv2005c	-0.841673	0.133241	0		-1.08192	0.0471016	1		-0.0502549	0.94323	0		-0.560637	0.388195	0		1
Rv2006	-0.110344	0.836469	0		0.454453	0.197127	0		0.121183	0.763059	0		-0.453072	0.293102	0		0
Rv2007c	-0.508491	0.612743	0		-2.15319	0.0320461	1		0.852233	0.250225	0		-4.93397	0.0595237	1		2
Rv2008c	-0.197558	0.773327	0		2.78248	1.54006e-09	1		-0.478765	0.206153	0		1.89707	2.19192e-07	1		2
Rv2009	0.0615298	0.758465	0		-0.0638863	0.678379	0		0.22523	0.0580951	0		-0.78794	1.10761e-05	0		0
Rv2010	0.171117	0.326214	0		0.0442063	0.786098	0		0.011101	0.94754	0		-0.860113	1.42426e-06	0		0
Rv2011c	0.554802	0.360864	0		2.69291	6.72019e-08	1		-0.2361	0.68762	0		2.84849	2.26255e-09	1		2
Rv2012	0.277675	0.808241	0		2.79264	3.01812e-05	1		0.0860495	0.923347	0		2.64285	2.14682e-05	1		2
Rv2015c	-0.0257747	0.912794	0		0.996238	3.80606e-09	0		0.160345	0.254656	0		0.960077	2.70628e-09	0		0
Rv2016	-0.013404	0.979436	0		3.05293	2.10064e-15	1		0.117959	0.79827	0		3.1494	1.92467e-13	1		2
Rv2017	-0.0516167	0.908226	0		3.32885	1.25987e-17	1		0.0545586	0.887409	0		2.9414	6.46532e-15	1		2
Rv2018	-0.163427	0.493193	0		2.38202	4.11935e-18	1		-0.00143663	0.993553	0		1.81225	9.48574e-14	1		2
Rv2019	0.283713	0.453404	0		1.96345	2.44543e-09	1		0.443739	0.154571	0		2.36888	1.10851e-10	1		2
Rv2021c	-0.0784767	0.868714	0		0.59995	0.0498954	0		-0.198399	0.527702	0		1.33519	1.20645e-05	1		1
Rv2022c	-0.190423	0.575726	0		0.198864	0.469957	0		-0.0601704	0.847832	0		0.915925	0.000891764	0		0
Rv2023c	-0.173715	0.674392	0		-0.516201	0.145059	0		0.55978	0.0246088	0		0.0643435	0.861559	0		0
Rv2024c	-0.0384121	0.833746	0		-0.648708	1.91628e-05	0		0.178143	0.116574	0		-0.873981	1.55269e-06	0		0
Rv2025c	-1.21834	0.0299278	1		-0.046796	0.927291	0		-0.239211	0.694108	0		-0.0461333	0.9474	0		1
Rv2026c	-0.16154	0.742824	0		-0.654556	0.123806	0		-0.657153	0.0468987	0		0.464061	0.207023	0		0
Rv2027c	-0.124213	0.726211	0		-1.45972	8.42508e-05	1		-0.0559463	0.877492	0		-0.703718	0.103808	0		1
Rv2028c	-0.157172	0.872101	0		-1.21349	0.157072	0		0.206886	0.803181	0		-1.824	0.200477	0		0
Rv2029c	-0.170258	0.899629	0		-2.39692	0.0921237	1		0.999101	0.259039	0		-3.58045	0.196379	0		1
Rv2030c	-0.245333	0.847999	0		-2.12228	0.0371632	1		0.859374	0.326423	0		-4.89316	0.0366404	1		2
Rv2031c	-0.718092	0.491323	0		-2.29155	0.022814	1		0.723399	0.380483	0		-6.00148	0.0475925	1		2
Rv2032	-0.895005	0.42181	0		-2.082	0.0911197	1		0.733878	0.366834	0		-5.5382	0.104613	0		1
Rv2033c	-1.914	0.00660232	1		-2.76234	0.00170775	1		-0.614569	0.0601805	0		-3.45037	0.000209605	1		3
[truncated: 1,871 more rows]

## Sheet: Fun31+Mtb vs control
	B-A 6h,1X				C-A 6h,10X				I-H 12h,1X				J-H 12h,10X
gene	log2FoldChange	adj.P.Val	F-A: significant		log2FoldChange	adj.P.Val	G-A: significant		log2FoldChange	adj.P.Val	M-H: significant		log2FoldChange	adj.P.Val	N-H: significant		# times significant
Rv0001	-0.0839976	0.724971	0		-0.369107	0.0323772	0		0.285435	0.143703	0		0.254347	0.144138	0		0
Rv0002	-0.221874	0.151767	0		-1.70898	1.08928e-11	1		-0.171207	0.349253	0		-1.0283	6.39249e-06	1		2
Rv0003	-0.248874	0.0648442	0		-1.29084	2.45623e-11	1		0.144494	0.349032	0		-0.852783	3.06574e-06	0		1
Rv0004	-0.126253	0.547554	0		-0.922519	2.34703e-05	0		0.0747028	0.744229	0		-0.705656	0.00153756	0		0
Rv0005	0.000586842	0.994974	0		-0.165965	0.0331404	0		0.473428	5.87275e-07	0		0.359679	1.54354e-05	0		0
Rv0006	0.135303	0.351358	0		-0.313554	0.00930747	0		0.434361	0.000841712	0		-0.155102	0.183375	0		0
Rv0007	0.0844092	0.698744	0		-0.238618	0.149565	0		0.273243	0.105096	0		-0.392675	0.0198968	0		0
Rv0008c	-0.461224	0.357316	0		-0.507719	0.298544	0		0.369678	0.488219	0		0.456877	0.346073	0		0
Rv0009	-0.228685	0.0863977	0		-1.53193	2.85527e-13	1		0.118917	0.422396	0		-1.26065	4.30949e-10	1		2
Rv0010c	0.27709	0.126158	0		-0.445622	0.0202553	0		0.69278	8.83471e-05	0		-0.217047	0.295312	0		0
Rv0011c	-0.223824	0.215633	0		-1.0743	1.47482e-06	1		0.470838	0.00692146	0		-0.586623	0.0078251	0		1
Rv0012	-0.153317	0.309977	0		0.168232	0.200282	0		-0.220013	0.119265	0		-0.0790339	0.577234	0		0
Rv0013	-0.263934	0.093526	0		-0.671545	8.78995e-05	0		0.240692	0.15016	0		-0.475613	0.012242	0		0
Rv0014c	0.0343408	0.842689	0		-0.506942	3.67776e-05	0		0.326792	0.00634986	0		0.0302712	0.794532	0		0
Rv0015c	0.0433292	0.842689	0		-0.519174	0.000810191	0		0.196735	0.200461	0		-0.198677	0.158193	0		0
Rv0016c	0.0799512	0.429054	0		0.468302	3.29365e-07	0		0.212394	0.0150227	0		0.425012	1.47314e-06	0		0
Rv0017c	0.044129	0.777666	0		-0.00924317	0.936962	0		0.277757	0.0149907	0		0.144408	0.170089	0		0
Rv0018c	0.099702	0.432022	0		-0.0950336	0.371257	0		0.212288	0.0580617	0		0.119102	0.240966	0		0
Rv0019c	-0.0907222	0.531468	0		0.00855467	0.947996	0		0.20722	0.0958331	0		0.27838	0.0192236	0		0
Rv0020c	-0.0860831	0.297411	0		-0.321902	1.70349e-05	0		0.197451	0.00894575	0		0.124987	0.0619784	0		0
Rv0021c	-0.167887	0.659329	0		-0.304775	0.361492	0		-0.195098	0.602083	0		0.0344018	0.920062	0		0
Rv0022c	-0.637386	0.527595	0		0.284552	0.731682	0		-0.230074	0.832915	0		2.13347	0.000720202	1		1
Rv0023	-0.016242	0.95791	0		0.0306546	0.901283	0		-0.147617	0.605165	0		0.859803	0.000109877	0		0
Rv0024	0.298587	0.228111	0		0.341897	0.131673	0		-0.112504	0.686758	0		0.880855	3.81435e-05	0		0
Rv0025	-0.049413	0.902795	0		0.465521	0.0743877	0		-0.125762	0.67902	0		-0.00734928	0.979122	0		0
Rv0026	0.248358	0.0850378	0		-0.393373	0.00976797	0		0.191586	0.190856	0		0.736418	5.36338e-07	0		0
Rv0027	-0.52206	0.203364	0		0.533761	0.113826	0		0.492781	0.204218	0		1.01637	0.00291544	1		1
Rv0028	-0.0261186	0.95791	0		0.293002	0.423687	0		0.0499002	0.91735	0		1.13179	0.000224605	1		1
Rv0029	0.014792	0.955925	0		-0.955324	5.63414e-05	0		0.016679	0.946253	0		-0.994152	9.77318e-05	0		0
Rv0030	-0.645596	0.00778479	0		-1.88278	1.14686e-06	1		0.0471184	0.906972	0		-0.73571	0.0449214	0		1
Rv0032	-0.393092	0.123946	0		-0.55998	0.0349812	0		-0.25824	0.33896	0		-1.17012	0.000836285	1		1
Rv0033	-0.973351	0.443836	0		0.549736	0.569461	0		0.716461	0.644045	0		1.3597	0.223593	0		0
Rv0034	-0.894528	0.303867	0		-0.263621	0.736172	0		-0.970416	0.224002	0		-1.02037	0.183752	0		0
Rv0035	-0.581385	0.0550598	0		0.350842	0.191253	0		-0.515902	0.112166	0		0.061271	0.848142	0		0
Rv0036c	-0.088678	0.677577	0		0.088209	0.607684	0		-0.00824672	0.965433	0		-0.35144	0.044549	0		0
Rv0037c	0.00109021	0.995936	0		0.690203	0.000185635	0		-0.131976	0.560338	0		0.709039	9.34245e-05	0		0
Rv0038	-0.0643611	0.549886	0		0.326047	0.000165933	0		0.0356906	0.755363	0		0.582435	5.18137e-09	0		0
Rv0039c	0.189886	0.839597	0		0.0455644	0.95221	0		-1.06636	0.0422554	1		-2.07107	0.00491812	1		2
Rv0040c	-1.22937	1.53662e-11	1		-0.731312	1.11505e-06	0		-1.59589	1.34409e-16	1		-3.64662	5.36452e-20	1		3
Rv0041	-0.481332	5.46589e-05	0		-0.30814	0.00480369	0		-0.18066	0.129821	0		-0.536818	2.3954e-05	0		0
Rv0042c	-0.407172	0.0540788	0		-2.42094	4.02092e-09	1		-0.0997198	0.68007	0		-2.46482	3.59208e-08	1		2
Rv0043c	-0.480651	0.03004	0		0.494276	0.0111442	0		-0.175191	0.423496	0		-0.169551	0.418687	0		0
Rv0044c	-0.369386	0.0799353	0		0.319432	0.0930717	0		0.0440334	0.867018	0		-0.0818107	0.706708	0		0
Rv0045c	0.0190314	0.944835	0		1.29679	5.5878e-10	1		-0.44619	0.0282636	0		0.673116	0.000185866	0		1
Rv0046c	-0.0137462	0.960138	0		2.13328	3.79687e-15	1		-0.359355	0.0917539	0		0.978011	6.05136e-07	0		1
Rv0047c	-0.26045	0.462021	0		1.26208	7.7667e-06	1		-0.560751	0.0958331	0		0.444358	0.109185	0		1
Rv0048c	-0.110672	0.769632	0		0.722575	0.00525682	0		-0.613176	0.0597241	0		0.927148	0.00029706	0		0
Rv0049	-0.207859	0.247909	0		0.546096	0.000466961	0		0.0629208	0.767648	0		0.96929	3.08021e-08	0		0
Rv0050	-0.200209	0.0805645	0		0.995921	5.13824e-13	0		0.101484	0.413208	0		1.23612	6.33875e-16	1		1
Rv0051	-0.0180577	0.910238	0		0.89713	1.01307e-11	0		-0.00808625	0.954788	0		0.93332	5.85438e-13	0		0
Rv0052	0.0158736	0.955297	0		0.400141	0.0331447	0		-0.0281573	0.909398	0		0.456057	0.00688415	0		0
Rv0053	-0.213611	0.406525	0		-0.550061	0.028901	0		-0.222398	0.443667	0		-0.689705	0.0253274	0		0
Rv0054	-0.338695	0.0283844	0		-0.89727	2.23704e-06	0		-0.133489	0.43404	0		-0.963355	3.81921e-06	0		0
Rv0055	-0.129837	0.808798	0		-0.283671	0.513106	0		-0.611942	0.121887	0		-1.44278	0.00506545	1		1
Rv0056	-0.355783	0.0389077	0		-0.585509	0.00109714	0		-0.0108113	0.958239	0		-0.645598	0.000914395	0		0
Rv0057	-0.427945	0.00817005	0		-1.83755	7.54433e-12	1		0.313823	0.0615979	0		-1.25783	4.25806e-07	1		2
Rv0058	-0.238568	0.0311797	0		-2.32571	4.70323e-21	1		0.0899153	0.465235	0		-1.8633	4.13783e-18	1		2
Rv0059	-0.217687	0.093526	0		-2.70286	1.1646e-15	1		0.270235	0.036509	0		-2.07779	9.95069e-12	1		2
Rv0060	-0.550482	0.000107281	0		-1.0455	1.05869e-09	1		0.266547	0.0555585	0		-0.513479	0.000363745	0		1
Rv0061c	-0.490858	0.00762236	0		-0.852676	5.9114e-05	0		-0.399647	0.0475693	0		-0.836989	0.000532223	0		0
Rv0062	0.255387	0.228375	0		-1.4578	3.61343e-06	1		-0.389165	0.0939189	0		-1.24958	9.79685e-05	1		2
Rv0063	-0.755562	0.000552199	0		-1.89506	6.21566e-08	1		-0.798178	6.34311e-05	0		-3.4193	3.52349e-10	1		2
Rv0063a	-0.16677	0.7141	0		1.21431	8.98611e-05	1		-0.274221	0.403487	0		0.922437	0.0003316	0		1
Rv0064	0.154294	0.225977	0		1.13265	1.09972e-13	1		0.454524	0.00010982	0		1.84077	5.20813e-21	1		2
Rv0064A	0.664338	0.308137	0		1.04134	0.062749	1		0.553782	0.32736	0		2.04919	6.28052e-06	1		2
Rv0065	0.576134	0.165994	0		1.2853	0.000510819	1		1.25414	0.000578532	1		2.71323	9.18159e-12	1		3
Rv0066c	-0.0892072	0.503743	0		0.663429	3.14251e-08	0		0.333947	0.00301389	0		0.632803	8.84315e-08	0		0
Rv0067c	0.26775	0.560389	0		2.16708	8.89043e-09	1		0.0815287	0.856398	0		1.40511	4.30987e-06	1		2
Rv0068	-0.444757	0.375297	0		1.43806	0.000121691	1		-0.158459	0.752238	0		0.406932	0.276643	0		1
Rv0069c	-0.41768	0.00206398	0		-0.502363	0.00034711	0		-0.708915	1.37922e-05	0		-0.687014	6.51734e-05	0		0
Rv0070c	-0.210713	0.242147	0		-0.798516	6.61323e-05	0		-0.709692	0.000515285	0		-0.553183	0.00911758	0		0
Rv0071	-1.37275	0.0315021	1		0.759986	0.0965934	0		-0.383522	0.534575	0		-0.371166	0.509106	0		1
Rv0072	-0.290873	0.0165583	0		-1.06535	7.2152e-11	1		0.287599	0.0168791	0		-1.21283	8.91238e-11	1		2
Rv0073	-0.2999	0.0125477	0		-0.750169	6.45253e-08	0		0.322369	0.00617213	0		-1.03838	8.38472e-10	1		1
Rv0074	0.0117377	0.955614	0		-0.361081	0.0170155	0		0.0365715	0.842575	0		-1.0715	8.92176e-08	1		1
Rv0075	-0.169685	0.155166	0		-0.349942	0.00201989	0		0.279137	0.0107458	0		-0.568965	1.29358e-05	0		0
Rv0076c	-0.353094	0.505709	0		-1.42943	0.00925957	1		1.30834	0.00818921	1		0.0944013	0.879344	0		2
Rv0077c	0.367794	0.533579	0		0.0973529	0.865456	0		0.333894	0.478661	0		0.157213	0.72973	0		0
Rv0078	-0.56505	0.619203	0		-1.19813	0.233177	0		-0.521894	0.617095	0		-1.44783	0.13779	0		0
Rv0078A	0.193971	0.230868	0		1.07997	2.33301e-10	1		0.379981	0.0100808	0		1.55829	2.43469e-15	1		2
Rv0078B	-0.00903474	0.960371	0		0.811379	3.17152e-08	0		0.281588	0.0396702	0		1.33664	2.52661e-14	1		1
Rv0079	0.0724766	0.933915	0		-0.175908	0.768633	0		0.246931	0.729107	0		-1.6508	0.00649914	1		1
Rv0080	0.543969	0.502678	0		0.392206	0.572946	0		0.975472	0.135882	0		-0.668557	0.375178	0		0
Rv0081	0.621007	0.474432	0		0.40756	0.615834	0		1.56594	0.0137402	1		-0.959012	0.360874	0		1
Rv0082	0.243343	0.820341	0		-0.181165	0.838915	0		1.20894	0.0471311	1		-0.452565	0.606222	0		1
Rv0083	0.419476	0.632385	0		0.163615	0.836858	0		1.30284	0.0206597	1		-0.590486	0.472177	0		1
Rv0084	-0.408876	0.347591	0		-0.376221	0.368864	0		0.438293	0.253926	0		-0.695254	0.140516	0		0
Rv0085	-0.422432	0.542361	0		-1.29285	0.0613791	1		-0.534541	0.342373	0		-2.79423	0.0010453	1		2
Rv0086	-0.435108	0.142597	0		-1.18781	0.00084662	1		0.0663662	0.858128	0		-1.17676	0.00383763	1		2
Rv0087	-0.328143	0.494948	0		-1.01795	0.0373444	1		0.0759141	0.894217	0		-0.824551	0.122369	0		1
Rv0088	-0.883104	8.86947e-06	0		-1.27197	2.55771e-07	1		0.158416	0.369084	0		-1.0361	6.20856e-06	1		2
Rv0089	0.0284413	0.967955	0		-0.667671	0.285391	0		0.244992	0.670075	0		-0.249882	0.649998	0		0
Rv0090	-0.698065	0.268736	0		0.455589	0.383146	0		0.6231	0.259832	0		0.211157	0.71081	0		0
Rv0091	0.0893481	0.874418	0		1.42431	7.59761e-05	1		-0.104996	0.853735	0		1.60546	7.04724e-06	1		2
Rv0092	0.353087	0.194942	0		1.51415	1.34146e-08	1		-0.250701	0.324065	0		1.03672	1.8859e-06	1		2
Rv0093c	0.168585	0.618063	0		0.667139	0.00995418	0		-0.254908	0.379993	0		0.14291	0.58905	0		0
Rv0094c	2.41971	0.396114	0		4.70001	0.0266493	1		0.333734	0.888529	0		3.08799	0.0084581	1		2
Rv0095c	0.687486	0.509292	0		0.775764	0.377399	0		-0.40923	0.612462	0		-0.676027	0.353864	0		0
Rv0096	0.110818	0.883944	0		0.551011	0.277756	0		-0.0207665	0.974884	0		-0.341232	0.570864	0		0
Rv0097	-0.482874	0.0589898	0		-0.152835	0.555998	0		0.13314	0.687957	0		0.485417	0.0614247	0		0
Rv0098	-0.0769503	0.875619	0		0.239196	0.496664	0		0.686793	0.0565527	0		0.549435	0.134886	0		0
Rv0099	0.20189	0.455857	0		0.312862	0.17748	0		0.43002	0.0510945	0		0.0119359	0.962543	0		0
Rv0100	-0.104676	0.897984	0		-0.925241	0.144672	0		0.170228	0.856828	0		0.741967	0.237691	0		0
Rv0101	0.201608	0.243131	0		-0.182045	0.256773	0		0.296128	0.0495924	0		-0.263874	0.0829804	0		0
Rv0102	-0.126051	0.275424	0		0.113984	0.250539	0		0.267623	0.00761645	0		-0.493083	1.63429e-05	0		0
Rv0103c	-0.170358	0.276593	0		0.267225	0.044194	0		-0.294214	0.041334	0		0.107161	0.430633	0		0
Rv0104	-1.0115	0.005302	1		-0.288257	0.402212	0		-0.51628	0.0968116	0		-1.06661	0.0037805	1		2
Rv0106	-1.12835	0.00115926	1		-2.21958	2.61312e-05	1		0.0421504	0.91291	0		-2.71046	1.96485e-05	1		3
Rv0107c	-0.405681	0.000493604	0		-1.26993	8.05222e-13	1		-0.578793	9.67031e-07	0		-1.88281	4.41402e-17	1		2
Rv0108c	-1.01318	0.00156728	1		-0.562108	0.0721499	0		-0.723654	0.00893381	0		-2.11969	1.67765e-05	1		2
Rv0109	-0.645417	0.155892	0		-0.228138	0.608887	0		0.197291	0.710857	0		0.389246	0.370091	0		0
Rv0110	-0.26425	0.156525	0		-0.309279	0.0919894	0		0.0688161	0.758866	0		-0.915421	0.000308386	0		0
Rv0111	-0.45753	0.0136365	0		-1.3645	2.88137e-07	1		-0.491249	0.00238318	0		-1.95772	4.17203e-10	1		2
Rv0112	-0.353356	0.255161	0		-0.937516	0.00574498	0		0.0904506	0.819754	0		-0.532587	0.146902	0		0
Rv0113	-0.89467	0.0120059	0		-0.0269667	0.938522	0		-0.0735898	0.895792	0		0.0532358	0.903666	0		0
Rv0114	-0.91749	0.0111815	0		0.247223	0.443376	0		0.0602916	0.898197	0		0.407519	0.202565	0		0
Rv0115	-0.810533	0.000620056	0		0.0376122	0.871757	0		0.0947078	0.745337	0		0.0386054	0.883052	0		0
Rv0116c	0.127752	0.710827	0		2.22048	5.44362e-13	1		0.214058	0.441887	0		2.57684	5.43605e-17	1		2
Rv0117	-0.165943	0.648624	0		0.651246	0.0143838	0		-0.117517	0.763218	0		0.51029	0.0714153	0		0
Rv0118c	-1.40251	0.000186594	1		-0.855514	0.0185632	0		-1.88866	7.13856e-07	1		-2.02461	8.89242e-06	1		3
Rv0119	-0.932868	0.0139612	0		-2.19028	8.69952e-05	1		-1.70831	0.000263506	1		-1.94002	0.00050766	1		3
Rv0120c	0.0208634	0.930477	0		0.398965	0.010382	0		0.0204628	0.91291	0		-0.116334	0.407928	0		0
Rv0121c	-0.126993	0.734882	0		0.225914	0.427616	0		0.0185699	0.954796	0		0.66916	0.00478557	0		0
Rv0122	0.553895	0.560419	0		1.26834	0.0749168	1		-0.979928	0.232164	0		0.49649	0.410572	0		1
Rv0123	-0.115249	0.907564	0		0.712335	0.242293	0		-0.323742	0.748682	0		1.00579	0.110806	0		0
Rv0124	-0.156759	0.890572	0		-0.0959901	0.909809	0		-0.560694	0.584708	0		1.96877	0.00168676	1		1
Rv0125	0.0309402	0.870011	0		0.464176	0.000248645	0		-0.0720077	0.656833	0		0.554075	2.19023e-05	0		0
Rv0126	-0.0540886	0.693507	0		0.514796	1.80973e-06	0		0.1418	0.225671	0		0.988751	6.22617e-13	0		0
Rv0127	0.128709	0.400528	0		0.368914	0.00403998	0		-0.00854656	0.958681	0		0.770815	8.58155e-08	0		0
Rv0128	0.0608327	0.846647	0		0.112116	0.629884	0		-0.0163625	0.956134	0		0.450078	0.0461654	0		0
Rv0129c	-0.837689	3.24108e-09	0		-1.40207	2.60833e-14	1		-0.458575	6.72774e-05	0		-3.46396	5.40474e-21	1		2
Rv0130	-0.310355	0.695429	0		-2.47558	0.00742287	1		-0.000589381	0.999413	0		-1.7108	0.0603758	1		2
Rv0131c	-0.00575732	0.988246	0		2.41	2.13513e-14	1		0.105197	0.748926	0		2.68225	1.7554e-17	1		2
Rv0132c	0.483131	0.230414	0		3.05935	4.35639e-13	1		0.279232	0.459231	0		3.0975	2.2742e-16	1		2
Rv0133	-0.02171	0.930477	0		0.724078	1.43987e-05	0		0.0748954	0.703662	0		0.357115	0.0191513	0		0
Rv0134	-0.0523194	0.717008	0		-0.627201	7.14879e-07	0		-0.00326736	0.979987	0		-0.404234	0.000524471	0		0
Rv0135c	0.190613	0.201693	0		1.30791	1.72308e-13	1		0.809921	1.99688e-07	0		2.04274	1.16703e-19	1		2
Rv0136	0.382252	0.104732	0		2.26866	5.8541e-15	1		0.546332	0.00921826	0		2.46647	8.26086e-18	1		2
Rv0137c	-0.215602	0.331261	0		1.25605	2.19581e-09	1		-0.051592	0.85285	0		1.71073	2.20264e-13	1		2
Rv0138	-0.128688	0.632235	0		-1.5048	3.16876e-06	1		0.167105	0.569005	0		-0.864263	0.011277	0		1
Rv0139	0.096397	0.462021	0		-1.24146	2.62661e-11	1		-0.26385	0.0227141	0		-1.35904	1.68996e-11	1		2
Rv0140	2.11928	2.69084e-09	1		7.96185	3.40709e-28	1		1.47981	4.67853e-06	1		8.06734	8.21236e-30	1		4
Rv0141c	-0.312782	0.0701598	0		-2.76453	1.23179e-11	1		0.15968	0.422407	0		-1.57561	4.68094e-07	1		2
Rv0142	2.32191	3.42377e-05	1		7.04833	1.94156e-18	1		0.510797	0.243434	0		6.40089	4.13882e-24	1		3
Rv0143c	-0.204051	0.124346	0		-0.484314	0.000341104	0		-0.0922639	0.544273	0		-0.479446	0.00106982	0		0
Rv0144	-0.189664	0.121324	0		-0.891769	2.21485e-09	0		0.00777167	0.957255	0		-1.23352	1.75169e-11	1		1
Rv0145	0.188722	0.124513	0		1.30423	1.44725e-15	1		0.0151232	0.922526	0		0.667036	2.73318e-08	0		1
Rv0146	0.514752	0.00162214	0		2.47229	2.93519e-20	1		0.792369	3.8201e-06	0		2.31753	9.86333e-20	1		2
Rv0147	0.335235	0.00231556	0		2.07429	4.88534e-23	1		0.406206	0.000322884	0		2.17083	6.25614e-24	1		2
Rv0148	0.37737	0.0043176	0		1.92126	1.97112e-19	1		0.465168	0.000503377	0		2.29795	1.503e-22	1		2
Rv0149	0.242296	0.0606294	0		1.5178	9.43934e-17	1		0.198177	0.13953	0		2.04535	2.59856e-21	1		2
Rv0150c	1.09972	0.236096	0		-1.00804	0.274017	0		0.545912	0.603509	0		0.4342	0.61466	0		0
Rv0151c	0.0703012	0.726926	0		0.310315	0.0365238	0		0.544065	0.000289362	0		0.619825	6.74506e-05	0		0
Rv0152c	0.0639019	0.829315	0		0.753834	0.000165592	0		0.412393	0.0511418	0		1.05263	1.11295e-06	1		1
Rv0153c	0.447573	0.0214873	0		1.62464	2.48963e-12	1		0.15557	0.450357	0		1.61265	1.32278e-13	1		2
Rv0154c	0.259061	0.0188888	0		1.10665	3.20526e-14	1		0.0548942	0.678181	0		1.0808	2.46765e-14	1		2
Rv0155	-0.43544	0.0294639	0		-1.96499	1.1525e-08	1		-0.470875	0.0246242	0		-2.37067	3.18456e-08	1		2
Rv0156	-0.750787	0.000921997	0		-1.96052	1.67569e-07	1		-0.392198	0.121646	0		-1.90146	5.75035e-06	1		2
Rv0157	-0.600001	6.18622e-09	0		-1.82612	8.63608e-21	1		-0.523118	2.08629e-07	0		-1.98449	8.19365e-20	1		2
Rv0158	-0.32847	0.0145087	0		-0.640661	2.01051e-05	0		0.232963	0.100425	0		-0.831214	1.1188e-05	0		0
Rv0159c	0.697964	0.460075	0		1.73292	0.0164778	1		0.102277	0.899094	0		0.147108	0.819141	0		1
Rv0160c	-0.629002	0.296936	0		0.916084	0.0434055	0		0.411816	0.578155	0		1.38058	0.0108	1		1
Rv0161	-0.235371	0.65059	0		-0.239841	0.599236	0		-0.300762	0.559025	0		-0.426913	0.391733	0		0
Rv0162c	0.402388	0.400528	0		-0.080189	0.873473	0		-0.507393	0.201602	0		-1.06407	0.0217182	1		1
Rv0163	-0.100767	0.836239	0		-0.746729	0.061439	0		-0.12591	0.752935	0		-0.704348	0.0586217	0		0
Rv0164	-0.427787	0.00228652	0		-2.00508	5.28453e-14	1		0.229274	0.126096	0		-1.95954	8.89479e-11	1		2
Rv0165c	-0.422951	0.277413	0		-2.51744	8.50278e-05	1		-1.12487	0.000141492	1		-3.61477	3.43699e-07	1		3
Rv0166	-0.8293	2.15059e-07	0		-3.04727	3.12988e-17	1		-0.9237	1.70128e-08	0		-3.64869	3.06235e-17	1		2
Rv0167	-0.788843	2.99849e-06	0		-2.65001	1.21418e-13	1		-1.06029	7.04689e-10	1		-4.15043	1.014e-15	1		3
Rv0168	-0.650512	2.82767e-05	0		-2.41064	5.36672e-13	1		-0.965111	7.91904e-10	0		-3.80638	5.10386e-16	1		2
Rv0169	-1.20137	4.98653e-12	1		-2.77517	7.62376e-19	1		-0.824596	5.52067e-09	0		-4.06726	4.39559e-20	1		3
Rv0170	-1.26669	1.51419e-11	1		-0.961864	4.39575e-09	0		-0.764561	1.96332e-07	0		-1.97322	2.18027e-16	1		2
Rv0171	-0.987806	2.69084e-09	0		-0.688625	1.73263e-06	0		-0.793699	5.76327e-08	0		-2.01601	4.30193e-17	1		1
Rv0172	-0.989825	1.18441e-10	0		-0.369806	0.000873778	0		-0.600371	9.76936e-07	0		-1.52468	1.44232e-16	1		1
Rv0173	-0.958287	2.57714e-08	0		-0.216501	0.106366	0		-0.607445	2.35868e-05	0		-1.52697	1.15865e-13	1		1
Rv0174	-0.675991	6.38804e-09	0		-0.0376246	0.688671	0		-0.437539	9.51961e-06	0		-1.2103	1.51263e-16	1		1
Rv0175	-0.100866	0.375969	0		-0.428072	4.57853e-05	0		-0.27963	0.00416547	0		-1.10584	1.31659e-13	1		1
Rv0176	-0.0633556	0.649973	0		-0.494173	3.45768e-05	0		-0.260841	0.012889	0		-1.14982	1.1435e-12	1		1
Rv0177	-0.420246	0.000623157	0		-0.832994	5.82337e-09	0		0.190301	0.122945	0		-0.846247	1.52819e-08	0		0
Rv0178	-0.30937	0.00789864	0		-0.693752	1.64307e-07	0		-0.0974272	0.44445	0		-0.864146	4.6442e-09	0		0
Rv0179c	-0.479527	1.26963e-05	0		0.823187	1.15799e-11	0		-0.588399	2.05133e-07	0		0.50368	3.74691e-07	0		0
Rv0180c	0.402587	0.0111815	0		0.673277	2.46664e-05	0		0.497992	0.000367034	0		0.505819	0.000351784	0		0
Rv0181c	-0.0404217	0.857449	0		0.25117	0.0953955	0		0.366912	0.0100833	0		0.0472618	0.763452	0		0
Rv0182c	-0.0712604	0.684051	0		-0.0822992	0.556884	0		0.180198	0.180972	0		-0.119606	0.361506	0		0
Rv0183	-0.417612	0.0104508	0		-1.64219	8.05881e-10	1		-0.0928309	0.599951	0		-2.57306	5.81402e-11	1		2
Rv0184	-0.22805	0.17831	0		-1.32539	2.72159e-08	1		-0.114266	0.473939	0		-2.18806	1.96671e-11	1		2
Rv0185	-0.213382	0.551435	0		-0.794151	0.0226594	0		0.0961568	0.755129	0		-1.95538	4.65391e-05	1		1
Rv0186	-0.317586	0.0470875	0		-1.57857	4.62567e-11	1		0.168718	0.292719	0		-1.52482	1.75149e-10	1		2
Rv0186A	0.923663	0.060117	0		6.4279	1.16431e-19	1		-0.271494	0.631125	0		5.75208	7.13786e-23	1		2
Rv0187	0.0643464	0.821362	0		1.26399	4.18654e-09	1		-0.249287	0.232164	0		1.08203	1.86857e-08	1		2
Rv0188	-0.0360698	0.907499	0		3.46016	1.8202e-22	1		-0.0924558	0.726654	0		3.96967	1.82254e-26	1		2
Rv0189c	-0.160032	0.109507	0		0.0755974	0.400419	0		0.0792206	0.460859	0		-0.125513	0.157853	0		0
Rv0190	0.203667	0.25521	0		3.12354	1.02638e-23	1		0.0219367	0.923269	0		3.33343	6.24921e-26	1		2
Rv0191	0.509666	0.012712	0		2.79248	3.67259e-19	1		-0.0224879	0.929764	0		2.98834	1.16948e-22	1		2
Rv0192	-0.114215	0.322579	0		0.535341	5.24767e-07	0		0.0955921	0.414408	0		1.22269	1.78442e-16	1		1
Rv0193c	-0.116272	0.774287	0		0.559525	0.0431889	0		0.0555031	0.899795	0		0.301803	0.336835	0		0
Rv0194	0.00404814	0.99416	0		2.76892	1.97175e-10	1		-0.276404	0.571374	0		1.74432	3.24758e-07	1		2
Rv0195	-0.805449	0.235651	0		0.144446	0.813111	0		-0.05206	0.954796	0		0.615846	0.33373	0		0
Rv0196	-0.706746	0.000171482	0		1.7281	6.34237e-15	1		-0.353821	0.196393	0		2.83616	2.85953e-19	1		2
Rv0197	-0.50887	7.37629e-06	0		2.84367	1.47755e-28	1		-0.41642	0.00118919	0		3.58196	5.35988e-31	1		2
Rv0198c	-0.011283	0.934382	0		-0.260086	0.00361456	0		0.293357	0.00197088	0		-0.160597	0.0765821	0		0
Rv0199	-0.531234	0.0203804	0		-1.43278	8.00435e-06	1		-0.271357	0.240999	0		-2.07982	1.00541e-06	1		2
Rv0200	-0.40795	0.0092772	0		-1.27231	2.41507e-08	1		-0.20228	0.205557	0		-2.12487	2.51197e-10	1		2
Rv0201c	0.387265	0.0629695	0		1.4361	2.91748e-10	1		0.20976	0.306555	0		1.96893	5.62525e-16	1		2
Rv0202c	0.277726	0.0137107	0		1.67539	1.07801e-19	1		0.232224	0.0360899	0		2.09122	1.42969e-23	1		2
Rv0203	0.036914	0.906837	0		-1.63177	2.66612e-06	1		-0.823764	0.00130427	0		-1.57698	1.90995e-05	1		2
Rv0204c	-0.21442	0.209555	0		-0.843496	1.32483e-05	0		-0.579386	0.000164192	0		-1.50572	7.07727e-10	1		1
Rv0205	-0.219758	0.206446	0		-1.95654	1.57585e-10	1		-0.169423	0.352873	0		-2.02813	2.8198e-09	1		2
Rv0206c	-0.0132056	0.919526	0		-0.016752	0.850093	0		-0.27514	0.00209881	0		-0.117334	0.132532	0		0
Rv0207c	-0.71913	8.32596e-07	0		0.393185	0.00102313	0		-0.71603	1.12682e-07	0		-0.657941	6.96636e-07	0		0
Rv0208c	-0.867537	6.62306e-07	0		0.218171	0.118559	0		-0.729439	1.82605e-06	0		-0.664654	1.67687e-05	0		0
Rv0209	0.175759	0.575236	0		0.270873	0.298732	0		-0.252887	0.375327	0		0.274802	0.250487	0		0
Rv0210	-0.0370715	0.922179	0		-0.811088	0.00920296	0		-0.313991	0.323961	0		-0.0377314	0.905162	0		0
Rv0211	-0.00931684	0.963341	0		1.63904	4.20968e-15	1		0.389126	0.0137789	0		2.04223	3.36173e-18	1		2
Rv0212c	-0.00426201	0.990935	0		0.666833	0.0116643	0		-0.0307725	0.930261	0		0.0936732	0.747352	0		0
Rv0213c	-0.383049	0.261737	0		0.292738	0.32931	0		0.494073	0.0819394	0		-0.143741	0.683379	0		0
Rv0214	-0.491414	0.0598546	0		0.564628	0.0119634	0		-0.37651	0.155359	0		0.0681457	0.795815	0		0
Rv0216	-0.367945	0.195376	0		-0.81668	0.00822941	0		-0.175978	0.569005	0		-1.16519	0.00184884	1		1
Rv0217c	-0.246868	0.481845	0		-0.283041	0.380571	0		-0.070527	0.85958	0		-0.774751	0.0425412	0		0
Rv0218	0.00261595	0.994974	0		0.0753678	0.858403	0		-0.200889	0.626632	0		-0.25502	0.500175	0		0
Rv0219	-0.864941	0.23401	0		0.114543	0.861352	0		0.0365963	0.961502	0		0.506272	0.394825	0		0
Rv0220	-0.273708	0.00675588	0		-0.542271	3.75831e-07	0		-0.131707	0.200461	0		-1.57335	4.22921e-18	1		1
Rv0221	-0.124556	0.343096	0		-0.438483	0.00020977	0		0.234144	0.0445699	0		-0.910285	2.45005e-09	0		0
Rv0222	-0.0336549	0.889871	0		-0.41071	0.0190085	0		0.365868	0.0184804	0		-0.948033	1.0753e-05	0		0
Rv0223c	-0.212134	0.551532	0		-0.291239	0.369599	0		-0.194156	0.614098	0		-0.595365	0.100762	0		0
Rv0224c	0.36118	0.235123	0		-2.37093	1.30537e-05	1		-0.489104	0.1624	0		-2.36345	7.47844e-05	1		2
Rv0225	-0.120358	0.442585	0		-1.61592	1.1001e-11	1		-0.111662	0.488767	0		-1.52411	9.91611e-10	1		2
Rv0226c	-0.476338	0.0208037	0		-2.56337	3.85981e-09	1		-0.573031	0.00247048	0		-2.95709	1.97248e-09	1		2
Rv0227c	-0.424881	0.00141405	0		-2.03157	1.46041e-14	1		-0.370032	0.00607066	0		-2.22087	1.65125e-13	1		2
Rv0228	-0.249442	0.416533	0		-0.452092	0.125244	0		-0.383313	0.186986	0		-0.965579	0.0054176	0		0
Rv0229c	-0.345818	0.0580379	0		-0.691108	0.00043229	0		-0.0635214	0.774518	0		-1.06159	9.70817e-06	1		1
Rv0230c	-0.255727	0.351248	0		1.00651	1.15757e-05	1		-0.373346	0.120875	0		0.487369	0.0172192	0		1
Rv0231	-0.484967	0.0231672	0		-1.11794	3.13783e-05	1		-0.363393	0.14731	0		-0.819148	0.00532422	0		1
Rv0232	-0.363502	0.00414515	0		-0.643882	6.89922e-06	0		-0.738707	7.57396e-08	0		-1.03262	5.89359e-10	1		1
Rv0233	-0.0987532	0.59575	0		0.401058	0.00428965	0		-0.530076	0.000237742	0		0.0322338	0.808726	0		0
Rv0234c	-0.00485039	0.980229	0		0.0962163	0.487283	0		0.0732351	0.630353	0		0.0753245	0.558023	0		0
Rv0235c	0.0609254	0.889871	0		-1.16317	0.00409307	1		0.177789	0.560338	0		-1.16232	0.0029967	1		2
Rv0236A	0.267931	0.307282	0		-1.41839	8.69907e-05	1		0.0418075	0.90238	0		-2.72647	1.14916e-06	1		2
Rv0236c	0.207718	0.20575	0		-1.78154	1.56295e-11	1		-0.205672	0.185167	0		-1.80465	9.76544e-12	1		2
Rv0237	-0.399841	0.0145046	0		-2.07411	2.71685e-11	1		-0.232703	0.185167	0		-2.38695	7.81556e-10	1		2
Rv0238	0.165886	0.205043	0		0.838467	9.71828e-10	0		0.549225	1.98695e-05	0		1.45031	1.86189e-16	1		1
Rv0239	0.465728	0.00017757	0		0.701772	6.53308e-08	0		0.312252	0.00853245	0		0.423632	0.000240428	0		0
Rv0240	0.466393	0.0651469	0		0.779573	0.00109522	0		0.873896	0.000250133	0		1.2167	1.05794e-06	1		1
Rv0241c	0.213995	0.16022	0		-0.399688	0.008061	0		-0.212875	0.117568	0		-1.37221	7.7266e-11	1		1
Rv0242c	-0.0771066	0.617679	0		-0.878322	1.12694e-08	0		-0.48306	9.61708e-05	0		-1.85091	5.07063e-16	1		1
Rv0243	0.139671	0.344639	0		-0.521704	9.06475e-05	0		-0.358203	0.00525983	0		-1.48365	2.72817e-14	1		1
Rv0244c	0.0464422	0.774273	0		-0.69819	1.34453e-07	0		0.383935	0.00320756	0		0.313518	0.00859628	0		0
Rv0245	-0.0851031	0.776442	0		0.334849	0.112788	0		0.222411	0.416497	0		1.30141	9.13064e-08	1		1
Rv0246	-0.269491	0.366335	0		0.0216278	0.939598	0		-0.095465	0.799119	0		0.687447	0.00909448	0		0
Rv0247c	-0.30913	0.047166	0		1.28978	1.21209e-12	1		0.0445978	0.819205	0		0.610607	2.32198e-05	0		1
Rv0248c	-0.0887551	0.232388	0		1.15898	3.78671e-21	1		-0.263274	0.000198496	0		0.271566	3.02141e-05	0		1
Rv0249c	-0.198874	0.246857	0		1.61109	6.84832e-15	1		-0.270663	0.111273	0		0.793763	6.73116e-07	0		1
Rv0250c	0.0284664	0.929918	0		2.7268	3.35066e-18	1		-0.550485	0.0104286	0		1.35445	1.23286e-10	1		2
Rv0251c	2.04564	7.3436e-07	1		6.60423	2.53377e-22	1		-0.0584583	0.921519	0		5.44674	5.26548e-22	1		3
Rv0252	-0.595272	0.00937699	0		0.40566	0.0440315	0		-0.0209657	0.951653	0		0.506609	0.031644	0		0
Rv0253	0.125081	0.935995	0		2.5798	0.00273304	1		-0.520453	0.588372	0		-0.283579	0.728703	0		1
Rv0254c	0.186975	0.688238	0		1.05125	0.00177833	1		-0.750046	0.125431	0		0.634116	0.0957992	0		1
Rv0255c	0.213073	0.348731	0		-0.644045	0.00744997	0		-0.442621	0.0548852	0		-0.511869	0.0423612	0		0
Rv0256c	0.348695	0.16216	0		-1.24779	0.000253201	1		0.33425	0.186845	0		-1.03664	0.00273018	1		2
Rv0257	0.599035	0.114893	0		2.20487	4.23754e-09	1		0.25344	0.506406	0		2.41291	1.25575e-12	1		2
Rv0258c	-0.424635	0.374608	0		0.0467625	0.916464	0		-0.375911	0.33809	0		0.122346	0.729759	0		0
Rv0259c	-0.546081	0.419917	0		-1.37896	0.0509997	1		-0.288211	0.729107	0		0.134284	0.838591	0		1
Rv0260c	0.0394994	0.967563	0		-0.172096	0.831875	0		-0.510006	0.506093	0		-0.71443	0.303468	0		0
Rv0261c	0.125295	0.814975	0		0.41284	0.266286	0		0.508479	0.157914	0		0.629465	0.0738662	0		0
Rv0262c	0.240737	0.273148	0		0.696862	0.000384946	0		-0.0856283	0.723293	0		0.529602	0.00334353	0		0
Rv0263c	0.11803	0.712255	0		-1.31795	0.000215358	1		-0.475573	0.0472117	0		-1.22991	0.000226826	1		2
Rv0264c	-0.307693	0.42454	0		-1.90792	0.000253201	1		-0.342839	0.3575	0		-2.76547	7.53479e-05	1		2
Rv0265c	-0.175282	0.384458	0		-0.961641	2.05841e-05	0		-0.245237	0.200175	0		-1.58969	2.80613e-07	1		1
Rv0266c	-0.0639558	0.768551	0		0.0447698	0.795109	0		-0.163899	0.365628	0		-0.101763	0.554694	0		0
Rv0267	-0.500507	0.418866	0		1.25171	0.00518695	1		-0.348341	0.600249	0		0.675294	0.155209	0		1
Rv0268c	-0.658619	0.000468136	0		-0.291838	0.105202	0		-0.440284	0.0225959	0		-0.964514	0.000104889	0		0
Rv0269c	-0.398172	0.0683268	0		-0.405759	0.0682371	0		-0.246297	0.277395	0		-0.494523	0.0413199	0		0
Rv0270	0.0146215	0.906918	0		-0.0412005	0.614267	0		-0.215333	0.0107136	0		-0.22922	0.00344981	0		0
Rv0271c	0.189714	0.36078	0		0.909604	1.10253e-06	0		0.23497	0.205557	0		0.699226	3.95875e-05	0		0
Rv0272c	0.221077	0.318266	0		1.0188	6.11851e-07	1		0.09466	0.678181	0		0.803897	1.20988e-05	0		1
Rv0273c	0.125303	0.671308	0		0.616401	0.00525682	0		0.114089	0.682288	0		0.626767	0.00447748	0		0
Rv0274	-0.701275	0.00780748	0		-0.49671	0.064737	0		-0.262748	0.349032	0		-0.0816433	0.76508	0		0
Rv0275c	0.41571	0.0627461	0		1.19063	1.55798e-07	1		-0.323441	0.162941	0		0.925534	5.31059e-06	0		1
Rv0276	0.44383	0.00460907	0		1.01093	4.1734e-09	1		-0.115991	0.507792	0		0.390907	0.00510485	0		1
Rv0277c	0.213606	0.158612	0		0.333925	0.0130189	0		0.684095	1.03795e-05	0		1.41038	1.15119e-13	1		1
Rv0278c	-0.32524	0.724971	0		1.25274	0.0286645	1		-0.152256	0.816363	0		0.141223	0.782371	0		1
Rv0279c	0.219964	0.727105	0		1.11377	0.0102691	1		-0.668763	0.0974262	0		0.206361	0.566544	0		1
Rv0280	-2.34946	3.29882e-13	1		-5.12741	1.14549e-12	1		-0.357215	0.0561305	0		-5.86158	9.15212e-12	1		3
Rv0281	-0.636091	7.37629e-06	0		-0.193095	0.116955	0		0.0558315	0.715887	0		-0.191173	0.105055	0		0
Rv0282	-0.801623	2.3714e-08	0		0.249417	0.0217692	0		0.22912	0.0640923	0		0.521726	8.12582e-06	0		0
Rv0283	-0.588367	5.73884e-05	0		0.438008	0.000530559	0		0.11664	0.442215	0		0.35784	0.00306989	0		0
Rv0284	-0.565506	2.33819e-07	0		0.478833	7.88749e-07	0		0.297018	0.00221235	0		0.703196	1.4599e-10	0		0
Rv0285	-0.326299	0.0807438	0		0.48895	0.00322357	0		-0.085052	0.674165	0		0.801912	1.27819e-06	0		0
Rv0286	-0.400303	0.000818223	0		0.282174	0.00713791	0		0.379465	0.0010129	0		0.778258	8.89826e-10	0		0
Rv0287	-0.753477	0.000279049	0		0.249987	0.164423	0		0.25902	0.185212	0		0.100405	0.616811	0		0
Rv0288	-0.663879	1.9995e-06	0		0.250006	0.0280498	0		0.234369	0.0634338	0		0.233159	0.0439602	0		0
Rv0289	-0.440331	0.00973548	0		0.351503	0.0183285	0		0.40257	0.0126069	0		0.450311	0.00241758	0		0
Rv0290	-0.449578	0.0229292	0		0.106915	0.556339	0		0.428936	0.0203979	0		0.344436	0.0374178	0		0
Rv0291	-0.523127	0.000412021	0		-0.0604688	0.662287	0		0.361902	0.00893381	0		0.144656	0.250499	0		0
Rv0292	-0.297795	0.0909047	0		0.311216	0.043091	0		0.0655508	0.74555	0		0.102163	0.509533	0		0
Rv0293c	0.0882613	0.563191	0		1.63347	9.42928e-18	1		0.201881	0.100425	0		1.98856	7.67811e-22	1		2
Rv0294	-0.988163	0.129958	0		-0.158479	0.798203	0		0.386762	0.526006	0		0.286695	0.609998	0		0
Rv0295c	-0.205741	0.148305	0		-1.4228	8.70881e-11	1		-0.233431	0.10969	0		-1.59673	5.37464e-10	1		2
Rv0296c	0.220361	0.308137	0		-0.182343	0.387537	0		-0.199655	0.414672	0		0.0329027	0.89004	0		0
Rv0297	-0.157255	0.647678	0		0.664261	0.00755386	0		-0.611104	0.0168449	0		0.677765	0.00143875	0		0
Rv0298	0.212139	0.0993031	0		0.966984	3.82129e-11	0		-0.0729323	0.625936	0		1.06228	1.32222e-12	1		1
Rv0299	0.149572	0.457247	0		1.17687	1.06469e-09	1		0.207381	0.223623	0		0.959786	2.37371e-08	0		1
Rv0300	0.00497732	0.976933	0		0.936814	7.11774e-11	0		0.154237	0.248378	0		1.34856	1.40328e-15	1		1
Rv0301	0.0602465	0.673094	0		0.645721	6.73515e-08	0		0.448437	0.000143178	0		1.43757	2.7378e-17	1		1
Rv0302	0.49201	0.000158648	0		0.76671	4.17618e-08	0		0.814282	1.72707e-08	0		1.72227	1.9478e-18	1		1
Rv0303	0.627029	0.000299637	0		1.91384	6.97453e-16	1		0.620403	0.000128093	0		2.16314	3.29527e-19	1		2
Rv0304c	-0.317864	0.11609	0		1.03912	8.88625e-08	1		0.119456	0.587484	0		1.04878	4.1087e-08	1		2
Rv0305c	-0.16365	0.396114	0		1.08121	2.82633e-09	1		0.239047	0.159024	0		1.25332	2.28187e-11	1		2
Rv0306	-0.6398	0.272149	0		-0.0086229	0.987043	0		-0.32343	0.552078	0		-1.22512	0.0369172	1		1
Rv0307c	0.528574	0.052146	0		3.31015	2.59436e-18	1		-0.133561	0.642161	0		2.80399	7.67187e-20	1		2
Rv0308	-0.0390146	0.852249	0		-0.649448	8.43406e-05	0		0.172503	0.304508	0		-0.258522	0.123232	0		0
Rv0309	-0.320387	0.0164751	0		-0.655165	9.26646e-06	0		-0.791309	6.00788e-08	0		-1.33708	1.1582e-11	1		1
Rv0310c	-0.406554	0.56376	0		-1.96583	0.0129289	1		-0.416465	0.5637	0		-1.82731	0.0273442	1		2
Rv0311	-0.171172	0.617679	0		2.05775	6.85889e-12	1		-0.532092	0.0347492	0		1.50615	1.68132e-10	1		2
Rv0312	-1.72077	3.38007e-13	1		-0.895654	4.24105e-07	0		-1.51683	4.76135e-15	1		-1.8132	1.3615e-15	1		3
Rv0313	0.126936	0.331261	0		1.24164	6.53493e-15	1		-0.303591	0.0103494	0		1.66034	7.62515e-20	1		2
Rv0314c	-0.34512	0.0288523	0		-1.21173	2.17497e-08	1		-0.41116	0.0102426	0		-1.44884	1.94361e-08	1		2
Rv0315	-0.403398	0.00386028	0		-1.3609	1.99163e-11	1		-0.218295	0.170835	0		0.0719153	0.631064	0		1
Rv0316	-0.208677	0.393837	0		-1.99971	2.02732e-07	1		-0.293333	0.244844	0		-0.806529	0.00599027	0		1
Rv0317c	-0.18597	0.293407	0		-1.3022	2.27429e-08	1		0.224129	0.174165	0		-1.49221	5.52356e-08	1		2
Rv0318c	-0.503238	0.272149	0		-0.797998	0.0853861	0		-0.0826294	0.90229	0		-0.0805718	0.883588	0		0
Rv0319	0.243257	0.47722	0		0.456615	0.118196	0		-0.0853241	0.824456	0		0.303075	0.304437	0		0
Rv0320	0.239558	0.454396	0		0.225409	0.443376	0		-0.597822	0.0231902	0		-0.502773	0.071004	0		0
Rv0321	-0.296776	0.394501	0		-0.755512	0.0334801	0		0.0539897	0.902449	0		-1.37001	0.0047951	1		1
Rv0322	0.167673	0.784174	0		-0.176607	0.735359	0		-0.124313	0.844428	0		0.485853	0.264004	0		0
Rv0323c	-0.137943	0.699693	0		2.61737	3.71204e-15	1		0.163999	0.561849	0		2.57415	1.31411e-17	1		2
Rv0324	0.694272	0.083485	0		3.9209	1.29062e-15	1		0.0653327	0.908225	0		4.30887	1.06854e-19	1		2
Rv0325	0.00793681	0.99237	0		3.26417	6.75935e-09	1		0.504356	0.482849	0		3.55131	2.10961e-10	1		2
Rv0326	0.201697	0.789531	0		3.06868	2.34924e-09	1		0.229894	0.717108	0		3.86598	1.24937e-14	1		2
Rv0327c	1.73827	1.55845e-06	1		6.63564	3.69808e-24	1		1.77632	1.40837e-06	1		6.43257	5.54106e-25	1		4
Rv0328	0.638336	7.57314e-05	0		3.75619	6.28063e-27	1		0.262904	0.0886481	0		3.33022	2.32439e-27	1		2
Rv0329c	0.726807	0.300703	0		1.63375	0.00451859	1		0.314944	0.663916	0		1.01831	0.0477537	1		2
Rv0330c	0.55566	0.189763	0		1.79248	2.54645e-06	1		0.541169	0.134295	0		1.49975	8.00731e-06	1		2
Rv0331	0.263916	0.396114	0		5.3832	3.73497e-25	1		-0.000236849	0.999413	0		6.51563	5.67022e-30	1		2
Rv0332	0.477131	0.0482354	0		3.30698	7.73128e-20	1		-0.180592	0.463985	0		4.01222	1.27546e-26	1		2
Rv0333	-0.212439	0.539552	0		1.08758	3.90798e-05	1		-0.00838496	0.980393	0		1.44444	9.57107e-08	1		2
Rv0334	-0.0231169	0.936656	0		0.707195	0.000324819	0		0.483876	0.0228424	0		1.9841	2.27833e-14	1		1
Rv0335c	-0.0232482	0.987727	0		1.18329	0.156163	0		-0.0137626	0.988253	0		1.27547	0.0572454	1		1
Rv0336	3.54747	0.403556	0		1.40151	0.72327	0		-0.0539555	0.968844	0		-0.999327	0.569492	0		0
Rv0337c	-0.113571	0.267643	0		-0.640728	1.11569e-08	0		0.125803	0.20373	0		-0.578606	2.03464e-07	0		0
Rv0338c	-0.348606	6.50878e-05	0		-1.67775	1.50743e-21	1		0.193691	0.0240885	0		-1.42966	1.12183e-18	1		2
Rv0339c	0.247566	0.264704	0		-0.251084	0.256773	0		0.0569118	0.810421	0		-0.484848	0.0216952	0		0
Rv0340	-0.242446	0.408329	0		0.274901	0.266757	0		-0.479627	0.0889665	0		0.516156	0.0274541	0		0
Rv0341	-0.955997	2.69834e-06	0		-3.81745	1.10631e-17	1		-0.66334	0.000725045	0		-4.19736	3.75596e-15	1		2
Rv0342	-0.706545	4.87783e-07	0		-2.50113	2.22777e-19	1		-0.205135	0.133457	0		-2.12534	1.02052e-15	1		2
Rv0343	-0.19594	0.201835	0		-1.49042	4.72053e-11	1		-0.200534	0.195809	0		-0.902273	1.67723e-06	0		1
Rv0344c	-0.919969	0.0606543	0		-1.42901	0.0121061	1		-0.998647	0.0532936	0		-2.81157	0.000604795	1		2
Rv0345	0.0664595	0.867407	0		1.25662	2.71223e-06	1		-0.109295	0.761379	0		0.91925	0.000280422	0		1
Rv0346c	-0.385795	0.0114929	0		-0.931315	1.49478e-07	0		-0.193945	0.233736	0		-1.25422	5.29094e-09	1		1
Rv0347	0.0876443	0.759894	0		1.73619	2.39218e-12	1		0.418829	0.0751014	0		2.38436	2.39306e-16	1		2
Rv0348	0.532751	0.356215	0		3.00892	2.90089e-09	1		0.462782	0.328635	0		2.68516	1.03671e-10	1		2
Rv0349	0.109692	0.806461	0		2.41507	4.37811e-12	1		0.231209	0.52247	0		2.49029	1.03046e-13	1		2
Rv0350	0.666687	2.8294e-05	0		2.6432	7.50889e-22	1		-0.602855	0.000410634	0		1.42064	4.67185e-13	1		2
Rv0351	1.08955	4.3671e-08	1		2.72308	3.01937e-20	1		-0.946309	8.00851e-06	0		0.953003	1.88912e-07	0		2
Rv0352	1.00968	1.12141e-08	1		2.60506	1.55925e-21	1		-0.60306	0.000347166	0		0.961359	7.5763e-09	0		2
Rv0353	0.756948	0.000107281	0		2.55794	1.47985e-18	1		-0.419333	0.0719109	0		1.15737	4.58331e-08	1		2
Rv0354c	-0.114477	0.883944	0		2.02081	1.55871e-05	1		1.41371	0.00421569	1		2.09931	1.1728e-05	1		3
Rv0355c	-0.0670006	0.769632	0		0.524967	0.000726816	0		0.464981	0.00533741	0		0.833926	5.87692e-07	0		0
Rv0356c	-0.551338	0.134829	0		-0.663462	0.0836259	0		-0.713118	0.0561243	0		-0.424461	0.253831	0		0
Rv0357c	-0.38865	0.0619197	0		-1.09669	3.24023e-05	1		-0.0278427	0.922497	0		-1.40242	2.79918e-05	1		2
Rv0358	0.746811	0.21833	0		0.0644407	0.920649	0		-0.951043	0.112623	0		-1.50317	0.0144298	1		1
Rv0359	-0.217137	0.683191	0		-1.44718	0.0079246	1		0.214633	0.706336	0		-1.95486	0.00669984	1		2
Rv0360c	-1.21892	0.0402469	1		-0.957981	0.112205	0		-0.823003	0.112623	0		-2.9501	0.000884829	1		2
Rv0361	0.277486	0.028559	0		-0.811635	2.3565e-07	0		0.0441729	0.783711	0		-0.998122	2.18624e-08	0		0
Rv0362	0.445835	0.00115103	0		-0.55142	0.000482805	0		0.394691	0.00656693	0		0.403731	0.00634346	0		0
Rv0363c	-0.149778	0.182707	0		0.237023	0.0136695	0		0.176187	0.102451	0		-0.100858	0.318746	0		0
Rv0364	-0.289288	0.0417986	0		-0.57287	0.000135517	0		0.283861	0.0455612	0		-0.17835	0.234299	0		0
Rv0365c	0.0761091	0.730473	0		0.330024	0.0406739	0		0.208256	0.232459	0		0.360925	0.0260675	0		0
Rv0366c	-0.0683787	0.862307	0		0.11232	0.705186	0		-0.0222579	0.954796	0		0.23879	0.426929	0		0
Rv0367c	0.143774	0.748516	0		0.129203	0.729766	0		-0.725046	0.0471311	0		-0.371361	0.30871	0		0
Rv0368c	0.0572042	0.956786	0		1.1446	0.0712404	1		-0.300283	0.725514	0		0.739245	0.198036	0		1
Rv0369c	-0.177183	0.784174	0		-0.232242	0.665799	0		-0.210498	0.771145	0		-0.837683	0.198612	0		0
Rv0370c	0.148607	0.850536	0		0.555261	0.298258	0		-0.248189	0.658502	0		0.00775053	0.987056	0		0
Rv0371c	-0.315165	0.856023	0		1.61275	0.096829	1		0.611772	0.612901	0		1.86368	0.0249541	1		2
Rv0372c	-1.07225	0.432382	0		2.01956	0.0171241	1		-0.776874	0.542418	0		1.88486	0.0128233	1		2
Rv0373c	0.305764	0.566037	0		2.34714	3.08532e-08	1		-0.0442599	0.922497	0		1.48905	6.99143e-07	1		2
Rv0374c	1.16737	0.228375	0		3.03569	0.000112252	1		-1.02796	0.211917	0		1.15653	0.0349341	1		2
Rv0375c	0.235413	0.843065	0		2.01602	0.00350945	1		0.0616137	0.953334	0		2.19704	0.000184193	1		2
Rv0376c	0.169421	0.80494	0		2.08411	1.80203e-06	1		-0.328507	0.577751	0		2.64193	1.95239e-10	1		2
Rv0377	0.231046	0.432382	0		1.03115	3.51904e-05	1		-0.00398693	0.988253	0		0.340156	0.141454	0		1
Rv0379	-0.1355	0.503479	0		-1.32766	3.9845e-07	1		0.067687	0.755896	0		-2.11476	1.93426e-08	1		2
Rv0380c	0.219449	0.532321	0		0.388767	0.187733	0		-0.0970375	0.772527	0		0.0560812	0.847609	0		0
Rv0381c	0.554787	0.0369206	0		0.352015	0.184476	0		0.135459	0.642544	0		0.0108442	0.969614	0		0
Rv0382c	0.399608	0.00834179	0		0.179557	0.230234	0		-0.019359	0.922497	0		0.0648126	0.665406	0		0
Rv0383c	0.0575348	0.590698	0		0.487085	1.02695e-07	0		-0.287773	0.0014482	0		-0.183842	0.0253013	0		0
Rv0384c	1.50918	8.36162e-11	1		5.47868	8.79268e-30	1		-0.103801	0.647751	0		4.67946	1.02581e-29	1		3
Rv0385	0.297583	0.314713	0		2.10422	4.37328e-12	1		-0.16579	0.570248	0		1.82564	1.47866e-12	1		2
Rv0386	-0.14631	0.410106	0		0.728679	2.86028e-06	0		-0.368447	0.0238639	0		0.574834	0.000110403	0		0
Rv0389	0.18205	0.670173	0		1.43864	6.08163e-06	1		-0.187407	0.606357	0		0.975547	0.000303963	0		1
Rv0390	-0.0844114	0.785334	0		-0.451976	0.0710287	0		0.241007	0.345841	0		-0.530993	0.064529	0		0
Rv0391	-0.0567519	0.779578	0		-0.0104877	0.948316	0		0.0140881	0.946668	0		-0.0196901	0.908504	0		0
Rv0392c	-0.0807438	0.667134	0		-0.282261	0.0655272	0		0.0667842	0.709901	0		-0.359752	0.026553	0		0
Rv0393	0.740445	0.577314	0		1.39264	0.162273	0		-1.35931	0.251154	0		1.04934	0.20038	0		0
Rv0394c	-0.177612	0.526124	0		0.0142914	0.956476	0		-0.146524	0.577698	0		-1.42736	4.12534e-05	1		1
Rv0395	-0.560281	0.741447	0		0.68	0.551818	0		-0.915433	0.544273	0		1.4815	0.138237	0		0
Rv0396	-0.683898	0.54196	0		0.317516	0.716173	0		0.837101	0.571055	0		1.69817	0.109056	0		0
Rv0397A	-0.0700323	0.919115	0		1.48858	0.000239117	1		-0.461252	0.324625	0		0.31412	0.420657	0		1
Rv0398c	0.382933	0.481845	0		1.96428	5.1874e-06	1		0.181561	0.703898	0		1.20306	0.000422202	1		2
Rv0399c	-0.0718409	0.839585	0		1.68731	1.25879e-10	1		0.31849	0.12516	0		1.44699	9.10816e-11	1		2
Rv0400c	0.155491	0.598941	0		1.44911	8.7304e-09	1		-0.0503002	0.861457	0		0.961835	2.33445e-06	0		1
Rv0401	0.16984	0.832503	0		0.677034	0.205253	0		-0.238648	0.723293	0		-0.582452	0.335566	0		0
Rv0402c	-0.33099	0.00761727	0		-1.9243	1.52116e-14	1		0.0283557	0.873103	0		-1.68427	2.25747e-11	1		2
Rv0403c	0.04662	0.935696	0		-2.05418	0.0010486	1		-0.0308804	0.956509	0		-2.2246	0.00352584	1		2
Rv0404	-0.784755	2.07462e-05	0		-1.84993	1.62161e-10	1		0.0692278	0.758866	0		-1.99998	1.40756e-08	1		2
Rv0405	-0.622631	4.99811e-07	0		-1.91592	6.51482e-18	1		0.0168471	0.913836	0		-1.6828	1.81343e-15	1		2
Rv0406c	-0.231888	0.451976	0		1.55376	5.79618e-09	1		0.453334	0.178636	0		2.58531	8.7827e-14	1		2
Rv0407	-0.169628	0.341162	0		0.232712	0.120513	0		0.00514039	0.978029	0		0.147416	0.354506	0		0
Rv0408	0.281312	0.0183059	0		1.01166	3.55444e-12	1		0.260717	0.020533	0		0.665954	3.87637e-08	0		1
Rv0409	0.482734	0.015948	0		1.1449	5.73272e-08	1		0.322583	0.0649914	0		0.623748	0.000253683	0		1
Rv0410c	0.0303742	0.865157	0		2.37594	2.03177e-23	1		0.375709	0.00199326	0		2.75237	2.40058e-26	1		2
Rv0411c	0.153273	0.406539	0		2.02832	1.7118e-17	1		0.38651	0.0113088	0		2.34502	6.46381e-21	1		2
Rv0412c	-0.120297	0.361139	0		1.25996	3.01385e-15	1		0.12927	0.299331	0		1.47244	6.89211e-18	1		2
Rv0413	0.280944	0.345829	0		0.895188	0.000437831	0		-0.051702	0.874308	0		0.82291	0.000190935	0		0
Rv0414c	0.692915	0.208231	0		0.135654	0.820886	0		0.247935	0.668829	0		-0.706675	0.217239	0		0
Rv0415	0.219697	0.57452	0		1.78933	2.85696e-08	1		-0.269776	0.432889	0		1.1885	7.01893e-06	1		2
Rv0416	-0.990939	0.354229	0		1.70327	0.016234	1		1.19709	0.240301	0		2.47329	0.00237819	1		2
Rv0417	0.421302	0.426733	0		2.52613	1.86966e-08	1		0.258274	0.638024	0		2.16246	7.18603e-08	1		2
Rv0418	-0.49303	6.68066e-05	0		-0.993264	7.46071e-10	0		-0.197763	0.105767	0		-1.66998	7.25038e-13	1		1
Rv0419	-0.155915	0.162408	0		0.886174	3.9712e-12	0		-0.00653814	0.958622	0		1.13375	1.37104e-15	1		1
Rv0420c	0.0401093	0.897984	0		0.422194	0.0412276	0		0.503022	0.0134065	0		0.326621	0.125916	0		0
Rv0421c	0.606988	0.0310543	0		1.33465	1.71869e-06	1		-0.00978554	0.971862	0		0.939743	1.43474e-05	0		1
Rv0422c	0.650258	0.000550108	0		1.56805	3.82876e-12	1		0.138253	0.446757	0		1.30735	4.36673e-12	1		2
Rv0423c	0.203724	0.0369252	0		0.970862	2.75004e-14	0		0.442095	6.3355e-06	0		1.15874	2.77814e-17	1		1
Rv0424c	-0.182241	0.525512	0		0.22645	0.343603	0		0.328625	0.121887	0		0.726325	0.000358825	0		0
Rv0425c	0.191095	0.11067	0		0.8317	2.37995e-10	0		0.0438148	0.755129	0		0.768288	3.11253e-10	0		0
Rv0426c	-0.0443078	0.866177	0		0.957064	2.73746e-07	0		0.0360097	0.871141	0		0.826931	4.73536e-07	0		0
Rv0427c	-0.340909	0.221209	0		-0.860312	0.00533119	0		0.0473184	0.881224	0		-1.87322	5.84556e-06	1		1
Rv0428c	-0.57378	0.126354	0		-1.8441	0.000462999	1		-0.373878	0.286363	0		-3.28929	3.3386e-05	1		2
Rv0429c	-0.352073	0.112432	0		-1.62434	7.81559e-07	1		-0.240166	0.303629	0		-2.96839	8.37239e-08	1		2
Rv0430	-1.03368	0.000104189	1		-2.86454	3.14973e-08	1		-0.916841	0.000295401	0		-4.6316	3.33297e-09	1		3
Rv0431	-0.322569	0.134154	0		-2.78708	1.70732e-09	1		-0.211117	0.357141	0		-2.60576	1.01314e-07	1		2
Rv0432	-0.183496	0.113752	0		-1.48852	6.76095e-14	1		-0.177488	0.121365	0		-1.75597	3.69723e-14	1		2
Rv0433	-0.254445	0.0341386	0		-1.31582	6.55407e-13	1		-0.0162101	0.922408	0		-1.41951	3.20367e-12	1		2
Rv0434	0.314531	0.0852546	0		-0.465744	0.0187959	0		-0.15443	0.407579	0		-0.915447	3.76396e-05	0		0
Rv0435c	0.20836	0.190203	0		0.452961	0.001392	0		-0.149304	0.342687	0		0.111199	0.415114	0		0
Rv0436c	-0.139681	0.521292	0		0.513954	0.00263887	0		-0.207567	0.326527	0		0.0685549	0.727959	0		0
Rv0437c	0.382213	0.113876	0		0.265421	0.266968	0		-0.149288	0.578172	0		-0.347827	0.177821	0		0
Rv0438c	0.132929	0.521686	0		0.117806	0.522035	0		-0.376942	0.0338589	0		-0.176604	0.32127	0		0
Rv0439c	0.0196297	0.952252	0		-0.815827	0.00324514	0		-0.159164	0.549917	0		-1.4292	4.03902e-05	1		1
Rv0440	0.957313	0.0666531	0		1.04729	0.0201215	1		0.558942	0.349293	0		1.86926	0.000112264	1		2
Rv0441c	0.568644	0.0682158	0		1.64184	1.12569e-07	1		-0.0180941	0.958524	0		2.27995	1.20186e-13	1		2
Rv0442c	0.0761665	0.769632	0		-0.0311138	0.883522	0		0.116709	0.595776	0		0.379986	0.0364941	0		0
Rv0443	-0.174548	0.26344	0		0.35294	0.00786972	0		-0.0129506	0.945505	0		0.239851	0.0685593	0		0
Rv0444c	-0.539916	0.000671298	0		-1.67087	2.72708e-10	1		-0.387422	0.0137476	0		-1.39365	3.54318e-08	1		2
Rv0445c	-0.12598	0.523248	0		-1.21917	3.38755e-07	1		0.0855063	0.700865	0		-0.728913	0.00146437	0		1
Rv0446c	0.0713608	0.761796	0		-0.19763	0.28817	0		-0.0210176	0.923698	0		-0.656724	0.00118169	0		0
Rv0447c	-0.0261482	0.89762	0		-1.12484	3.05333e-08	1		0.053485	0.76905	0		-0.760116	6.20875e-05	0		1
Rv0448c	0.0671993	0.915987	0		0.610145	0.133571	0		-0.433885	0.437211	0		0.784566	0.0545493	0		0
Rv0449c	0.278591	0.229643	0		0.911182	1.9765e-05	0		0.0400066	0.89116	0		1.14006	6.4658e-08	1		1
Rv0450c	0.187999	0.145914	0		1.12431	3.94882e-13	1		0.555305	3.72118e-05	0		1.7007	3.98063e-18	1		2
Rv0451c	0.525443	0.0151668	0		1.34399	6.91272e-09	1		0.844014	0.000327984	0		1.63635	3.41168e-10	1		2
Rv0452	0.633827	0.0277649	0		1.32894	2.90982e-06	1		0.232972	0.529084	0		1.13867	0.000136932	1		2
Rv0453	-0.00623044	0.990886	0		0.567834	0.131948	0		-0.11223	0.846617	0		0.525605	0.192568	0		0
Rv0455c	-0.295992	0.0781612	0		-1.1428	2.73065e-08	1		0.292505	0.101564	0		-0.726373	0.000425061	0		1
Rv0456A	0.490099	0.417591	0		0.394064	0.478534	0		-0.793045	0.205363	0		-0.638721	0.304297	0		0
Rv0456B	0.466122	0.683191	0		1.04324	0.205699	0		-0.489895	0.645175	0		-0.785914	0.404211	0		0
Rv0456c	0.247104	0.629274	0		-0.395621	0.409535	0		-0.0412656	0.940848	0		-0.181598	0.700647	0		0
Rv0457c	0.129778	0.644683	0		0.210856	0.361018	0		0.23562	0.313407	0		0.00503352	0.983697	0		0
Rv0458	-0.0379912	0.897984	0		0.0560713	0.802188	0		-0.472271	0.00690958	0		-1.01422	6.78333e-06	1		1
Rv0459	-0.190418	0.684495	0		0.239086	0.525334	0		-0.321762	0.303052	0		-0.57519	0.0773884	0		0
Rv0460	-0.774376	0.0168762	0		-2.16676	1.96692e-05	1		-0.81525	0.0299562	0		-2.22484	9.82899e-05	1		2
Rv0461	-0.920919	0.000186594	0		-0.62251	0.0116643	0		-0.822994	0.000438172	0		-1.05777	0.000197516	1		1
Rv0462	-0.701539	5.93012e-09	0		-1.30577	1.27462e-15	1		-0.136343	0.217459	0		-1.36963	1.34093e-14	1		2
Rv0463	-0.524763	0.2545	0		-0.657291	0.161095	0		-0.535702	0.231689	0		-0.575368	0.199064	0		0
Rv0464c	0.904649	8.52422e-08	0		1.75827	4.14792e-16	1		0.291319	0.0675644	0		2.25593	3.03363e-20	1		2
Rv0465c	2.02654	2.97188e-18	1		2.83244	8.09252e-25	1		1.03855	1.2957e-09	1		4.06822	4.45889e-30	1		4
Rv0466	0.20107	0.15383	0		-1.55103	1.11385e-11	1		0.100067	0.604615	0		-0.69628	0.000665936	0		1
Rv0467	0.963982	3.84411e-10	0		1.73902	1.68619e-18	1		1.36241	5.51058e-13	1		2.94974	2.99959e-25	1		3
Rv0468	0.446458	0.00926636	0		1.1996	5.03069e-10	1		0.66298	0.000670704	0		2.24491	4.07636e-17	1		2
Rv0469	-0.0214653	0.928507	0		-0.0492644	0.759696	0		0.401814	0.0212864	0		0.990374	4.64854e-08	0		0
Rv0470A	0.46741	0.100763	0		0.585582	0.030117	0		0.171213	0.564242	0		0.418292	0.097329	0		0
Rv0470c	-0.210453	0.116416	0		-0.0364971	0.773634	0		0.189641	0.171663	0		0.29744	0.0144859	0		0
Rv0471c	0.351461	0.0415122	0		0.418104	0.0121552	0		-0.0915193	0.631603	0		0.240357	0.122369	0		0
Rv0472c	-0.0971566	0.418576	0		-0.159339	0.109688	0		-0.0328774	0.819178	0		0.438832	3.51053e-05	0		0
Rv0473	0.222804	0.0939239	0		0.845241	3.06979e-09	0		0.0446923	0.781091	0		1.17624	9.3143e-14	1		1
Rv0474	0.0170038	0.95791	0		0.897431	5.25842e-05	0		-0.0842802	0.773164	0		0.959541	7.9895e-06	0		0
Rv0475	0.305044	0.058473	0		1.80615	2.63273e-16	1		-0.0993864	0.577751	0		1.64808	2.0968e-16	1		2
Rv0476	-0.205918	0.417591	0		0.200822	0.358826	0		0.0227501	0.945505	0		0.64574	0.00501315	0		0
Rv0477	0.492108	0.00272858	0		0.658696	5.58574e-05	0		-0.0558021	0.794262	0		1.14134	2.20277e-10	1		1
Rv0478	0.539673	0.0124683	0		0.574505	0.00618191	0		-0.0267383	0.924329	0		0.98683	1.4808e-06	0		0
Rv0479c	-0.0413919	0.850536	0		0.296317	0.0350829	0		0.0406687	0.85285	0		1.14179	1.81867e-10	1		1
Rv0480c	-0.091854	0.808798	0		0.34563	0.180899	0		-0.463464	0.126941	0		0.337931	0.207272	0		0
Rv0481c	0.038447	0.923355	0		1.2257	2.81006e-06	1		-0.500769	0.0837557	0		0.642789	0.0067458	0		1
Rv0482	-0.555904	0.06422	0		-1.00091	0.00401476	1		-0.00549285	0.988253	0		-0.852675	0.0452254	0		1
Rv0483	0.413008	5.44969e-06	0		-0.800562	2.56448e-12	0		0.445948	6.13077e-06	0		0.101148	0.235135	0		0
Rv0484c	0.147105	0.646244	0		0.56934	0.0190836	0		-0.394932	0.113513	0		-0.475997	0.0652545	0		0
Rv0485	0.811262	8.97922e-07	0		1.62474	5.24154e-15	1		0.565173	0.000383903	0		1.57711	1.27388e-14	1		2
Rv0486	0.478625	0.00272084	0		1.31448	5.74872e-12	1		0.175174	0.299331	0		1.37228	4.66998e-13	1		2
Rv0487	0.241052	0.0802038	0		1.18746	1.0882e-12	1		0.483698	0.000311701	0		1.37366	9.00627e-15	1		2
Rv0488	0.157033	0.747519	0		0.968983	0.00406216	0		0.217517	0.688679	0		2.26306	1.05142e-08	1		1
Rv0489	-0.0951073	0.524582	0		-0.658352	6.18093e-06	0		-0.0406694	0.809663	0		-0.782535	1.97481e-06	0		0
Rv0490	0.157484	0.100866	0		0.394959	1.31921e-05	0		0.333442	0.00038318	0		1.00575	2.33893e-15	1		1
Rv0491	0.244649	0.0980482	0		0.878672	1.18607e-08	0		0.559001	9.37828e-05	0		1.54156	9.08655e-16	1		1
Rv0492A	0.33884	0.804409	0		1.34508	0.109701	0		-0.529934	0.627513	0		0.42482	0.598398	0		0
Rv0492c	0.115068	0.820545	0		1.22464	0.000166436	1		-0.55183	0.0667461	0		-0.220845	0.464711	0		1
Rv0493c	-0.00312544	0.994329	0		1.0426	0.00123647	1		-0.186394	0.635398	0		0.398259	0.194526	0		1
Rv0494	-1.24623	0.314953	0		0.828551	0.351111	0		-0.726088	0.616669	0		0.0272173	0.980995	0		0
Rv0495c	0.0479285	0.810933	0		0.654982	4.45091e-06	0		-0.081977	0.606395	0		0.467959	0.000241953	0		0
Rv0496	-0.0308449	0.879083	0		-0.415484	0.00462128	0		-0.254041	0.0819394	0		-0.701018	3.71497e-05	0		0
Rv0497	0.0855607	0.700414	0		-0.0676892	0.72327	0		-0.261378	0.142746	0		-0.297619	0.103938	0		0
Rv0498	0.27077	0.268528	0		0.04838	0.850356	0		-0.120517	0.588178	0		-0.178201	0.376558	0		0
Rv0499	0.37835	0.174867	0		-0.227224	0.45203	0		-0.303383	0.216462	0		-0.738032	0.00961772	0		0
Rv0500	-0.0676635	0.710727	0		-1.18216	1.26826e-08	1		0.0119557	0.951424	0		-1.70077	1.45407e-09	1		2
Rv0500A	-0.305836	0.111249	0		-0.696532	0.000934789	0		-0.391435	0.0185948	0		-1.93162	2.08863e-09	1		1
Rv0501	0.0777432	0.633555	0		-1.31618	1.2211e-11	1		0.0578133	0.738894	0		-0.962868	1.03418e-07	0		1
Rv0502	0.0708371	0.57452	0		-1.11992	1.83997e-13	1		0.139842	0.21389	0		-0.602508	3.86798e-07	0		1
Rv0503c	-0.357447	0.0102799	0		-1.39929	4.55805e-12	1		0.116614	0.481664	0		-1.04428	9.27592e-08	1		2
Rv0504c	-0.336165	0.174518	0		0.182472	0.423486	0		0.0226936	0.944549	0		0.491351	0.0310915	0		0
Rv0505c	-0.0954238	0.640747	0		0.252426	0.101427	0		-0.016496	0.933981	0		-0.116925	0.436401	0		0
Rv0506	-0.777411	2.75827e-05	0		-0.670864	0.000468585	0		0.275678	0.0920686	0		-0.710003	0.000836658	0		0
Rv0507	-0.595655	3.77613e-05	0		-0.767917	6.14429e-07	0		0.229326	0.0917539	0		-0.609176	3.20223e-05	0		0
Rv0508	-0.561664	0.083394	0		-0.514537	0.120265	0		0.240312	0.359925	0		-0.499315	0.0914848	0		0
Rv0509	0.446408	8.52931e-06	0		-0.837518	1.75772e-11	0		0.141508	0.160435	0		-0.461858	4.88302e-06	0		0
Rv0510	0.650508	2.4886e-06	0		-1.28426	7.79925e-12	1		0.155987	0.276499	0		-0.525026	0.000170502	0		1
Rv0511	0.755258	1.40029e-08	0		-1.34583	2.83318e-14	1		0.292759	0.0140863	0		-0.489995	4.44996e-05	0		1
Rv0512	0.759822	4.91872e-06	0		-1.35917	1.57585e-10	1		0.601821	0.000265197	0		-0.288603	0.063965	0		1
Rv0513	0.814086	3.42377e-05	0		-1.62956	1.19499e-08	1		0.603485	0.00199326	0		-0.152142	0.464272	0		1
Rv0514	0.844574	0.000180761	0		-1.59196	1.35198e-05	1		0.412912	0.0599673	0		-0.537936	0.0519043	0		1
Rv0515	0.349905	0.0865967	0		-1.12898	1.19924e-06	1		0.255253	0.233699	0		-0.162869	0.404486	0		1
Rv0516c	-0.442372	0.0745222	0		-1.66389	5.23983e-06	1		-1.58267	2.44436e-08	1		-4.41849	1.27652e-09	1		3
Rv0517	-0.0480064	0.858161	0		-0.811008	0.000384599	0		-0.283184	0.146819	0		-1.67246	4.00419e-07	1		1
Rv0518	-0.625774	0.0343436	0		-1.76579	4.15096e-05	1		-0.331376	0.276503	0		-0.909334	0.0103966	0		1
Rv0519c	-0.603245	0.00454129	0		-2.16003	1.5133e-08	1		-0.348343	0.0376319	0		-3.51014	3.09299e-11	1		2
Rv0522	0.112849	0.508336	0		1.67274	2.4615e-16	1		0.315146	0.0237006	0		1.70135	1.71303e-17	1		2
Rv0523c	-0.481537	0.487942	0		-0.76588	0.249708	0		-0.259614	0.739244	0		-0.831553	0.223055	0		0
Rv0524	-0.206068	0.11067	0		-0.742393	1.96519e-07	0		-0.200658	0.104635	0		-1.93388	1.3555e-15	1		1
Rv0525	0.0990585	0.696643	0		-0.628926	0.00593587	0		-0.165881	0.393269	0		-1.83917	2.37371e-08	1		1
Rv0526	-0.0238972	0.921658	0		-0.907837	1.05711e-05	0		0.262726	0.0903482	0		-1.46034	2.56791e-08	1		1
Rv0527	-0.0597295	0.826314	0		-0.892197	0.000123286	0		0.289591	0.0887638	0		-1.48596	1.2545e-07	1		1
Rv0528	-0.265139	0.106707	0		-1.09647	6.13489e-08	1		0.282731	0.0587658	0		-1.72186	6.13246e-11	1		2
Rv0529	-0.250439	0.181653	0		-1.31829	1.27097e-07	1		0.224552	0.192584	0		-1.46213	9.60178e-08	1		2
Rv0530	0.164419	0.184507	0		0.572438	1.84054e-06	0		0.121112	0.307655	0		0.546483	1.39421e-06	0		0
Rv0530A	0.375375	0.234353	0		2.41138	8.75948e-13	1		0.432696	0.101385	0		2.04108	1.17014e-12	1		2
Rv0531	0.201585	0.683448	0		0.224827	0.589436	0		-0.505096	0.186701	0		-0.42568	0.283955	0		0
Rv0532	0.130172	0.806568	0		-0.298113	0.491022	0		-0.247889	0.480358	0		0.190015	0.545011	0		0
Rv0533c	-0.34478	0.0922023	0		-0.359225	0.0762304	0		-0.0691979	0.795333	0		-0.172287	0.441675	0		0
Rv0534c	-0.200957	0.504342	0		-0.613907	0.0376851	0		-0.255736	0.441887	0		-0.337495	0.307228	0		0
Rv0535	-0.363156	0.155867	0		-0.408286	0.113311	0		0.0493337	0.888529	0		-0.141231	0.624307	0		0
Rv0536	0.421367	0.293407	0		1.19536	0.000466961	1		-0.591585	0.106583	0		-0.123542	0.733264	0		1
Rv0537c	0.0590773	0.748555	0		0.125419	0.359079	0		-0.193303	0.182253	0		0.309869	0.0158333	0		0
Rv0538	-0.0970541	0.69399	0		0.883627	3.04886e-06	0		-0.0515209	0.831149	0		0.690749	7.99997e-05	0		0
Rv0539	0.337384	0.428459	0		1.00861	0.00351655	1		-0.706918	0.0488568	0		0.163615	0.624222	0		1
Rv0540	0.195301	0.715516	0		0.75726	0.0502708	0		-0.480725	0.283878	0		0.265707	0.496829	0		0
Rv0541c	0.13196	0.452846	0		-0.922394	1.49202e-06	0		0.126376	0.460859	0		-0.957062	2.67489e-06	0		0
Rv0542c	0.153496	0.371744	0		-0.694253	7.4033e-05	0		-0.0742854	0.676067	0		-1.00463	3.639e-07	1		1
Rv0543c	-0.163095	0.400528	0		-0.573469	0.00230376	0		0.273569	0.111417	0		-0.478951	0.0137546	0		0
Rv0544c	-0.0584452	0.908884	0		-1.40411	0.00333244	1		-0.661935	0.0573365	0		-2.14952	0.00015526	1		2
Rv0545c	-0.189227	0.0494077	0		-1.97563	3.80398e-21	1		-0.0927346	0.369913	0		-2.50796	2.07674e-22	1		2
Rv0546c	-0.255085	0.361998	0		-1.53047	3.68339e-05	1		0.0721828	0.820483	0		-1.09347	0.00207856	1		2
Rv0547c	-0.12434	0.626638	0		-0.671273	0.00425822	0		-0.199181	0.368467	0		-0.517817	0.0228532	0		0
Rv0548c	-0.0204075	0.91166	0		0.29835	0.0128051	0		0.22388	0.073728	0		0.956533	5.27649e-11	0		0
Rv0549c	0.896283	0.0451119	0		3.3375	6.0356e-12	1		0.439185	0.24563	0		3.56686	3.25083e-17	1		2
Rv0550c	1.1601	0.0992456	1		3.95943	3.06979e-09	1		0.590304	0.286603	0		4.07281	1.3859e-14	1		3
Rv0551c	-0.326818	0.0248896	0		-0.564063	0.000355709	0		-0.119315	0.458427	0		-2.02718	1.5055e-10	1		1
Rv0552	0.301754	0.199887	0		0.999235	5.64475e-06	0		-0.117103	0.640656	0		0.718603	0.000207965	0		0
Rv0553	1.07344	0.0177352	1		2.15453	1.04779e-06	1		-0.0265669	0.954659	0		1.1106	0.000233416	1		3
Rv0554	-0.584118	0.00235962	0		-0.580339	0.00432084	0		0.0374999	0.898438	0		-0.0109586	0.963034	0		0
Rv0555	-0.0175599	0.928288	0		-0.475788	0.000540398	0		-0.315679	0.014826	0		-0.834986	1.99507e-07	0		0
Rv0556	-0.12228	0.549467	0		-0.16628	0.345474	0		0.36813	0.03134	0		-0.674746	0.00225326	0		0
Rv0557	0.154046	0.403793	0		-0.724272	0.000142288	0		0.129277	0.469284	0		-0.532931	0.00291818	0		0
Rv0558	0.292842	0.151927	0		0.512998	0.0054812	0		-0.14706	0.484106	0		-0.0106371	0.956286	0		0
Rv0559c	-0.188245	0.138697	0		1.54725	1.00347e-17	1		0.247006	0.0476523	0		1.70342	5.34429e-19	1		2
Rv0560c	0.334745	0.273632	0		6.38585	3.95361e-27	1		0.090218	0.810642	0		6.25934	4.8795e-29	1		2
Rv0561c	0.33986	0.122029	0		0.604149	0.00326942	0		-0.257207	0.27479	0		0.533285	0.0076334	0		0
Rv0562	0.101288	0.383881	0		-0.239901	0.0169699	0		0.00172953	0.988253	0		-0.464131	5.5995e-05	0		0
Rv0563	1.00493	1.02277e-08	1		3.35725	2.2667e-25	1		0.463902	0.00140915	0		2.77114	3.58921e-24	1		3
Rv0564c	0.079457	0.852778	0		0.922684	0.000899334	0		0.153659	0.631206	0		0.704258	0.00582748	0		0
Rv0565c	-0.204225	0.384752	0		0.105856	0.622958	0		0.0139624	0.958239	0		0.014934	0.95266	0		0
Rv0566c	-0.0860858	0.867709	0		-0.702121	0.0973971	0		-0.0374438	0.927708	0		-1.69994	0.000601032	1		1
Rv0567	-0.385221	0.0647175	0		-1.03036	4.40966e-05	1		-0.482264	0.0406298	0		-1.00592	0.000567829	1		2
Rv0568	0.106957	0.499947	0		0.0814063	0.540059	0		-0.314201	0.0199254	0		-0.0707509	0.58151	0		0
Rv0569	-0.291387	0.675338	0		0.247985	0.648743	0		-0.359378	0.553314	0		-0.895927	0.142309	0		0
Rv0570	-0.0211414	0.975047	0		0.0375053	0.942887	0		-0.123537	0.854569	0		-0.387878	0.472177	0		0
Rv0571c	-0.119797	0.805531	0		0.943342	0.00223435	0		-0.0708402	0.885272	0		0.932136	0.0025118	0		0
Rv0572c	-0.455756	0.638532	0		1.01586	0.114809	0		-0.256537	0.795631	0		-0.641493	0.446223	0		0
Rv0573c	-0.0684294	0.900438	0		0.397539	0.275361	0		-0.0214923	0.96483	0		0.519387	0.173385	0		0
Rv0574c	-0.288624	0.433258	0		-0.00327522	0.992444	0		-0.416182	0.259782	0		-0.0123761	0.972207	0		0
Rv0575c	-1.26631	0.00117337	1		-1.48759	0.00123895	1		-1.33394	0.000196544	1		-1.58979	0.000329124	1		4
Rv0576	-0.267443	0.104071	0		2.05847	1.00689e-18	1		-0.0975163	0.56963	0		3.04838	1.46119e-26	1		2
Rv0577	-0.459812	0.00723991	0		2.09878	2.06857e-18	1		0.302012	0.0349382	0		3.18972	4.0426e-27	1		2
Rv0578c	0.0554773	0.869607	0		-0.828518	0.0021387	0		-0.0770331	0.792058	0		-0.677845	0.00750731	0		0
Rv0579	-0.0224969	0.928288	0		-0.0760253	0.673855	0		-0.230327	0.185167	0		-0.490661	0.00712071	0		0
Rv0580c	0.164515	0.596837	0		1.15163	3.54032e-06	1		-0.180105	0.477735	0		0.795336	9.72458e-05	0		1
Rv0581	0.0872087	0.866177	0		0.787221	0.0181582	0		-0.853887	0.0152985	0		-0.557441	0.122092	0		0
Rv0582	0.252478	0.418239	0		0.0134473	0.965512	0		0.070046	0.831999	0		-0.278461	0.336879	0		0
Rv0583c	-0.584252	0.08169	0		-2.16236	4.36844e-05	1		-0.0369182	0.932904	0		-2.1924	0.00021143	1		2
Rv0584	-0.0875693	0.790714	0		-0.745208	0.00831514	0		0.0997684	0.74058	0		-0.579906	0.0493496	0		0
Rv0585c	-0.396272	0.0541022	0		-0.432835	0.0406442	0		0.274128	0.194845	0		-0.460404	0.0650139	0		0
Rv0586	-0.508855	0.00723373	0		1.26907	2.11149e-10	1		0.170805	0.424438	0		0.709845	0.000132919	0		1
Rv0587	-0.5873	0.000208335	0		1.36782	1.22657e-13	1		0.105978	0.522935	0		0.488911	0.000478972	0		1
Rv0588	-0.42767	0.0064786	0		1.30818	9.21904e-13	1		0.220632	0.154852	0		0.481599	0.00100293	0		1
Rv0589	-0.750319	6.43263e-06	0		0.986344	1.23071e-09	0		0.462574	0.0024585	0		0.726722	3.57682e-06	0		0
Rv0591	-0.411197	0.181493	0		1.50721	3.52398e-08	1		0.396913	0.158681	0		0.901421	0.000536487	0		1
Rv0592	-0.666962	0.0164751	0		0.58836	0.0129991	0		0.387353	0.105096	0		0.649438	0.00574555	0		0
Rv0593	-0.754719	0.0283844	0		0.340917	0.258236	0		0.842054	0.00723989	0		1.10027	0.000439143	1		1
Rv0594	-0.11683	0.648765	0		0.620494	0.00124452	0		0.547552	0.00510079	0		0.67507	0.00076937	0		0
Rv0595c	0.421678	0.255176	0		0.621436	0.0619951	0		0.717749	0.02	0		0.247577	0.474347	0		0
Rv0596c	-0.260511	0.608757	0		0.026959	0.952782	0		0.994728	0.0144519	0		0.839735	0.042279	0		0
Rv0597c	0.388521	0.00278648	0		-1.16164	1.58197e-09	1		0.239916	0.0373442	0		-2.28719	8.44446e-16	1		2
Rv0598c	-0.111145	0.598941	0		-1.4029	9.17913e-08	1		0.0702701	0.716892	0		-2.86215	2.25939e-10	1		2
Rv0599c	-0.0318305	0.910217	0		-0.657423	0.00296241	0		0.0768414	0.695764	0		-2.17198	1.62503e-09	1		1
Rv0602c	0.256064	0.846543	0		0.635918	0.472313	0		-0.291201	0.831281	0		0.437156	0.655568	0		0
Rv0604	0.0419219	0.928507	0		-0.330649	0.35549	0		-0.169242	0.644539	0		-0.611481	0.0895646	0		0
Rv0605	-0.250636	0.126158	0		-0.707997	9.24514e-05	0		0.149715	0.315979	0		-1.45513	2.31995e-09	1		1
Rv0607	0.16747	0.724971	0		0.256983	0.496244	0		0.519048	0.0849656	0		-0.168999	0.648898	0		0
Rv0608	-0.20631	0.224825	0		-0.857764	8.40758e-06	0		-0.0562512	0.806097	0		-0.86112	0.000203947	0		0
Rv0609	-0.0909428	0.551216	0		-0.42978	0.0014118	0		-0.00115371	0.994263	0		-0.162469	0.243233	0		0
Rv0609A	-0.239333	0.313546	0		-0.359777	0.110929	0		0.204505	0.425332	0		-0.121279	0.64464	0		0
Rv0610c	0.447892	0.022266	0		0.282808	0.148087	0		-0.171202	0.437772	0		0.140463	0.469141	0		0
Rv0611c	0.0245039	0.963341	0		0.143084	0.751971	0		0.390371	0.379493	0		-0.113496	0.823053	0		0
Rv0612	-0.629374	0.217267	0		0.087506	0.854999	0		-0.417528	0.447589	0		0.926606	0.0190212	0		0
Rv0613c	-0.19085	0.302929	0		-1.12923	3.74085e-07	1		-0.546269	0.0014482	0		-1.87557	8.96078e-10	1		2
Rv0614	-1.47622	0.0334388	1		-0.925859	0.148468	0		0.614237	0.454861	0		0.0401697	0.958081	0		1
Rv0615	0.0962641	0.799839	0		0.049265	0.869317	0		-0.469084	0.105544	0		0.286609	0.265988	0		0
Rv0616A	0.67649	0.00418102	0		1.42859	1.52784e-08	1		0.468552	0.0300087	0		1.01951	3.23793e-06	1		2
Rv0617	0.560523	0.00601855	0		1.09562	2.6412e-07	1		0.378827	0.0731596	0		1.02137	1.44183e-06	1		2
Rv0620	1.36591	0.163429	0		0.818887	0.39009	0		0.635593	0.544027	0		1.37452	0.0826279	1		1
Rv0621	-0.434122	0.395258	0		-0.535167	0.271689	0		-0.412172	0.370329	0		-0.965184	0.0585699	0		0
Rv0622	-0.26891	0.704595	0		1.36723	0.00284159	1		0.00784682	0.988831	0		1.80795	1.26241e-05	1		2
Rv0623	0.144697	0.779578	0		2.55933	7.98353e-11	1		-0.707052	0.0831013	0		2.00444	1.03209e-09	1		2
Rv0624	-0.128802	0.62704	0		1.93497	4.51591e-14	1		0.041187	0.89116	0		1.73136	7.63985e-13	1		2
Rv0625c	0.10449	0.85886	0		-0.512417	0.285607	0		-0.347872	0.507792	0		-0.35089	0.483447	0		0
Rv0626	0.0881509	0.777116	0		0.0960277	0.6977	0		-0.374814	0.0918858	0		-0.792415	0.00315792	0		0
Rv0627	0.442914	0.101566	0		0.10471	0.722997	0		-0.0441931	0.889731	0		-0.181462	0.482171	0		0
Rv0628c	0.191471	0.590252	0		1.90611	4.81591e-10	1		-0.462985	0.0884165	0		1.73093	1.8131e-11	1		2
Rv0629c	-0.336789	0.302993	0		-1.96717	5.89032e-05	1		-0.470431	0.0434877	0		-3.36081	9.93729e-08	1		2
Rv0630c	-0.564574	0.0891716	0		-1.75176	0.000219826	1		-0.55856	0.0408493	0		-2.33461	7.49413e-06	1		2
Rv0631c	-0.00413076	0.990886	0		-1.888	8.68137e-06	1		-0.769715	0.00100085	0		-1.92063	1.17949e-06	1		2
Rv0632c	-0.363271	0.00189402	0		-0.755939	2.23929e-08	0		-0.0383704	0.795628	0		-1.0365	1.41501e-10	1		1
Rv0633c	0.0984052	0.670402	0		-0.632606	0.00213901	0		-0.0172658	0.946877	0		-0.167224	0.412169	0		0
Rv0634A	-0.374464	0.0463037	0		-1.61563	3.95107e-08	1		-0.0580993	0.795637	0		-2.45329	3.50305e-09	1		2
Rv0634B	-0.0281545	0.95791	0		-0.83613	0.0706127	0		-0.840566	0.0779322	0		-3.01721	4.83613e-05	1		1
Rv0634c	-0.196726	0.178708	0		-0.828131	7.89457e-07	0		0.143604	0.348329	0		-0.509793	0.00141715	0		0
Rv0635	-0.420806	0.00496011	0		-1.21295	9.88297e-10	1		0.0567846	0.783711	0		-1.23762	1.52144e-07	1		2
Rv0636	-0.391461	0.0192905	0		-1.10345	8.76527e-08	1		-0.082149	0.709901	0		-1.04012	6.75364e-06	1		2
Rv0637	-0.313117	0.0797186	0		-0.987532	1.16504e-06	0		-0.0320413	0.90229	0		-1.0179	2.11319e-05	1		1
Rv0638	0.267538	0.00910736	0		-0.45609	2.66704e-05	0		0.0173936	0.905602	0		0.039524	0.705358	0		0
Rv0639	0.0186789	0.874252	0		-0.646343	1.64414e-10	0		0.170141	0.0500253	0		0.00995739	0.905929	0		0
Rv0640	0.170205	0.0919911	0		-0.41994	3.26121e-05	0		0.178708	0.0796886	0		-0.040206	0.684529	0		0
Rv0641	0.177413	0.15665	0		-0.524853	1.41487e-05	0		0.151439	0.243503	0		0.100968	0.359859	0		0
Rv0642c	-0.341272	0.0105531	0		-0.66612	1.8956e-06	0		0.00951249	0.956134	0		-0.568327	6.98378e-05	0		0
Rv0643c	-0.411539	0.00248141	0		-1.56444	1.30266e-12	1		0.114053	0.507792	0		-1.02001	1.19396e-06	1		2
Rv0644c	-0.0718571	0.723893	0		-1.64511	6.7101e-10	1		0.12804	0.560338	0		-0.326045	0.123513	0		1
Rv0645c	0.225245	0.211582	0		-0.952179	1.2259e-05	0		0.594515	0.00249953	0		-0.172999	0.46203	0		0
Rv0646c	0.625029	8.86947e-06	0		-1.53307	5.52905e-11	1		0.263297	0.0779322	0		-1.09843	8.57571e-07	1		2
Rv0647c	0.567136	5.27937e-06	0		-1.92606	4.05401e-16	1		0.310134	0.0132154	0		-1.35322	8.57604e-11	1		2
Rv0648	-0.121562	0.852778	0		0.360645	0.425701	0		-0.0970153	0.885278	0		0.687667	0.109725	0		0
Rv0650	-2.11119	0.106614	0		0.862814	0.405052	0		-0.128188	0.92003	0		-0.00949311	0.991841	0		0
Rv0651	-0.869101	0.000120466	0		-3.24703	7.89722e-10	1		-0.642775	0.00654475	0		-3.24579	9.01758e-08	1		2
Rv0652	-0.653889	0.0165583	0		-2.85091	2.6412e-07	1		-0.693085	0.0136104	0		-2.5912	3.60282e-06	1		2
Rv0653c	0.530602	0.428313	0		1.99332	0.00014694	1		-0.415198	0.481664	0		1.27236	0.0018492	1		2
Rv0654	-0.135615	0.579109	0		1.95376	8.50426e-15	1		-0.285598	0.22118	0		2.46412	1.07646e-18	1		2
Rv0655	-0.462709	0.000324302	0		-1.60448	5.94565e-16	1		-0.209986	0.105096	0		-1.88353	1.2831e-17	1		2
Rv0656c	-0.0490672	0.910238	0		1.23568	9.30039e-06	1		0.727991	0.0126715	0		1.50812	3.77233e-07	1		2
Rv0657c	0.687894	0.468568	0		2.51425	0.000372183	1		0.385568	0.587319	0		1.05829	0.0499254	1		2
Rv0658c	-0.209817	0.235123	0		-0.348912	0.0384057	0		0.585815	0.000146342	0		0.214481	0.174255	0		0
Rv0659c	-0.279223	0.0879356	0		0.144721	0.336482	0		-0.050553	0.783711	0		-0.189349	0.191085	0		0
Rv0660c	-0.317606	0.301805	0		0.334953	0.193243	0		-0.451147	0.104801	0		0.107193	0.683379	0		0
Rv0661c	-0.994606	0.460064	0		0.569214	0.583919	0		0.349976	0.814317	0		0.656596	0.549149	0		0
Rv0662c	-0.855387	0.299166	0		-1.50843	0.0762304	1		-1.04073	0.17497	0		-1.30703	0.0959205	1		2
Rv0663	-0.156684	0.0781208	0		-0.423027	4.84363e-06	0		-0.0154437	0.898104	0		-0.796979	7.14296e-11	0		0
Rv0664	0.127705	0.865652	0		0.896984	0.059931	0		0.271632	0.58867	0		-0.81817	0.136499	0		0
Rv0665	0.153579	0.81493	0		0.148379	0.772027	0		0.664158	0.138413	0		-0.416043	0.450046	0		0
Rv0666	-1.34965	0.180897	0		0.352882	0.661137	0		1.06333	0.353388	0		0.801343	0.41232	0		0
Rv0667	0.250985	0.0548322	0		0.112379	0.331729	0		0.30645	0.0191397	0		-0.112389	0.338321	0		0
Rv0668	0.367538	0.0333671	0		-0.359184	0.0203237	0		0.294166	0.0974262	0		-0.812669	4.30371e-06	0		0
Rv0669c	-0.481757	0.0351747	0		-0.444877	0.0518194	0		-0.385107	0.0958077	0		-1.01172	0.000407361	1		1
Rv0670	0.136967	0.396114	0		1.16989	7.42844e-12	1		-0.342013	0.015772	0		1.13014	2.8577e-12	1		2
Rv0671	0.113555	0.535695	0		1.00337	2.91097e-09	1		0.157982	0.349293	0		1.70121	2.37098e-16	1		2
Rv0672	0.303204	0.0230928	0		1.86918	4.40584e-19	1		0.164028	0.208162	0		2.02376	9.17278e-22	1		2
Rv0673	0.162903	0.539134	0		2.09013	3.18373e-14	1		0.18811	0.399268	0		2.25559	1.82307e-17	1		2
Rv0674	0.224027	0.519445	0		1.85011	1.49935e-09	1		0.465017	0.0676039	0		2.32576	6.78184e-15	1		2
Rv0675	0.604588	0.0386969	0		2.39021	1.0882e-12	1		0.0322426	0.915725	0		1.84183	1.03046e-13	1		2
Rv0676c	1.79772	1.45783e-16	1		4.50663	4.16748e-31	1		2.00016	6.42764e-18	1		4.39154	3.51286e-31	1		4
Rv0677c	1.37295	7.62074e-15	1		3.60106	7.53517e-30	1		1.28857	3.14722e-14	1		3.32142	2.92316e-29	1		4
Rv0678	1.6865	4.90968e-15	1		5.1441	2.70331e-32	1		1.19454	7.75535e-12	1		5.24477	4.25904e-34	1		4
Rv0679c	-0.393551	0.164734	0		-0.734508	0.0159711	0		0.13076	0.68276	0		-1.227	0.00165441	1		1
Rv0680c	-0.508059	0.00412568	0		-0.557848	0.00303027	0		0.0912249	0.675102	0		-0.285352	0.161743	0		0
Rv0681	0.114709	0.499455	0		-0.320896	0.0378419	0		0.145093	0.388023	0		0.171797	0.267807	0		0
Rv0682	-0.143312	0.318517	0		-0.906138	7.35819e-09	0		0.152403	0.304845	0		-0.0273055	0.845397	0		0
Rv0683	0.157101	0.339982	0		-0.377172	0.0103489	0		-0.218644	0.179957	0		-0.235098	0.120981	0		0
Rv0684	-0.0649385	0.612288	0		-0.814728	1.09338e-10	0		0.0677866	0.591889	0		-0.248055	0.0105832	0		0
Rv0685	-0.0676676	0.563574	0		-1.017	8.02694e-14	1		0.0107147	0.935938	0		-0.410011	2.79788e-05	0		1
Rv0686	-0.243528	0.0498448	0		-0.414393	0.000608935	0		0.263521	0.0406298	0		0.503567	6.0436e-05	0		0
Rv0687	-0.0195436	0.937776	0		2.02098	1.69064e-16	1		0.856681	1.93437e-05	0		2.77542	2.23204e-20	1		2
Rv0688	0.0283638	0.89322	0		1.85174	9.36574e-18	1		0.221437	0.164378	0		2.01728	6.00953e-19	1		2
Rv0690c	-0.203144	0.22333	0		-1.55628	3.5391e-10	1		-0.0478886	0.803378	0		-1.78108	1.23155e-10	1		2
Rv0691A	-0.943485	0.236649	0		-1.90159	0.016275	1		-0.289757	0.747698	0		-1.77891	0.017483	1		2
Rv0691c	-0.488969	0.00399086	0		-1.52471	6.76674e-09	1		0.0991088	0.589601	0		-1.79746	6.05141e-09	1		2
Rv0692	-0.787591	2.48024e-05	0		-1.99652	1.00266e-10	1		-0.927225	4.77416e-07	0		-3.35604	5.90009e-13	1		2
Rv0693	-0.737283	2.20777e-09	0		-2.80608	3.07786e-23	1		-0.649173	1.54155e-08	0		-3.62952	1.17253e-24	1		2
Rv0694	-0.762524	1.69612e-08	0		-3.63849	1.58416e-22	1		-0.499517	2.88279e-05	0		-3.83881	2.45857e-22	1		2
Rv0695	-0.580401	0.0031813	0		-3.90589	2.31871e-11	1		-0.380392	0.0395906	0		-3.46414	8.64184e-12	1		2
Rv0696	-0.652266	0.000368476	0		-4.4318	6.20217e-13	1		-0.0998365	0.618578	0		-4.26174	7.85312e-12	1		2
Rv0697	-0.459753	0.0826148	0		-4.18547	8.05796e-08	1		0.213874	0.367937	0		-4.05941	1.42722e-07	1		2
Rv0698	-0.360527	0.215633	0		-2.39525	3.02502e-06	1		0.493077	0.0548287	0		-2.07536	0.000107788	1		2
Rv0699	0.0477975	0.960138	0		-2.59941	0.00425452	1		-0.458326	0.582682	0		-1.8959	0.021763	1		2
Rv0700	-0.0315699	0.879003	0		-2.4295	6.01136e-16	1		-0.0243749	0.909297	0		-2.01862	3.03577e-12	1		2
Rv0701	0.155746	0.264227	0		-2.35011	5.62722e-19	1		-0.155514	0.281553	0		-2.01505	3.27465e-16	1		2
Rv0702	0.300399	0.0412856	0		-2.02019	2.19224e-15	1		-0.29864	0.0482828	0		-2.19537	4.94704e-15	1		2
Rv0703	0.323641	0.0762545	0		-1.56854	3.08001e-08	1		-0.172154	0.392881	0		-1.99458	1.52362e-08	1		2
Rv0704	0.00581651	0.975763	0		-2.13891	1.90238e-17	1		-0.110475	0.503576	0		-2.06331	6.94239e-16	1		2
Rv0705	-0.177356	0.224565	0		-2.40528	2.55333e-17	1		-0.0223117	0.910556	0		-2.00582	1.656e-13	1		2
Rv0706	0.229455	0.156525	0		-2.17792	3.77371e-14	1		-0.495151	0.00205395	0		-2.50938	1.43061e-13	1		2
Rv0707	0.142184	0.300414	0		-2.30763	8.14513e-19	1		-0.0498779	0.760767	0		-2.21835	7.13536e-17	1		2
Rv0708	0.175044	0.176765	0		-2.40459	3.25349e-17	1		0.0844665	0.56963	0		-2.29293	1.1892e-14	1		2
Rv0709	0.207746	0.190017	0		-2.54404	2.41434e-13	1		0.204691	0.214094	0		-2.17156	3.05146e-10	1		2
Rv0710	0.0631731	0.745012	0		-2.55446	3.93485e-17	1		0.124514	0.469959	0		-2.29861	4.18467e-14	1		2
Rv0711	0.323141	0.0465662	0		-0.465803	0.0027241	0		0.458282	0.00525605	0		-0.367195	0.0236092	0		0
Rv0712	0.392048	0.0292123	0		0.37328	0.0300989	0		0.240572	0.184476	0		0.0641373	0.733676	0		0
Rv0713	-0.165771	0.357316	0		-0.682887	0.00020896	0		-0.271174	0.139916	0		-0.539584	0.0065561	0		0
Rv0714	-0.0289793	0.881141	0		-2.28493	4.94306e-15	1		-0.18411	0.243503	0		-1.8903	6.47057e-11	1		2
Rv0715	-0.114842	0.542984	0		-2.28096	9.2293e-14	1		0.0626686	0.773164	0		-1.75177	2.43211e-09	1		2
Rv0716	-0.101843	0.521686	0		-2.30476	6.76809e-17	1		-0.21034	0.159371	0		-1.88843	5.58279e-13	1		2
Rv0717	0.150986	0.81834	0		-1.2037	0.0528294	1		-0.891935	0.121961	0		-2.15726	0.00788845	1		2
Rv0718	-0.0163464	0.935696	0		-2.08417	1.62736e-14	1		0.00687751	0.968844	0		-1.87326	3.78361e-11	1		2
Rv0719	-0.0800214	0.642203	0		-2.01225	3.25367e-16	1		0.193895	0.201074	0		-1.33872	8.86039e-11	1		2
Rv0720	0.251268	0.171652	0		-1.90971	2.24548e-09	1		-0.362721	0.0548287	0		-2.03614	4.19808e-08	1		2
Rv0721	0.299933	0.0184358	0		-2.10711	3.09078e-17	1		-0.323324	0.0134921	0		-2.13797	3.30497e-16	1		2
Rv0722	0.0814053	0.697384	0		-2.14808	1.72511e-10	1		0.0246804	0.91977	0		-1.61815	5.50408e-07	1		2
Rv0723	0.118975	0.220569	0		-2.42871	5.4052e-23	1		-0.207129	0.0271891	0		-2.31947	4.15107e-21	1		2
Rv0724	0.395284	0.00151315	0		1.67733	2.58691e-18	1		0.258722	0.0342576	0		1.86386	1.79084e-20	1		2
Rv0725c	0.429453	0.00881492	0		1.70182	5.72181e-15	1		0.841682	1.5158e-05	0		1.99698	1.18462e-15	1		2
Rv0726c	0.572102	0.000246378	0		1.64261	3.74522e-15	1		0.827598	2.59411e-06	0		1.9956	3.34918e-17	1		2
Rv0727c	0.577044	0.506016	0		0.558401	0.45203	0		0.291169	0.754731	0		1.35854	0.0262681	1		1
Rv0728c	0.0896785	0.914075	0		0.54356	0.320507	0		-0.555981	0.36912	0		-0.242721	0.688302	0		0
Rv0729	0.392853	0.343295	0		1.60888	5.0861e-06	1		-0.388729	0.354565	0		1.25234	5.9436e-05	1		2
Rv0730	0.0201027	0.923355	0		0.146495	0.288892	0		-0.236162	0.103978	0		-0.299477	0.0380659	0		0
Rv0731c	0.386461	0.546551	0		0.095886	0.874042	0		-0.474728	0.446349	0		0.482861	0.320681	0		0
Rv0732	-0.676059	6.4825e-07	0		-1.3699	2.07788e-13	1		-0.257891	0.0555921	0		-1.1771	6.72762e-10	1		2
Rv0733	-0.375445	0.00572482	0		-0.908793	8.91228e-08	0		-0.370106	0.00893381	0		-1.14515	2.1136e-08	1		1
Rv0734	-0.32987	0.0584693	0		-0.964453	4.12988e-06	0		-0.796079	2.87179e-05	0		-1.53706	2.92258e-08	1		1
Rv0735	-0.139741	0.806461	0		-0.177943	0.6977	0		-0.499013	0.287451	0		0.512049	0.171484	0		0
Rv0736	0.232757	0.629274	0		0.489776	0.195202	0		0.248988	0.571055	0		0.916248	0.00795256	0		0
Rv0737	0.678161	0.319219	0		1.19733	0.0362205	1		0.400044	0.559025	0		1.54031	0.00228863	1		2
Rv0738	-0.329403	0.642316	0		1.31824	0.00466271	1		-1.13002	0.0345752	1		0.287816	0.510888	0		2
Rv0739	0.00824449	0.98967	0		0.573529	0.156585	0		-1.06701	0.0222886	1		0.755226	0.025589	0		1
Rv0740	-0.352215	0.111621	0		0.754068	0.00012291	0		0.127275	0.592398	0		0.558631	0.00423946	0		0
Rv0742	0.484339	0.572399	0		2.55624	2.60677e-05	1		-0.298106	0.653389	0		0.630787	0.19712	0		1
Rv0743c	-0.0104014	0.976933	0		1.69917	4.29815e-10	1		0.0904596	0.803269	0		1.36088	2.10218e-07	1		2
Rv0744c	0.201362	0.504342	0		1.54215	7.55663e-09	1		-0.154839	0.627464	0		0.728656	0.00220527	0		1
Rv0746	-0.488309	0.182934	0		-0.574051	0.120513	0		-1.03625	0.000889077	1		-1.29862	0.000616557	1		2
Rv0747	-0.22525	0.596837	0		1.10207	0.00033085	1		-0.562071	0.0657936	0		1.43187	3.52393e-08	1		2
Rv0748	-0.291355	0.696159	0		-0.55423	0.390944	0		-0.69229	0.272309	0		-0.72065	0.238467	0		0
Rv0749	-0.107448	0.759494	0		-0.405069	0.159774	0		0.248766	0.411985	0		0.285131	0.325281	0		0
Rv0749A	0.550721	0.582111	0		1.92671	0.00629201	1		1.60752	0.0887648	1		1.21201	0.180791	0		2
Rv0750	-0.0401149	0.910238	0		0.490857	0.0303613	0		0.204584	0.467292	0		1.12467	3.00167e-06	1		1
Rv0751c	0.485555	0.0805431	0		0.752383	0.00383856	0		-0.213239	0.382775	0		-0.0711239	0.760754	0		0
Rv0752c	0.379383	0.0885362	0		0.443818	0.034947	0		-0.010265	0.965302	0		0.41202	0.0296193	0		0
Rv0753c	0.515804	0.00650825	0		0.736532	9.06873e-05	0		-0.633964	0.000193106	0		-0.149175	0.343954	0		0
Rv0754	0.480413	0.275424	0		1.77103	3.16721e-06	1		0.0542007	0.910556	0		2.0161	4.46613e-10	1		2
Rv0755c	-0.363269	0.0457224	0		0.0357002	0.840437	0		0.318816	0.0789525	0		0.83307	2.41399e-06	0		0
Rv0756c	0.312166	0.122494	0		0.632164	0.00082868	0		-0.438502	0.0321265	0		0.252688	0.171985	0		0
Rv0757	-0.0274038	0.87053	0		1.10597	1.72308e-13	1		0.0230438	0.892225	0		0.731333	1.48158e-08	0		1
Rv0758	0.419585	0.00127363	0		1.5358	1.66903e-16	1		-0.159912	0.24676	0		0.824591	2.59033e-09	0		1
Rv0759c	0.248191	0.443273	0		3.25236	2.04641e-17	1		0.10596	0.775796	0		2.58532	3.01804e-15	1		2
Rv0760c	-0.0789405	0.852778	0		1.69615	8.78242e-09	1		-0.0440725	0.909297	0		1.04035	2.89672e-05	1		2
Rv0761c	-0.268694	0.106015	0		1.0995	3.13789e-10	1		-0.318354	0.0590777	0		1.02771	1.91378e-09	1		2
Rv0762c	0.859831	0.00412568	0		3.83714	1.1841e-18	1		0.177721	0.588372	0		3.07401	1.33069e-18	1		2
Rv0763c	0.416342	0.672506	0		4.48306	5.54991e-10	1		-0.646245	0.416497	0		3.0914	5.24547e-09	1		2
Rv0764c	0.597375	0.0155218	0		4.14198	1.90845e-22	1		0.259806	0.312981	0		3.50785	3.32819e-22	1		2
Rv0765c	1.32035	8.35145e-05	1		4.59084	1.02252e-19	1		0.425332	0.134329	0		3.60409	6.32186e-21	1		3
Rv0766c	0.660426	0.0241416	0		4.07482	4.65634e-20	1		0.300665	0.369084	0		3.5388	2.05481e-19	1		2
Rv0767c	1.57504	0.0075913	1		4.80643	8.74319e-13	1		0.275845	0.703898	0		3.95434	3.16052e-13	1		3
Rv0768	0.940611	0.00236356	0		4.53017	1.44868e-20	1		-0.10959	0.806097	0		3.73019	7.67187e-20	1		2
Rv0769	0.546394	0.158789	0		4.31951	7.28197e-18	1		0.442702	0.248415	0		3.34959	2.36556e-16	1		2
Rv0770	1.07018	0.0312698	1		4.87581	1.85987e-15	1		0.361952	0.437772	0		3.26308	3.28521e-14	1		3
Rv0771	0.600054	0.404758	0		4.52589	5.87947e-12	1		-0.256578	0.748812	0		3.29007	7.0703e-11	1		2
Rv0772	0.203479	0.447667	0		1.57861	4.84388e-10	1		0.0485306	0.877162	0		0.788381	0.000245291	0		1
Rv0773c	-0.116359	0.400528	0		-1.45217	4.02128e-12	1		0.127421	0.354375	0		-1.61002	4.3376e-11	1		2
Rv0774c	-0.0543423	0.759895	0		-1.13831	5.37353e-09	1		-0.14468	0.325892	0		-1.38013	2.65815e-09	1		2
Rv0775	0.52464	0.0174624	0		0.00461571	0.985823	0		0.180676	0.48141	0		0.159994	0.512879	0		0
Rv0776c	1.0642	0.0149688	1		2.63831	3.64373e-09	1		0.375311	0.327425	0		2.10411	9.21985e-10	1		3
Rv0777	-0.0487394	0.724971	0		0.0120048	0.911584	0		-0.0563358	0.671059	0		0.434598	4.08928e-05	0		0
Rv0778	0.0413604	0.822239	0		0.011501	0.933905	0		0.101013	0.494211	0		0.0676238	0.610133	0		0
Rv0779c	-0.16116	0.889696	0		0.0354547	0.965967	0		-0.753038	0.423385	0		-0.497168	0.557381	0		0
Rv0780	-0.310118	0.110202	0		-1.29635	8.55779e-07	1		0.161181	0.464751	0		-1.37665	1.38233e-05	1		2
Rv0783c	-0.380151	0.0117206	0		-0.939839	6.94405e-07	0		-0.0754663	0.672059	0		-0.921904	5.19103e-06	0		0
Rv0784	0.137259	0.682254	0		0.958135	0.000123294	0		0.00886921	0.9754	0		1.29322	3.43147e-08	1		1
Rv0785	-0.497492	0.00184939	0		-1.00376	1.14152e-06	1		-0.0765086	0.676067	0		-0.458342	0.00745563	0		1
Rv0786c	-0.00195083	0.993627	0		0.0500972	0.812595	0		0.355302	0.0633287	0		0.385364	0.0426443	0		0
Rv0787	-0.117373	0.862307	0		-1.03636	0.0648729	1		-0.255522	0.637994	0		-2.23329	0.00162447	1		2
Rv0787A	0.15527	0.522863	0		-0.123308	0.585454	0		0.352639	0.101385	0		0.716425	0.000569644	0		0
Rv0788	0.131193	0.38139	0		0.204558	0.11442	0		0.110357	0.445924	0		0.211465	0.0933231	0		0
Rv0789c	1.06641	0.0211344	1		5.00126	1.26237e-16	1		-0.118597	0.877166	0		4.9877	2.87534e-18	1		3
Rv0790c	1.72087	1.82357e-07	1		5.91846	3.39376e-24	1		0.793874	0.00217751	0		5.25977	5.70288e-27	1		3
Rv0791c	1.43487	7.7168e-06	1		5.73797	1.18746e-23	1		0.607303	0.0339584	0		5.34927	3.02177e-26	1		3
Rv0792c	1.52017	9.0856e-07	1		5.09366	9.95035e-23	1		0.763721	0.00549959	0		4.70154	2.13231e-24	1		3
Rv0793	1.7929	0.123946	0		6.33523	7.20134e-10	1		-0.885343	0.551333	0		4.99481	9.02955e-08	1		2
Rv0794c	0.457521	0.0689518	0		4.20667	7.28033e-23	1		-0.153048	0.564242	0		2.82651	2.07759e-20	1		2
Rv0797	-0.704723	0.771113	0		0.977586	0.52291	0		-1.24669	0.493551	0		-0.995259	0.525141	0		0
Rv0798c	-0.48614	0.0022587	0		-1.25975	1.43597e-08	1		-0.177719	0.304548	0		-1.13809	7.08543e-07	1		2
Rv0799c	-0.336719	0.0127021	0		-1.76373	1.62377e-12	1		-0.296126	0.037644	0		-1.31702	7.10778e-09	1		2
Rv0800	-0.0341739	0.917749	0		-0.0794193	0.751971	0		-0.352785	0.128212	0		-0.0919023	0.703114	0		0
Rv0801	-0.252798	0.535695	0		1.30025	2.22951e-05	1		-0.112092	0.7932	0		0.91478	0.00178476	0		1
Rv0802c	-0.337166	0.470157	0		1.65283	2.97289e-06	1		0.13139	0.816901	0		1.62482	1.58942e-05	1		2
Rv0803	-0.288825	0.0171391	0		-0.606936	7.38652e-06	0		-0.135118	0.27479	0		-1.19461	1.04401e-10	1		1
Rv0804	0.11687	0.82218	0		-0.713399	0.11081	0		-0.413175	0.219237	0		-1.53684	0.00116609	1		1
Rv0805	-0.0648364	0.632385	0		1.18487	1.96182e-15	1		0.449997	6.53431e-05	0		1.35234	3.11915e-17	1		2
Rv0806c	0.0481935	0.836998	0		-0.562613	0.00223435	0		0.374784	0.0339584	0		0.398654	0.0237265	0		0
Rv0807	0.0636965	0.906708	0		0.739733	0.0297785	0		-0.0687569	0.885278	0		1.08005	0.00026155	1		1
Rv0808	0.470579	2.98561e-05	0		1.22567	9.79209e-16	1		0.222684	0.0422977	0		1.41271	5.16797e-18	1		2
Rv0809	0.211922	0.0621425	0		0.485989	1.10105e-05	0		0.224625	0.0493504	0		0.96527	2.83855e-12	0		0
Rv0810c	-0.304835	0.185934	0		0.554562	0.00490164	0		-0.180243	0.463985	0		0.787054	7.84339e-05	0		0
Rv0811c	0.376243	0.00804751	0		1.36357	8.8484e-14	1		0.108081	0.487386	0		1.46386	9.63257e-16	1		2
Rv0812	-0.00538824	0.984924	0		0.157139	0.407063	0		-0.0449166	0.853263	0		-0.291759	0.138439	0		0
Rv0813c	0.720133	6.99035e-05	0		3.01217	4.61789e-22	1		0.228104	0.232959	0		3.34181	7.87227e-25	1		2
Rv0814c	1.06971	0.197323	0		3.81082	2.00394e-07	1		1.33609	0.275068	0		4.76187	6.99143e-07	1		2
Rv0815c	5.78572	0.487276	0		4.61432	0.481398	0		-7.42551	0.645703	0		2.79361	0.118003	0		0
Rv0816c	0.94423	0.124014	0		5.52829	4.34457e-15	1		0.0963646	0.898197	0		4.50656	1.51273e-16	1		2
Rv0817c	-0.322486	0.267219	0		-1.30705	0.000332468	1		0.223514	0.480358	0		-1.39314	0.00146891	1		2
Rv0818	0.120736	0.413027	0		0.216094	0.0749902	0		0.314496	0.0151525	0		0.155214	0.213526	0		0
Rv0819	0.495429	0.00127363	0		0.499069	0.000788664	0		0.382023	0.00899247	0		0.337314	0.0194026	0		0
Rv0820	0.260875	0.109507	0		0.574817	0.000161747	0		0.726195	9.25866e-06	0		0.648521	5.44549e-05	0		0
Rv0821c	-0.0845626	0.579258	0		0.940441	7.20853e-11	0		0.213325	0.0796886	0		1.06954	4.6872e-13	1		1
Rv0822c	0.38093	0.142289	0		-1.24878	6.20182e-06	1		0.46172	0.0593023	0		-1.22531	6.97235e-06	1		2
Rv0823c	0.305455	0.149065	0		-2.08382	3.65593e-12	1		0.0667593	0.792817	0		-2.05334	2.73898e-12	1		2
Rv0824c	-0.227026	0.114375	0		-2.55997	2.78828e-20	1		0.0411198	0.819699	0		-2.36871	2.84402e-19	1		2
Rv0825c	-0.529548	0.26533	0		0.117617	0.795109	0		-0.397346	0.480358	0		0.533971	0.195581	0		0
Rv0826	1.88258	9.0856e-07	1		3.79984	1.40636e-15	1		2.24084	2.0737e-09	1		5.71502	6.96891e-24	1		4
Rv0827c	-1.0969	0.00448605	1		-1.24745	0.00498355	1		-2.47734	6.63493e-06	1		-2.28902	9.43711e-05	1		4
Rv0828c	0.475304	0.531093	0		-0.165284	0.82454	0		0.294223	0.668829	0		-0.0481041	0.942296	0		0
Rv0830	0.333143	0.0518616	0		1.72617	6.82055e-15	1		0.793079	1.05292e-05	0		1.21295	1.01262e-09	1		2
Rv0831c	-0.282237	0.0149967	0		-0.915871	1.39871e-10	0		0.319652	0.00607066	0		-0.716976	1.00492e-07	0		0
Rv0832	-0.0426066	0.922179	0		-0.907176	0.0130755	0		-0.304286	0.313759	0		-1.67098	0.000207855	1		1
Rv0833	-0.239778	0.704065	0		-0.367681	0.491654	0		-0.839407	0.0458235	0		-0.976642	0.0414934	0		0
Rv0834c	0.694165	0.0509439	0		2.86175	9.84196e-13	1		-0.139064	0.710703	0		3.18109	1.44882e-18	1		2
Rv0835	0.341576	0.136074	0		2.30541	1.09783e-15	1		0.128049	0.632076	0		2.06267	5.19009e-15	1		2
Rv0836c	-0.0445015	0.959394	0		1.05757	0.0599509	1		-0.558026	0.473384	0		1.13675	0.03234	1		2
Rv0837c	-0.378421	0.487294	0		0.910549	0.0224802	0		-0.207383	0.732353	0		0.789093	0.0521964	0		0
Rv0838	0.490098	0.0376113	0		0.112712	0.659601	0		0.0219689	0.944549	0		0.55198	0.0110704	0		0
Rv0839	0.445721	0.0682158	0		1.46733	6.97869e-09	1		0.0900192	0.771461	0		1.60408	3.02412e-10	1		2
Rv0840c	0.351626	0.221789	0		-0.694918	0.0349034	0		0.630662	0.00742015	0		-0.56973	0.0684105	0		0
Rv0842	0.0185561	0.960138	0		0.342948	0.21252	0		0.0389006	0.913629	0		0.0400633	0.893656	0		0
Rv0843	0.371004	0.460064	0		1.24479	0.00175464	1		0.307328	0.457172	0		0.621746	0.0871334	0		1
Rv0844c	-0.0750295	0.716596	0		-0.845476	1.27345e-05	0		-0.294272	0.0654516	0		-1.77769	8.10776e-10	1		1
Rv0845	-0.31533	0.0797186	0		-0.692617	0.000548796	0		-0.0809252	0.720089	0		-1.09759	2.81837e-05	1		1
Rv0846c	0.63168	0.063228	0		5.33562	3.89782e-22	1		0.0576386	0.915323	0		5.972	4.77126e-25	1		2
Rv0847	0.983822	0.000594633	0		5.95304	1.9304e-25	1		-0.413737	0.185592	0		5.75324	1.09644e-28	1		2
Rv0848	0.918501	0.0027531	0		5.85941	2.91168e-24	1		-0.317213	0.400458	0		6.17226	1.1067e-27	1		2
Rv0849	1.04268	0.00446026	1		6.27732	9.87085e-23	1		-0.588045	0.13953	0		6.03965	6.63472e-27	1		3
Rv0851c	-0.408651	0.202446	0		-0.118465	0.716173	0		0.111654	0.758866	0		-0.15232	0.64636	0		0
Rv0852	-0.481504	0.319282	0		1.32949	0.00028376	1		-0.59033	0.219241	0		1.65036	1.87939e-06	1		2
Rv0853c	-0.0767106	0.806568	0		1.17312	1.45944e-07	1		-0.106661	0.703251	0		1.4347	3.46568e-10	1		2
Rv0854	-0.593666	0.0129351	0		-0.657926	0.0109094	0		-0.116591	0.676377	0		-1.43901	6.81709e-05	1		1
Rv0855	0.0299661	0.930477	0		-0.232858	0.367411	0		-0.436054	0.0471012	0		-1.09334	0.00019557	1		1
Rv0856	-0.282972	0.0664106	0		0.542215	0.000132633	0		0.515089	0.000774093	0		1.38072	4.16153e-13	1		1
Rv0857	-0.102907	0.558362	0		0.648748	6.80277e-06	0		0.116475	0.469297	0		0.803498	7.24047e-08	0		0
Rv0858c	0.202759	0.628985	0		-1.04777	0.017304	1		0.0589696	0.908225	0		-1.76427	0.0036193	1		2
Rv0859	0.222793	0.106015	0		0.556475	1.67001e-05	0		0.213991	0.118297	0		0.596705	5.77505e-06	0		0
Rv0860	0.0846125	0.626062	0		0.691341	7.36659e-07	0		0.467519	0.00117855	0		1.12259	1.7316e-11	1		1
Rv0861c	0.0966336	0.542361	0		0.601818	6.39544e-06	0		0.228792	0.0763194	0		0.633547	1.22467e-06	0		0
Rv0862c	0.180029	0.250356	0		0.236825	0.0928093	0		-0.133913	0.369913	0		-0.290642	0.0424148	0		0
Rv0863	-0.0524847	0.757231	0		-0.185087	0.129714	0		0.338697	0.00781551	0		0.255279	0.0369346	0		0
Rv0864	0.162695	0.0859385	0		-0.265452	0.003383	0		0.246631	0.00752981	0		0.269599	0.00229154	0		0
Rv0865	0.388247	0.0105531	0		-0.332734	0.0423513	0		0.27214	0.0651693	0		0.318531	0.0276812	0		0
Rv0866	0.730486	0.00110369	0		0.231717	0.322857	0		0.448658	0.0206537	0		0.443785	0.0250485	0		0
Rv0867c	-0.473751	0.00233254	0		-2.82622	7.11665e-14	1		-0.241509	0.185361	0		-2.03879	3.38739e-09	1		2
Rv0868c	0.47327	0.205083	0		1.53195	5.22103e-06	1		0.128989	0.751157	0		1.12529	0.000120774	1		2
Rv0869c	0.410194	0.0422083	0		1.38862	3.69012e-10	1		-0.0244018	0.920238	0		0.790364	4.50405e-06	0		1
Rv0870c	-0.162673	0.256538	0		0.793114	1.68451e-08	0		0.174341	0.194845	0		0.345279	0.00637711	0		0
Rv0871	-0.00958807	0.95791	0		-1.36122	6.13328e-10	1		-0.117259	0.427968	0		-2.00065	2.67784e-11	1		2
Rv0872c	0.15508	0.562629	0		1.59018	1.09978e-10	1		-0.132829	0.541784	0		1.62989	1.02991e-13	1		2
Rv0873	0.0575755	0.629274	0		1.02906	4.09442e-15	1		0.122683	0.225945	0		1.06538	8.30234e-16	1		2
Rv0874c	0.756257	0.0397781	0		2.19618	4.54465e-09	1		-0.0599792	0.902449	0		2.67216	6.36655e-14	1		2
Rv0875c	0.102377	0.765186	0		0.882179	0.000239117	0		0.434736	0.0397431	0		0.643337	0.00196386	0		0
Rv0876c	-0.0880536	0.559223	0		0.427861	0.000305373	0		0.039619	0.792817	0		0.291607	0.00715389	0		0
Rv0877	0.450663	0.000126792	0		2.45433	6.78708e-25	1		-0.0122509	0.932904	0		1.96288	2.63269e-23	1		2
Rv0878c	-0.361527	0.221018	0		-0.985673	0.00301511	0		-0.13462	0.707434	0		-0.226572	0.474409	0		0
Rv0879c	0.11116	0.846543	0		-0.654782	0.159738	0		-0.0817612	0.888529	0		0.0295572	0.949864	0		0
Rv0880	-0.383245	0.490734	0		-1.19656	0.0387052	1		-0.158069	0.803269	0		-1.86334	0.01185	1		2
Rv0881	-0.0895405	0.842689	0		-1.06165	0.00800271	1		-0.519608	0.16093	0		-1.26307	0.00619594	1		2
Rv0882	0.118378	0.917125	0		-1.21522	0.175859	0		-0.909131	0.399238	0		0.188348	0.826566	0		0
Rv0883c	-0.783263	2.69106e-05	0		-1.76323	1.21247e-09	1		-0.554355	0.000278674	0		-3.09177	7.71647e-13	1		2
Rv0884c	0.163105	0.241215	0		0.403992	0.00111866	0		-0.0619605	0.699592	0		0.632936	1.33523e-06	0		0
Rv0885	-0.685635	0.00723276	0		-1.33729	2.49623e-05	1		-0.368885	0.171664	0		-1.4936	8.07302e-05	1		2
Rv0886	-0.740191	0.0064786	0		-1.00885	0.00137503	1		-0.440758	0.0883229	0		-2.03534	1.14845e-05	1		2
Rv0887c	-0.861814	0.296936	0		-0.252686	0.738089	0		0.0330667	0.962255	0		-0.0137154	0.982305	0		0
Rv0888	-1.80384	2.74313e-08	1		-2.39489	4.22915e-08	1		-1.81798	7.00316e-10	1		-3.54218	3.53672e-10	1		4
Rv0889c	-0.28703	0.0380665	0		-0.828626	3.76332e-07	0		-0.434542	0.00142041	0		-1.57523	9.12426e-12	1		1
Rv0890c	-0.461548	0.00128158	0		-1.47418	8.22883e-11	1		-0.0410265	0.813957	0		-1.47358	2.35308e-10	1		2
Rv0891c	-0.409558	0.0728371	0		-2.16007	8.82742e-08	1		0.170395	0.508617	0		-2.78957	4.70477e-07	1		2
Rv0892	-0.617185	0.00234259	0		-1.24293	3.02502e-06	1		0.0767859	0.757133	0		-1.04267	0.000168039	1		2
Rv0893c	-0.0283167	0.928507	0		-2.31276	8.18934e-08	1		0.450081	0.0381837	0		-2.51917	1.05273e-06	1		2
Rv0894	0.00718467	0.991821	0		-1.98735	0.0102408	1		0.0227782	0.972712	0		-2.99171	0.00164957	1		2
Rv0895	-0.292919	0.599596	0		0.0665994	0.890542	0		0.0568266	0.922918	0		-0.941943	0.0749496	0		0
Rv0896	-0.371426	0.000161947	0		-0.705102	4.48224e-10	0		0.0602613	0.587484	0		-1.2917	8.98865e-17	1		1
Rv0897c	0.38667	0.0166993	0		1.43915	5.99941e-13	1		0.142647	0.381565	0		1.56564	1.07863e-15	1		2
Rv0898c	-0.139707	0.420725	0		1.65567	6.59236e-16	1		-0.182089	0.232164	0		1.57771	8.98865e-17	1		2
Rv0899	-0.280643	0.273632	0		-0.409469	0.10378	0		-0.0476423	0.878052	0		-0.255319	0.317263	0		0
Rv0900	-0.919727	0.357009	0		-1.19004	0.194502	0		-0.944754	0.417308	0		-1.13584	0.205744	0		0
Rv0901	0.455801	0.152691	0		0.0813098	0.818147	0		0.293854	0.299331	0		-0.279302	0.396156	0		0
Rv0902c	0.086403	0.684594	0		0.653184	6.19531e-05	0		0.0834493	0.644539	0		1.00864	1.01645e-09	1		1
Rv0903c	-0.243486	0.104872	0		0.862771	1.24004e-08	0		-0.347876	0.0109388	0		0.514494	4.95851e-05	0		0
Rv0904c	-0.136	0.800306	0		1.15348	0.00065523	1		-1.21072	0.0128365	1		0.409349	0.275965	0		2
Rv0905	0.166501	0.214516	0		-0.00576137	0.964515	0		0.309887	0.0118975	0		-0.219056	0.0830889	0		0
Rv0906	0.480544	0.00386028	0		0.49976	0.00178879	0		0.447803	0.00480437	0		0.276154	0.0804501	0		0
Rv0907	0.24793	0.143085	0		-0.0270466	0.875456	0		0.687037	2.84292e-05	0		-0.0543787	0.758705	0		0
Rv0908	0.115754	0.43569	0		-0.611726	1.90953e-05	0		0.549687	3.4933e-05	0		-0.494588	0.000499214	0		0
Rv0909	-0.27948	0.528883	0		-1.36782	0.0067845	1		0.200163	0.683725	0		-1.58881	0.0121795	1		2
Rv0910	-0.315444	0.0213438	0		-0.755319	2.69557e-06	0		-0.0218483	0.910102	0		-1.17067	4.46659e-08	1		1
Rv0911	0.201056	0.280412	0		-0.947622	2.45237e-05	0		0.046394	0.828667	0		-1.016	1.52289e-05	1		1
Rv0912	-0.520725	0.168734	0		-1.47451	0.00206801	1		-0.217374	0.545254	0		-3.38072	4.15619e-06	1		2
Rv0913c	0.138597	0.506408	0		0.332006	0.0463133	0		0.188452	0.303277	0		0.485214	0.00227076	0		0
Rv0914c	0.101981	0.640716	0		0.00926309	0.961386	0		-0.199705	0.25711	0		0.0331778	0.846652	0		0
Rv0915c	-0.296398	0.506641	0		1.44596	1.51002e-05	1		-0.159722	0.659887	0		0.654459	0.0158009	0		1
Rv0916c	-0.729433	0.401251	0		1.18668	0.0518386	1		0.40911	0.588463	0		0.926621	0.108451	0		1
Rv0917	-0.190476	0.357316	0		-0.547238	0.00727899	0		0.167814	0.416497	0		-0.335795	0.111338	0		0
Rv0918	-0.126848	0.812062	0		0.299139	0.427377	0		0.0195976	0.969694	0		0.892112	0.0204599	0		0
Rv0919	0.213202	0.691399	0		0.755644	0.0532381	0		0.0444689	0.945505	0		1.54858	9.64175e-05	1		1
Rv0920c	-0.214348	0.318491	0		-0.787599	0.00054491	0		0.0483593	0.862271	0		-0.875906	0.0012633	0		0
Rv0921	1.85911	3.42917e-12	1		2.96757	1.19425e-19	1		0.955607	3.26886e-06	0		2.45252	2.83459e-18	1		3
Rv0922	1.09304	1.80744e-12	1		1.12118	9.77762e-14	1		0.742023	1.54155e-08	0		1.09574	1.03455e-13	1		3
Rv0923c	-0.063994	0.855092	0		-1.82167	7.01179e-06	1		-0.642958	0.0185287	0		-2.06442	9.23523e-06	1		2
Rv0924c	-0.779294	0.00316075	0		-1.26309	0.000153441	1		-0.446061	0.0561243	0		-2.22242	5.31502e-07	1		2
Rv0925c	-0.586093	0.00150266	0		-1.24704	6.43009e-07	1		-0.0932419	0.636857	0		-2.18459	1.02505e-09	1		2
Rv0926c	-0.469058	0.0461627	0		-0.972945	0.00043229	0		0.294035	0.178526	0		-1.22377	0.000304997	1		1
Rv0927c	-0.180952	0.703267	0		-0.835176	0.0598804	0		-0.313096	0.394058	0		-1.91373	0.000518783	1		1
Rv0928	0.0591362	0.791831	0		0.0745999	0.657194	0		0.9011	5.75473e-07	0		1.29962	6.06243e-11	1		1
Rv0929	0.115568	0.660246	0		0.127234	0.560328	0		0.598496	0.00290895	0		1.13053	1.304e-07	1		1
Rv0930	0.311303	0.104872	0		0.433409	0.0161373	0		0.215687	0.243503	0		0.757289	1.46784e-05	0		0
Rv0931c	0.173577	0.113849	0		0.0180728	0.863954	0		0.385682	0.000263506	0		-0.407628	6.25584e-05	0		0
Rv0932c	-0.101461	0.313546	0		-0.844133	2.0124e-12	0		0.296424	0.00125049	0		-0.911173	3.40098e-13	0		0
Rv0933	-0.485345	0.00117337	0		-2.62831	9.93249e-15	1		-0.103426	0.573321	0		-2.14015	8.1994e-11	1		2
Rv0934	-0.48929	6.33314e-05	0		-1.58809	2.07399e-14	1		-0.128057	0.313769	0		-1.53354	7.98093e-13	1		2
Rv0935	-0.454153	3.88364e-05	0		-2.07603	1.03436e-17	1		-0.139876	0.197147	0		-1.96024	1.74017e-16	1		2
Rv0936	-0.348314	0.0248896	0		-2.18759	5.47256e-12	1		-0.136968	0.396189	0		-2.20797	1.56813e-11	1		2
Rv0937c	-0.121165	0.3391	0		-0.300224	0.00824149	0		0.0177943	0.91291	0		-0.393855	0.00188664	0		0
Rv0938	0.192063	0.204042	0		-0.0366029	0.800926	0		-0.014512	0.935563	0		-0.408256	0.00175045	0		0
Rv0939	0.313217	0.0469606	0		0.37519	0.00911174	0		0.371387	0.0100808	0		0.269719	0.0450993	0		0
Rv0940c	0.0392451	0.881842	0		0.16748	0.369731	0		0.0328222	0.896709	0		0.477212	0.00546852	0		0
Rv0941c	-0.0304421	0.928481	0		0.815154	0.00015505	0		-0.186688	0.442689	0		1.04415	4.03501e-07	1		1
Rv0943c	0.179617	0.795834	0		-1.3176	0.0339729	1		0.382867	0.513227	0		-0.840386	0.178329	0		1
Rv0944	-0.423775	0.297022	0		-0.946207	0.030117	0		-0.090096	0.85285	0		-2.54967	0.000238268	1		1
Rv0945	-0.299665	0.130333	0		-1.86344	1.75715e-08	1		0.152873	0.472852	0		-1.74864	9.60956e-07	1		2
Rv0946c	-0.0123844	0.952379	0		0.0472667	0.759137	0		0.011241	0.953423	0		-0.0150992	0.922857	0		0
Rv0948c	0.246664	0.385937	0		-0.684183	0.0212895	0		0.27989	0.403252	0		0.617616	0.0331026	0		0
Rv0949	-0.0947067	0.559223	0		-0.659365	1.89538e-05	0		0.0849678	0.580827	0		-0.830912	1.14916e-06	0		0
Rv0950c	0.354448	0.0291177	0		-3.31252	2.70782e-12	1		-0.401549	0.0372865	0		-2.51176	4.8462e-09	1		2
Rv0951	-0.31183	0.00159944	0		-1.34166	9.51571e-16	1		-0.138407	0.214372	0		-1.30449	5.60903e-13	1		2
Rv0952	-0.26243	0.0164242	0		-1.07603	5.01736e-12	1		0.0154104	0.922342	0		-1.04131	6.08644e-10	1		2
Rv0953c	0.626787	0.211582	0		3.27962	2.85644e-11	1		-0.0510245	0.940848	0		2.58252	1.26427e-09	1		2
Rv0954	-0.351392	0.00155441	0		-0.939095	7.36095e-11	0		-0.121381	0.316425	0		-0.910043	1.14346e-09	0		0
Rv0955	0.100522	0.549057	0		-0.57147	0.000314218	0		-0.384077	0.00607066	0		-0.830265	2.57123e-06	0		0
Rv0956	-0.199755	0.615667	0		-1.85107	0.00027634	1		-0.283851	0.487386	0		-1.32768	0.00882807	1		2
Rv0957	-0.132118	0.356588	0		-0.742489	2.00812e-06	0		-0.352112	0.00763282	0		-1.04699	3.16112e-08	1		1
Rv0958	0.11778	0.501261	0		0.665482	9.51336e-06	0		0.0319268	0.871141	0		1.03724	1.18142e-10	1		1
Rv0959	0.103109	0.549181	0		1.14727	1.52094e-11	1		-0.276381	0.058323	0		1.13379	3.69062e-12	1		2
Rv0959A	-0.0698709	0.894524	0		-0.998944	0.0257121	0		-0.135834	0.758866	0		-1.91831	0.00153382	1		1
Rv0960	0.0297811	0.948934	0		-0.623931	0.0889182	0		-0.0771618	0.852857	0		-1.03747	0.0105577	1		1
Rv0961	-0.197793	0.411313	0		-1.3388	6.47481e-06	1		0.462964	0.0425075	0		-1.07938	0.00124224	1		2
Rv0962c	0.224688	0.841202	0		0.174348	0.835084	0		-1.04932	0.28938	0		-0.773777	0.353794	0		0
Rv0963c	-0.157472	0.739402	0		-1.74483	0.00082868	1		0.588845	0.176201	0		0.130334	0.78965	0		1
Rv0964c	-0.0360279	0.935724	0		-1.16243	0.0049256	1		0.0414174	0.930207	0		-0.0884364	0.833003	0		1
Rv0965c	-0.308734	0.292467	0		-0.477447	0.0965934	0		-0.359341	0.258134	0		0.0558576	0.862502	0		0
Rv0966c	-0.262434	0.215633	0		-0.664602	0.00259185	0		-0.174556	0.463373	0		-0.293057	0.194543	0		0
Rv0967	-0.794388	0.00632737	0		1.07861	1.36524e-05	1		-0.455816	0.12817	0		0.954116	0.000106145	0		1
Rv0968	-0.215553	0.481845	0		1.05675	1.67048e-05	1		-0.473269	0.0493504	0		0.625869	0.00236231	0		1
Rv0969	-0.27882	0.0947745	0		1.59295	8.68093e-15	1		-0.168451	0.295538	0		1.0767	6.45867e-11	1		2
Rv0970	-0.287495	0.0658541	0		0.439337	0.00198394	0		0.0279559	0.893305	0		0.198085	0.180294	0		0
Rv0971c	0.856586	0.145063	0		0.23295	0.719081	0		-0.39037	0.526042	0		-0.579515	0.33786	0		0
Rv0972c	-0.328238	0.230065	0		0.0132461	0.961386	0		-0.0275991	0.935563	0		-0.524229	0.0808957	0		0
Rv0973c	-0.0622768	0.828862	0		-0.0328818	0.881368	0		-0.309007	0.157512	0		-1.11407	0.000146452	1		1
Rv0974c	-0.0640505	0.865157	0		0.55526	0.0220382	0		0.20882	0.484453	0		-0.552908	0.0963203	0		0
Rv0975c	0.282059	0.371744	0		0.05447	0.865762	0		0.348593	0.296927	0		-0.196193	0.601521	0		0
Rv0976c	-0.151647	0.74424	0		-0.296868	0.433307	0		-0.0970383	0.87027	0		-0.796806	0.145416	0		0
Rv0977	-0.760597	0.0109671	0		-0.947156	0.00418254	0		-0.720895	0.0333304	0		0.0154604	0.961481	0		0
Rv0979A	-0.36477	0.642316	0		-1.48085	0.047823	1		-0.218559	0.766954	0		-2.69619	0.00061656	1		2
Rv0979c	0.423898	0.774273	0		2.00334	0.0271744	1		1.24284	0.342033	0		3.44808	0.00037384	1		2
Rv0980c	-0.0929601	0.916475	0		2.37736	2.885e-06	1		-0.0729369	0.936054	0		2.46181	2.10306e-06	1		2
Rv0981	-0.0455176	0.852778	0		0.211598	0.200503	0		-0.582961	0.000424996	0		-0.0191937	0.90602	0		0
Rv0982	0.376055	0.00178845	0		0.910362	6.69227e-11	0		0.083937	0.533028	0		1.21893	3.06871e-15	1		1
Rv0983	0.665636	1.48838e-07	0		1.55617	3.28011e-18	1		0.348383	0.00182515	0		1.31322	1.27932e-16	1		2
Rv0984	0.521436	0.000895748	0		1.69645	1.80769e-15	1		0.184688	0.235925	0		1.28709	6.23032e-13	1		2
Rv0985c	-0.351284	0.483435	0		-0.482404	0.306936	0		0.0817021	0.903167	0		-1.55441	0.0217014	1		1
Rv0986	0.0269832	0.935937	0		0.205122	0.385688	0		0.835149	0.00255785	0		1.72755	5.27109e-09	1		1
Rv0987	-0.404288	0.0353718	0		-0.715611	0.000275808	0		0.449708	0.0277557	0		0.515398	0.00823215	0		0
Rv0988	-0.538368	0.00165478	0		-1.2813	1.94942e-08	1		0.0595803	0.79855	0		-0.327557	0.0918194	0		1
Rv0989c	0.364752	0.180897	0		4.06191	4.99789e-22	1		0.195897	0.51386	0		4.16494	1.27229e-24	1		2
Rv0990c	1.20752	0.0105173	1		6.58274	5.19676e-20	1		1.17675	0.0557531	1		7.28563	8.58634e-20	1		4
Rv0991c	0.934674	0.00445486	0		5.70552	7.73606e-23	1		0.791996	0.0622018	0		6.2397	6.84633e-23	1		2
Rv0992c	0.524284	0.142739	0		1.03658	0.00124947	1		-0.602989	0.0617791	0		0.573282	0.031644	0		1
Rv0993	-0.0626782	0.802583	0		-2.52417	2.21667e-10	1		-0.480422	0.00845675	0		-2.47997	1.58272e-09	1		2
Rv0994	-0.0537407	0.774273	0		0.275264	0.0323053	0		-0.212247	0.110787	0		-0.398453	0.00251338	0		0
Rv0995	0.23824	0.416499	0		0.442737	0.0800112	0		-0.363923	0.136458	0		-0.434343	0.0916751	0		0
Rv0996	-0.268224	0.0457608	0		0.141882	0.250176	0		-0.295723	0.00763282	0		-1.5543	2.19432e-14	1		1
Rv0997	-0.2425	0.411387	0		-4.46816	2.43321e-08	1		-0.0930178	0.737166	0		-3.54287	5.62379e-08	1		2
Rv0997a	-0.980363	0.000159104	0		-2.61025	8.756e-08	1		-0.320043	0.106279	0		-3.9895	1.82316e-09	1		2
Rv0998	-0.204479	0.427531	0		-0.851035	0.00172529	0		-0.132783	0.579471	0		-0.886522	0.000816891	0		0
Rv0999	-0.122324	0.506263	0		-1.70589	1.11189e-09	1		-0.0993519	0.584739	0		-1.89454	2.75607e-09	1		2
Rv1000c	-0.110937	0.64795	0		-1.1661	1.14921e-05	1		-0.361435	0.0442249	0		-1.64362	1.16684e-07	1		2
Rv1001	-0.181831	0.254047	0		-0.327825	0.0272911	0		-0.0963856	0.582682	0		-0.598124	0.000594882	0		0
Rv1002c	-0.359879	0.0632156	0		-0.35801	0.06728	0		-0.642723	0.00355758	0		-0.0126805	0.954355	0		0
Rv1003	-0.280926	0.587392	0		-0.405349	0.384514	0		-0.648054	0.160795	0		-0.209278	0.649048	0		0
Rv1004c	0.0952146	0.812062	0		1.27079	3.27919e-06	1		0.170354	0.572364	0		1.29877	2.78738e-07	1		2
Rv1005c	0.435771	0.0359219	0		1.80959	4.08265e-13	1		-0.0747206	0.757133	0		1.22182	9.93282e-10	1		2
Rv1006	-0.113129	0.195647	0		-1.99899	5.94999e-23	1		-0.0755806	0.41813	0		-2.0152	8.60725e-22	1		2
Rv1007c	-0.137032	0.345844	0		-0.47369	0.000800999	0		0.00255139	0.986709	0		-0.161814	0.238894	0		0
Rv1008	0.385274	0.400528	0		-0.662939	0.178948	0		-0.198028	0.719392	0		-0.884704	0.0873274	0		0
Rv1009	-0.0210413	0.917125	0		-1.31714	2.59224e-10	1		-0.396797	0.00723989	0		-1.93458	2.74248e-11	1		2
Rv1010	-0.0102024	0.958904	0		-1.51167	5.9447e-10	1		-0.573351	0.000628849	0		-1.36659	4.31475e-08	1		2
Rv1011	-0.268642	0.228375	0		-1.55078	7.81762e-07	1		-0.398534	0.0980477	0		-0.894126	0.00193074	0		1
Rv1012	-0.256553	0.83093	0		-0.955653	0.29404	0		-0.529993	0.687957	0		0.0832602	0.934018	0		0
Rv1013	-0.487305	0.00115162	0		-0.360458	0.0122363	0		-0.593046	0.000170428	0		-0.401116	0.00792355	0		0
Rv1014c	0.241648	0.611809	0		-1.39359	0.00999132	1		-0.4948	0.302651	0		-0.934445	0.065287	0		1
Rv1015c	0.0906313	0.663804	0		-1.59534	8.44655e-09	1		-0.107726	0.639424	0		-0.749371	0.0018579	0		1
Rv1016c	-0.215474	0.178776	0		-0.272063	0.0720797	0		0.0194655	0.928585	0		-0.200774	0.249973	0		0
Rv1017c	-0.212964	0.0629203	0		-0.394521	0.000376152	0		0.035639	0.811878	0		-0.728415	3.01112e-07	0		0
Rv1018c	0.201198	0.175245	0		-0.910791	2.98982e-07	0		-0.284682	0.054826	0		-1.36226	2.62627e-09	1		1
Rv1019	-0.00371451	0.987727	0		1.01858	2.16088e-09	1		0.0758323	0.6815	0		1.45147	2.00187e-14	1		2
Rv1020	0.255591	0.0691781	0		0.400331	0.00202459	0		-0.142522	0.336044	0		0.691362	3.639e-07	0		0
Rv1021	-0.123026	0.402485	0		0.0757094	0.567182	0		0.233359	0.089801	0		0.924598	1.1982e-09	0		0
Rv1022	-0.138921	0.575799	0		-0.358637	0.100694	0		0.06118	0.817619	0		0.65448	0.000774805	0		0
Rv1023	0.0543998	0.739401	0		-0.606572	2.18532e-05	0		0.0487431	0.748682	0		-0.165786	0.173885	0		0
Rv1024	0.122828	0.683191	0		-0.340555	0.191337	0		0.0846815	0.751395	0		-0.159971	0.486121	0		0
Rv1025	0.0822867	0.726926	0		-0.819453	0.000316341	0		-0.236838	0.157914	0		-1.10437	4.20095e-06	1		1
Rv1026	0.477277	0.0486413	0		-0.620897	0.0295912	0		-0.203432	0.370329	0		-1.31076	4.59434e-05	1		1
Rv1027c	0.363808	0.45113	0		1.77693	5.68042e-06	1		-0.466047	0.277631	0		1.36766	1.75245e-05	1		2
Rv1028c	0.0853937	0.806461	0		0.97898	3.73642e-05	0		0.0304107	0.922526	0		0.855307	7.89971e-05	0		0
Rv1029	-0.749673	0.0203804	0		-1.29916	0.000969772	1		-0.2041	0.508449	0		-2.47519	5.02357e-06	1		2
Rv1030	-0.372487	0.145004	0		-1.21956	0.000137746	1		-0.451559	0.0419537	0		-1.96997	7.08543e-07	1		2
Rv1031	-0.384374	0.400663	0		-0.918488	0.0504582	0		-1.1237	0.00335925	1		-2.40024	5.78881e-05	1		2
Rv1032c	0.363396	0.228632	0		-0.425647	0.190272	0		-0.0973328	0.764002	0		-0.464266	0.114507	0		0
Rv1033c	-0.419774	0.157866	0		-0.399376	0.177124	0		0.0240529	0.944549	0		-1.74728	5.55241e-05	1		1
Rv1037c	0.540666	0.319282	0		2.31643	4.79442e-07	1		-0.00567086	0.990034	0		1.87874	3.35255e-07	1		2
Rv1038c	0.435803	0.590698	0		1.78607	0.00190289	1		-0.139089	0.897207	0		2.67418	2.82664e-06	1		2
Rv1039c	0.899601	0.25882	0		4.2756	1.66559e-09	1		0.499343	0.487803	0		3.31977	1.16143e-09	1		2
Rv1040c	-1.24656	0.0765667	1		0.674703	0.209669	0		-0.168539	0.828667	0		1.3149	0.00619594	1		2
Rv1041c	-0.176893	0.373285	0		0.485012	0.00287674	0		0.491687	0.0064035	0		1.58801	5.23028e-13	1		1
Rv1042c	-2.86412	0.111928	0		0.256806	0.833476	0		-0.168888	0.918038	0		-0.598501	0.7207	0		0
Rv1043c	0.369208	0.00730909	0		0.939204	1.04167e-09	0		0.769197	2.48904e-07	0		-0.0287725	0.848142	0		0
Rv1044	-0.937035	0.0320297	0		-0.14676	0.735673	0		-0.988728	0.0385855	0		-0.411176	0.375275	0		0
Rv1045	-0.607025	0.0343436	0		0.482603	0.0507737	0		-0.19617	0.537093	0		-0.372574	0.218214	0		0
Rv1047	-0.110666	0.937256	0		-1.62811	0.214491	0		1.15956	0.382775	0		0.369431	0.791632	0		0
Rv1048c	0.316418	0.455857	0		3.33554	1.8484e-14	1		0.435552	0.353388	0		3.67987	1.64983e-15	1		2
Rv1049	-0.297503	0.610576	0		4.50666	1.54447e-16	1		-0.517359	0.228108	0		6.26304	8.42167e-27	1		2
Rv1050	-0.396215	0.714551	0		3.9228	1.02861e-08	1		-0.883436	0.293299	0		6.77286	5.36452e-20	1		2
Rv1051c	0.710064	0.672506	0		2.05599	0.0687093	1		-0.510661	0.755896	0		1.53313	0.1186	0		1
Rv1052	-0.071959	0.813231	0		1.52109	1.00521e-10	1		0.0798606	0.755166	0		1.27241	1.75193e-09	1		2
Rv1056	0.174953	0.483435	0		0.603084	0.00343586	0		0.262517	0.215371	0		0.950326	2.2845e-06	0		0
Rv1057	0.687311	3.64246e-05	0		-0.186542	0.250872	0		0.571374	0.000528362	0		0.643623	7.80251e-05	0		0
Rv1058	0.262614	0.340123	0		0.0479753	0.863487	0		0.522829	0.03474	0		0.140248	0.61612	0		0
Rv1059	0.0256384	0.940758	0		0.147284	0.562367	0		-0.370558	0.0855138	0		-0.575143	0.0122888	0		0
Rv1060	-0.601464	0.00273532	0		-1.32425	1.81158e-06	1		-0.370976	0.116452	0		-1.01131	0.000976771	1		2
Rv1061	0.0729884	0.751987	0		0.545679	0.00107338	0		0.0308873	0.902449	0		0.659736	0.000157075	0		0
Rv1062	0.716551	0.057643	0		0.955968	0.00723368	0		-0.175451	0.675102	0		0.158806	0.655518	0		0
Rv1063c	0.157158	0.633627	0		0.977333	0.000100201	0		-0.502744	0.03366	0		0.300789	0.151009	0		0
Rv1064c	0.24771	0.80558	0		1.09317	0.0899323	1		-0.355738	0.755129	0		0.608101	0.418687	0		1
Rv1065	-0.0726857	0.813014	0		0.316263	0.121842	0		-0.109673	0.750669	0		0.768217	0.00157544	0		0
Rv1066	0.859757	0.0115152	0		1.84051	1.04821e-07	1		-0.138418	0.74925	0		1.5957	1.0275e-07	1		2
Rv1067c	1.6425	0.203699	0		2.26136	0.0375532	1		-0.429609	0.734774	0		0.920708	0.249631	0		1
Rv1068c	0.531588	0.408329	0		0.500366	0.394048	0		0.543809	0.304508	0		-0.447418	0.46203	0		0
Rv1069c	-0.00421506	0.987727	0		-0.0369821	0.845644	0		-0.136139	0.507792	0		-0.911696	4.72209e-05	0		0
Rv1070c	-0.0367279	0.872151	0		-0.0199437	0.909173	0		-0.35113	0.0309355	0		-0.953767	6.01188e-06	0		0
Rv1071c	0.115652	0.615667	0		-0.349885	0.082307	0		-0.239737	0.217002	0		-2.06648	2.18624e-08	1		1
Rv1072	0.622679	3.10172e-06	0		2.3163	1.18086e-22	1		0.641444	2.24455e-06	0		1.97295	1.3933e-20	1		2
Rv1073	0.830168	6.31911e-07	0		2.1887	4.57367e-19	1		0.94179	8.87012e-08	0		2.54143	2.92128e-21	1		2
Rv1074c	-0.161182	0.11069	0		0.65873	9.56579e-10	0		-0.0418545	0.727115	0		0.313295	0.000391975	0		0
Rv1075c	-0.700044	0.00366892	0		0.159604	0.476825	0		-0.512673	0.0152985	0		0.211947	0.26701	0		0
Rv1076	-1.08524	3.72008e-05	1		0.116346	0.610276	0		-0.896041	1.03795e-05	0		-0.528421	0.00496559	0		1
Rv1077	-0.0239458	0.911063	0		-0.23816	0.0947601	0		-0.310571	0.0284421	0		-0.714571	7.25183e-06	0		0
Rv1078	-0.55778	0.000933634	0		-1.44159	2.89532e-09	1		-0.446229	0.00813328	0		-1.48481	1.16645e-08	1		2
Rv1079	-0.479744	0.0170851	0		-1.19598	1.86023e-06	1		-0.528341	0.0100833	0		-1.75234	9.15957e-08	1		2
Rv1080c	-0.159453	0.111621	0		-1.07478	4.97825e-14	1		0.152614	0.129787	0		-0.955276	5.41409e-12	0		1
Rv1081c	-0.00609912	0.991304	0		-0.389899	0.424768	0		0.106414	0.867027	0		0.0809813	0.877193	0		0
Rv1082	0.150764	0.297239	0		0.102789	0.434109	0		0.276715	0.0413327	0		1.00871	1.01672e-10	1		1
Rv1083	0.351573	0.300851	0		1.06719	0.000280498	1		-0.0418766	0.922408	0		1.27354	6.64767e-06	1		2
Rv1084	0.499174	0.0174922	0		0.941635	8.16948e-06	0		0.166223	0.460084	0		1.33916	4.25129e-10	1		1
Rv1085c	-0.260071	0.489954	0		-0.360385	0.306823	0		-0.393559	0.233699	0		-1.14204	0.00470188	1		1
Rv1086	0.291574	0.0200971	0		1.41788	5.83204e-16	1		0.0864398	0.559025	0		1.82098	3.88455e-20	1		2
Rv1087	0.0279944	0.93367	0		0.436134	0.0453636	0		-0.345299	0.137367	0		0.831569	4.03357e-05	0		0
Rv1088	0.807791	0.57452	0		0.357757	0.77206	0		0.309209	0.831149	0		1.61428	0.074242	1		1
Rv1091	-0.190367	0.617173	0		0.221205	0.470856	0		-0.445683	0.118191	0		0.029866	0.919984	0		0
Rv1092c	-0.341855	0.00575104	0		-1.29846	8.79518e-12	1		-0.0311004	0.846535	0		-1.9005	9.2968e-14	1		2
Rv1093	0.311775	0.0111815	0		0.216573	0.0589828	0		0.0708852	0.624925	0		0.187616	0.0991595	0		0
Rv1094	-0.0166668	0.935696	0		-2.21483	4.11578e-18	1		0.06629	0.716967	0		-2.53535	3.41116e-19	1		2
Rv1095	0.279691	0.190862	0		-1.47205	4.08014e-09	1		0.220476	0.297921	0		-1.55145	7.84109e-10	1		2
Rv1096	-0.350558	0.00508466	0		-0.941544	6.43075e-09	0		0.0828895	0.583728	0		-0.711961	1.04498e-05	0		0
Rv1097c	-0.32247	0.0137107	0		-0.356864	0.00591764	0		-0.165539	0.225671	0		-1.43047	1.24343e-10	1		1
Rv1098c	-0.342636	0.00248141	0		-0.597125	2.17892e-06	0		-0.197549	0.089512	0		-1.52331	8.98911e-13	1		1
Rv1099c	-0.104722	0.617195	0		-0.99317	3.98596e-06	0		-0.379189	0.0338589	0		-1.64977	4.84697e-08	1		1
Rv1100	0.0500458	0.797111	0		0.548113	6.63028e-05	0		-0.216603	0.138413	0		0.625609	5.49226e-06	0		0
Rv1101c	0.261143	0.0581297	0		0.376699	0.00273483	0		0.320391	0.0220131	0		0.795379	6.75557e-08	0		0
Rv1102c	0.0632742	0.764102	0		0.119375	0.44273	0		0.404418	0.0220131	0		0.971003	1.6966e-07	0		0
Rv1103c	0.192868	0.259609	0		0.329224	0.0271935	0		-0.150559	0.434227	0		0.520204	0.00108482	0		0
Rv1106c	0.634981	5.32068e-06	0		-0.151658	0.273827	0		0.128272	0.391403	0		0.333504	0.0112969	0		0
Rv1107c	0.209556	0.254047	0		-0.654881	0.000670789	0		0.586165	0.000918685	0		0.296287	0.0991595	0		0
Rv1108c	0.460138	7.03363e-05	0		-0.555419	1.00385e-05	0		-0.0591606	0.667866	0		-0.091939	0.408556	0		0
Rv1109c	0.222742	0.0381395	0		-0.723748	5.65617e-09	0		0.124987	0.289947	0		-0.305354	0.00352488	0		0
Rv1110	0.231037	0.00454166	0		1.11894	2.66957e-18	1		0.061462	0.515297	0		1.52282	5.20802e-23	1		2
Rv1111c	-0.104848	0.559597	0		-1.86109	2.62594e-11	1		-0.147276	0.373338	0		-1.76629	3.19014e-10	1		2
Rv1112	0.0526307	0.907499	0		-0.250881	0.465547	0		0.0790096	0.866218	0		0.401131	0.241944	0		0
Rv1113	0.00673196	0.993627	0		0.306142	0.644373	0		-0.803588	0.222671	0		0.0341165	0.954218	0		0
Rv1114	-0.059223	0.881668	0		0.380767	0.152877	0		-0.0232073	0.951653	0		-0.0828405	0.798051	0		0
Rv1115	0.175757	0.571998	0		-0.415696	0.154782	0		0.0375157	0.924158	0		-0.0306126	0.929769	0		0
Rv1117	-0.13946	0.381998	0		-0.406927	0.00505424	0		0.0125485	0.951653	0		-0.526317	0.0022581	0		0
Rv1118c	0.249483	0.613372	0		0.0606946	0.895187	0		-0.272235	0.54683	0		0.319843	0.385475	0		0
Rv1120c	0.701037	0.361998	0		-0.000816056	0.999003	0		-0.199813	0.824581	0		-1.55023	0.0469222	1		1
Rv1121	-0.121849	0.344639	0		-1.39949	4.66125e-13	1		0.182034	0.118297	0		-1.2281	4.96051e-11	1		2
Rv1122	0.147091	0.347872	0		-0.67996	5.62694e-05	0		0.078243	0.600425	0		-0.856214	9.69575e-07	0		0
Rv1123c	0.0111788	0.969778	0		-1.67459	4.13019e-06	1		-0.206127	0.403168	0		-1.99431	2.33171e-06	1		2
Rv1124	-0.00212592	0.994343	0		-0.24796	0.404851	0		0.185825	0.511155	0		-0.884492	0.0120591	0		0
Rv1125	0.0585945	0.889965	0		-0.274464	0.402257	0		0.221854	0.456405	0		-0.464492	0.150736	0		0
Rv1126c	0.0919424	0.781567	0		0.585561	0.0109728	0		0.120164	0.678068	0		0.895945	8.47435e-05	0		0
Rv1127c	0.342101	0.0126532	0		0.485166	0.000262175	0		0.114955	0.432867	0		0.481131	0.000152744	0		0
Rv1128c	0.877624	0.000158648	0		-1.39381	7.09843e-05	1		1.27104	3.99819e-07	1		1.87637	1.2747e-11	1		3
Rv1129c	1.42469	4.24272e-09	1		-1.20248	3.47489e-05	1		1.91506	3.42217e-11	1		2.73714	7.92801e-17	1		4
Rv1130	0.524327	0.035862	0		-0.171295	0.518227	0		1.44206	3.33816e-08	1		3.19322	2.23055e-19	1		2
Rv1131	0.563893	0.0840283	0		0.2117	0.531658	0		1.34152	9.45823e-06	1		3.90922	1.12497e-19	1		2
Rv1132	-0.085757	0.717008	0		0.847491	2.39236e-06	0		0.484138	0.00392507	0		3.30917	3.51044e-25	1		1
Rv1133c	-0.00276629	0.988246	0		0.380116	0.00115692	0		-0.173128	0.186701	0		-0.5055	4.03842e-05	0		0
Rv1134	-0.330744	0.850736	0		1.13441	0.287806	0		-0.813328	0.570039	0		2.52225	0.00672429	1		1
Rv1135c	-0.38597	0.173386	0		0.448506	0.0649607	0		0.485124	0.105087	0		1.14466	5.5414e-05	1		1
Rv1138c	0.117792	0.775391	0		-0.038561	0.912854	0		-0.187823	0.568751	0		-0.23011	0.457823	0		0
Rv1139c	-0.0315369	0.95791	0		0.387291	0.361798	0		0.0679372	0.891082	0		-0.656237	0.152042	0		0
Rv1140	-0.199956	0.25767	0		-0.54902	0.00224251	0		0.19046	0.261119	0		-0.0803176	0.654101	0		0
Rv1141c	0.179414	0.481624	0		-0.997527	0.000654099	0		-0.290495	0.256557	0		-1.03881	0.00134826	1		1
Rv1142c	0.0251607	0.894754	0		0.0861948	0.510196	0		-0.19755	0.117484	0		-0.561667	4.17188e-05	0		0
Rv1143	-0.162574	0.36017	0		-0.776914	5.75166e-05	0		0.465855	0.00374364	0		-0.725947	0.000786319	0		0
Rv1144	0.153582	0.750866	0		-0.0354466	0.932082	0		-0.098107	0.845283	0		-0.178483	0.665406	0		0
Rv1145	-0.405574	0.348731	0		1.3182	8.1372e-05	1		-0.158195	0.731494	0		0.83084	0.00950744	0		1
Rv1146	0.0283939	0.944797	0		2.67087	5.87924e-15	1		-0.164716	0.618397	0		1.98199	1.36121e-12	1		2
Rv1147	0.149383	0.840385	0		2.06627	6.34159e-06	1		-0.245914	0.645175	0		1.39849	0.000109956	1		2
Rv1148c	0.0296252	0.918595	0		1.25249	2.79705e-09	1		0.38934	0.024678	0		1.45399	2.0765e-12	1		2
Rv1149	0.245386	0.875619	0		-1.11699	0.45388	0		-0.168888	0.915941	0		-1.87133	0.194813	0		0
Rv1151c	0.589859	0.0275432	0		1.09359	2.89102e-05	1		0.328363	0.22311	0		0.88193	0.000362164	0		1
Rv1152	0.197398	0.440042	0		1.58057	1.50365e-10	1		-0.621728	0.00168322	0		0.265972	0.126481	0		1
Rv1153c	0.320636	0.378947	0		0.280746	0.406179	0		-0.500537	0.146385	0		0.384385	0.195861	0		0
Rv1154c	0.0374423	0.924641	0		0.54419	0.032816	0		-0.352018	0.207206	0		0.26196	0.290815	0		0
Rv1155	-0.0232969	0.894112	0		0.669856	1.16404e-07	0		0.0716288	0.611429	0		0.531795	6.6231e-06	0		0
Rv1155a	-0.080805	0.852249	0		0.926303	0.000780359	0		-0.367435	0.186163	0		0.507001	0.0317519	0		0
Rv1156	-0.209745	0.0424944	0		-0.33287	0.000608188	0		0.0265387	0.846617	0		0.0862317	0.361019	0		0
Rv1157c	-1.1216	3.17243e-08	1		-3.37618	2.10256e-12	1		-0.726946	3.14581e-06	0		-4.14485	2.18242e-13	1		3
Rv1158c	-0.854206	0.00100581	0		-3.82175	1.6099e-08	1		-0.747796	0.000443678	0		-6.97237	1.10695e-10	1		2
Rv1159	0.0487076	0.834903	0		-0.0977722	0.571219	0		0.0266184	0.906677	0		-0.289326	0.0937387	0		0
Rv1159A	-0.00628109	0.988147	0		1.89049	9.7263e-11	1		-0.139845	0.624905	0		1.46353	9.40349e-10	1		2
Rv1160	0.210315	0.638532	0		-0.750386	0.0863327	0		-0.113855	0.819899	0		-0.958035	0.0506036	0		0
Rv1161	0.32189	0.00926636	0		0.447681	0.000117585	0		0.277201	0.0229271	0		0.322734	0.00316688	0		0
Rv1162	0.117678	0.357316	0		0.800664	5.11973e-10	0		0.10562	0.400458	0		0.536521	1.62224e-06	0		0
Rv1163	0.350194	0.162833	0		0.911455	8.36512e-05	0		-0.612153	0.00566803	0		0.376306	0.0478107	0		0
Rv1164	-0.152807	0.328128	0		0.314372	0.0168549	0		-0.125121	0.410919	0		0.172914	0.180516	0		0
Rv1165	-0.0638862	0.659325	0		-0.411351	0.000485668	0		0.0374093	0.795799	0		-0.0283063	0.805464	0		0
Rv1166	-0.158395	0.276919	0		-0.463742	0.000698391	0		0.036938	0.828667	0		-0.206824	0.10895	0		0
Rv1167c	0.263143	0.175974	0		0.81128	1.0329e-05	0		-0.179471	0.388618	0		0.481671	0.00551807	0		0
Rv1168c	0.302884	0.139098	0		1.6149	3.41518e-12	1		0.329062	0.117321	0		0.574892	0.00374761	0		1
Rv1169c	0.539381	0.26344	0		2.08623	7.80824e-07	1		1.47962	0.00370931	1		2.03332	3.78748e-05	1		3
Rv1170	-0.142501	0.646298	0		-0.218478	0.413223	0		-0.210293	0.434227	0		-0.309595	0.237149	0		0
Rv1171	-0.322615	0.299514	0		-0.816888	0.0128797	0		-0.28647	0.316893	0		-1.69684	0.000164375	1		1
Rv1172c	-0.261784	0.0929378	0		-1.38846	1.0675e-09	1		-0.336947	0.0406298	0		-1.12448	9.73713e-07	1		2
Rv1173	0.0877763	0.439601	0		-0.0312444	0.752323	0		-0.18759	0.0633287	0		-0.297366	0.00159481	0		0
Rv1174c	0.391522	0.0241908	0		0.854321	9.49964e-07	0		0.152512	0.421032	0		0.781662	3.07703e-06	0		0
Rv1175c	-0.00933463	0.95791	0		-0.642811	7.10525e-06	0		-0.160131	0.258858	0		-0.997423	3.62411e-08	0		0
Rv1176c	-0.0507905	0.891966	0		-0.663223	0.0272647	0		-0.679775	0.0434724	0		-0.360699	0.285419	0		0
Rv1177	-0.127816	0.469766	0		-2.4493	9.53051e-15	1		0.21677	0.179042	0		-1.84424	3.66099e-11	1		2
Rv1178	0.377625	0.00816251	0		-1.29938	6.05611e-11	1		0.216383	0.133714	0		-1.32122	5.51988e-11	1		2
Rv1179c	-0.0823936	0.814912	0		-1.58073	3.14815e-05	1		-0.501796	0.0675644	0		-1.96622	1.35864e-05	1		2
Rv1180	-1.24646	0.0453697	1		-2.3035	0.00570077	1		-0.770439	0.179042	0		-1.1807	0.0600633	1		3
Rv1181	-0.903833	1.10667e-07	0		-1.48834	2.18652e-10	1		-0.618709	4.12181e-05	0		-2.31055	3.73641e-12	1		2
Rv1182	-1.22216	0.000313406	1		-1.10646	0.00274734	1		-0.346948	0.232132	0		-1.86405	6.86912e-05	1		3
Rv1183	-0.744261	6.35375e-06	0		-1.7177	5.28428e-11	1		-0.217389	0.123277	0		-2.62196	8.16422e-13	1		2
Rv1184c	-0.540429	0.079982	0		-2.00704	4.03555e-05	1		0.0909629	0.777341	0		-1.90317	7.02855e-05	1		2
Rv1185c	-0.548894	5.20403e-05	0		-1.29317	1.38592e-11	1		0.158868	0.246072	0		-0.975669	3.50827e-08	0		1
Rv1186c	0.886499	0.00770032	0		2.5277	1.47189e-11	1		-0.716489	0.0172367	0		1.43905	2.23904e-08	1		2
Rv1187	0.110107	0.791476	0		-1.38002	0.00131502	1		-0.434751	0.0843403	0		-1.8478	9.73535e-06	1		2
Rv1188	-0.475721	0.385937	0		-1.05638	0.0525155	1		0.036375	0.940848	0		-0.967875	0.0370882	0		1
Rv1189	3.55594	6.25992e-12	1		3.93095	2.19322e-14	1		3.78005	8.83345e-16	1		1.89836	2.02895e-07	1		4
Rv1190	4.22035	6.10487e-09	1		4.39639	2.72946e-10	1		4.17105	1.72409e-12	1		1.8454	0.000236938	1		4
Rv1191	1.35615	8.53258e-06	1		0.887552	0.00235483	0		1.80888	2.75669e-09	1		-0.29654	0.426849	0		2
Rv1192	-0.0809203	0.638166	0		-0.0459669	0.743552	0		-0.0979875	0.541784	0		0.306232	0.0146858	0		0
Rv1193	0.44803	0.0420656	0		0.328979	0.123418	0		-0.165026	0.506093	0		0.353829	0.0799698	0		0
Rv1194c	-0.174306	0.0696991	0		-0.188373	0.0321436	0		-0.028031	0.835805	0		0.753666	1.60946e-10	0		0
Rv1195	-1.91013	1.15389e-09	1		-5.34163	1.23445e-09	1		-0.864622	0.000150856	0		-5.3937	5.0512e-09	1		3
Rv1196	-1.79416	1.77088e-11	1		-5.89412	7.70473e-15	1		-0.948868	6.3355e-06	0		-5.38742	4.10027e-14	1		3
Rv1197	-1.95287	1.74784e-11	1		-2.55534	2.4997e-12	1		-0.655439	0.00286646	0		-2.48807	1.12836e-09	1		3
Rv1198	-2.03989	2.02638e-11	1		-3.09815	3.28536e-12	1		-0.922467	6.55048e-05	0		-3.0158	4.89015e-10	1		3
Rv1199c	0.706969	0.159635	0		0.205826	0.704532	0		0.602387	0.206214	0		1.49322	0.000334392	1		1
Rv1200	-0.00813118	0.96094	0		-0.0703116	0.580083	0		0.31323	0.011123	0		0.188618	0.103938	0		0
Rv1201c	-0.278201	0.04379	0		-2.04253	6.34e-14	1		-0.266182	0.0747651	0		-1.65217	5.02119e-10	1		2
Rv1202	0.0399515	0.88717	0		-0.652479	0.00354275	0		-0.0597408	0.822285	0		-0.349539	0.126032	0		0
Rv1203c	0.515787	0.396308	0		0.286263	0.619306	0		-0.238771	0.729457	0		0.15379	0.77724	0		0
Rv1204c	0.21933	0.462021	0		-0.158829	0.588597	0		-0.24734	0.366492	0		0.0299007	0.910285	0		0
Rv1205	-0.0807111	0.769502	0		0.168258	0.403466	0		0.0515475	0.856103	0		0.619868	0.00171214	0		0
Rv1206	0.303516	0.0637815	0		0.637819	6.39394e-05	0		0.0896239	0.622842	0		0.669281	1.26645e-05	0		0
Rv1207	-0.121725	0.642898	0		-0.202169	0.358522	0		0.0135583	0.958604	0		0.144487	0.51299	0		0
Rv1208	-0.132342	0.38393	0		0.339474	0.00759839	0		-0.219956	0.126754	0		0.517678	9.63501e-05	0		0
Rv1209	0.110502	0.724971	0		0.484158	0.034641	0		-0.480834	0.040639	0		0.316126	0.134223	0		0
Rv1210	0.206569	0.322117	0		0.328218	0.0759154	0		0.326605	0.0847036	0		0.900391	2.05349e-06	0		0
Rv1211	-0.0202586	0.91858	0		0.114127	0.391755	0		-0.0882954	0.558095	0		-0.159047	0.229254	0		0
Rv1212c	-0.368538	0.133282	0		-1.2619	7.9073e-05	1		0.134283	0.633142	0		-0.551421	0.0650139	0		1
Rv1213	0.0295647	0.907499	0		0.226881	0.171658	0		-0.140871	0.422396	0		-0.265217	0.0975806	0		0
Rv1214c	-0.172526	0.806461	0		-0.9391	0.101711	0		0.562479	0.219603	0		0.0322594	0.950493	0		0
Rv1215c	-0.0170563	0.950916	0		0.818078	1.31608e-05	0		-0.355491	0.0615731	0		0.453682	0.00725565	0		0
Rv1216c	0.135975	0.591931	0		2.93976	4.10946e-20	1		0.319369	0.0882146	0		2.23352	2.25742e-18	1		2
Rv1217c	0.61856	0.0647175	0		2.84312	2.48972e-13	1		0.283265	0.309514	0		1.74237	1.92408e-10	1		2
Rv1218c	0.524156	0.00834731	0		2.6585	9.14813e-19	1		0.694355	6.34311e-05	0		1.60515	8.55136e-14	1		2
Rv1219c	0.492519	0.0380855	0		2.57326	3.68146e-16	1		0.304592	0.146487	0		0.994117	1.26961e-06	0		1
Rv1220c	-0.340671	0.210616	0		-0.338061	0.199512	0		-0.502613	0.0137402	0		-1.58963	8.73284e-07	1		1
Rv1221	1.85525	1.45783e-16	1		5.18827	1.48548e-32	1		0.94078	7.26684e-09	0		5.30494	9.89271e-34	1		3
Rv1222	1.2459	1.03954e-11	1		3.99303	5.30814e-29	1		-0.221229	0.0986742	0		3.46371	9.27433e-30	1		3
Rv1223	0.964192	4.19175e-10	0		2.70826	7.60969e-25	1		0.265994	0.0342576	0		2.83053	2.3069e-26	1		2
Rv1224	0.610984	0.00385261	0		2.02631	4.75678e-14	1		0.471196	0.0248977	0		2.79178	2.07405e-19	1		2
Rv1225c	-0.258323	0.503743	0		-0.0688337	0.851767	0		0.0463066	0.917217	0		-0.314661	0.391359	0		0
Rv1226c	0.153064	0.683191	0		-0.161516	0.628906	0		-0.0248716	0.942159	0		0.0371947	0.897806	0		0
Rv1227c	-0.0281442	0.950972	0		-0.4547	0.208474	0		0.109814	0.784229	0		0.416154	0.18145	0		0
Rv1228	0.532099	0.428987	0		0.625859	0.290172	0		0.105891	0.898438	0		0.200468	0.757988	0		0
Rv1228a	-0.906524	0.567242	0		-0.22412	0.862496	0		0.198931	0.91291	0		1.09666	0.325147	0		0
Rv1229c	0.0792439	0.652592	0		0.491144	0.000220726	0		0.000517195	0.997964	0		1.01985	1.20935e-10	1		1
Rv1230c	0.0661977	0.752335	0		-0.841514	2.61671e-05	0		-0.448245	0.0030324	0		-1.20499	8.73076e-08	1		1
Rv1231c	0.21286	0.384422	0		-0.36216	0.135364	0		-0.0149796	0.954796	0		-0.873791	0.00130376	0		0
Rv1232c	0.170353	0.327306	0		-0.892703	5.33274e-06	0		0.035743	0.865284	0		-1.11292	4.68025e-07	1		1
Rv1233c	-0.0329259	0.844887	0		-1.7695	1.02586e-15	1		0.17822	0.134271	0		-2.37336	9.14737e-17	1		2
Rv1234	-0.169742	0.373223	0		-0.0968681	0.587287	0		-0.456311	0.00769133	0		0.0546401	0.747823	0		0
Rv1235	0.0656417	0.828312	0		0.408107	0.0433537	0		-0.0910433	0.729107	0		0.822536	2.6465e-05	0		0
Rv1236	-0.0121879	0.967497	0		0.596289	0.00432948	0		0.0687255	0.80136	0		0.835065	3.76396e-05	0		0
Rv1237	0.0532352	0.859463	0		0.83483	4.01326e-05	0		-0.013742	0.955791	0		0.852063	6.20856e-06	0		0
Rv1238	-0.0686514	0.731914	0		0.450276	0.00184693	0		0.0139416	0.945073	0		0.805636	1.7729e-07	0		0
Rv1239c	-0.0735374	0.866177	0		1.4408	6.39376e-07	1		0.0951915	0.837852	0		1.96055	2.45005e-09	1		2
Rv1240	-0.530414	5.36323e-05	0		-2.15722	1.51949e-15	1		-0.255492	0.0566407	0		-2.05108	1.20149e-12	1		2
Rv1241	-0.350256	0.259609	0		-2.25698	7.11675e-06	1		-0.394662	0.258489	0		-2.33286	3.90601e-05	1		2
Rv1242	-0.143228	0.571191	0		-1.82245	4.03594e-07	1		-0.311799	0.223321	0		-2.09027	3.91037e-06	1		2
Rv1243c	0.00243516	0.997133	0		-0.319051	0.63107	0		-0.19447	0.758866	0		-0.47059	0.391182	0		0
Rv1244	-0.324039	0.183361	0		-1.44698	1.09525e-05	1		-0.624909	0.0147192	0		-1.58929	4.58841e-05	1		2
Rv1245c	-0.25107	0.174787	0		-0.488439	0.00755386	0		-0.0123628	0.956134	0		0.0305992	0.875734	0		0
Rv1246c	-0.0622145	0.884159	0		1.06559	0.000116795	1		0.181459	0.628392	0		1.69951	1.61836e-08	1		2
Rv1247c	-0.367745	0.40417	0		1.31836	8.91699e-05	1		0.18236	0.7371	0		1.95556	1.89746e-07	1		2
Rv1248c	0.0628891	0.535674	0		0.944955	2.05877e-15	0		-0.025791	0.818092	0		0.736247	1.38847e-12	0		0
Rv1249c	0.153853	0.400528	0		0.643493	6.39394e-05	0		-0.293652	0.0548287	0		-0.0794418	0.610133	0		0
Rv1250	0.250024	0.279793	0		0.718266	0.000461014	0		-0.355384	0.114965	0		-0.639416	0.0127485	0		0
Rv1251c	-0.967932	9.54468e-08	0		-1.39788	1.55763e-09	1		-0.517873	0.000192259	0		-2.97431	3.6928e-14	1		2
Rv1252c	-1.20243	2.01208e-05	1		-4.03639	6.83276e-09	1		-0.205431	0.442811	0		-3.99001	5.98793e-08	1		3
Rv1253	-0.0705931	0.672506	0		0.636914	1.79942e-06	0		0.268255	0.042354	0		1.01258	5.02904e-11	1		1
Rv1254	0.206091	0.220955	0		0.851239	2.35705e-07	0		0.185437	0.239887	0		0.970925	2.76404e-09	0		0
Rv1255c	0.322875	0.393346	0		2.668	1.28475e-12	1		0.373663	0.334777	0		2.66111	6.01414e-13	1		2
Rv1256c	0.559704	0.00201215	0		1.89768	3.67191e-15	1		0.172106	0.407348	0		2.00738	1.04156e-16	1		2
Rv1257c	0.0546026	0.75816	0		-0.277141	0.0305383	0		0.1971	0.164341	0		0.0649224	0.639248	0		0
Rv1258c	-0.362557	0.0773741	0		-2.49535	1.71439e-09	1		0.836726	0.000521859	0		-1.4324	0.000525514	1		2
Rv1259	0.5055	0.235651	0		3.59243	1.51734e-14	1		0.23997	0.663909	0		3.67083	4.58438e-15	1		2
Rv1260	-0.484519	0.000858945	0		-0.587541	0.000134035	0		0.326146	0.0186277	0		-0.548188	0.000824029	0		0
Rv1261c	0.0246017	0.919763	0		-0.7724	0.000105575	0		0.073192	0.74072	0		-0.577468	0.00530027	0		0
Rv1262c	0.280906	0.108357	0		-0.706518	0.000441184	0		0.177179	0.348329	0		-0.765455	0.000623798	0		0
Rv1263	-0.498285	0.14872	0		-1.46323	0.000833033	1		-0.01881	0.96449	0		-1.67428	0.0025412	1		2
Rv1264	-0.00869009	0.959394	0		-1.09522	2.50014e-10	1		0.252801	0.0521519	0		-1.18679	4.31119e-10	1		2
Rv1265	0.521032	8.52284e-05	0		0.700134	2.10158e-07	0		0.623268	6.58515e-06	0		0.698233	4.19471e-07	0		0
Rv1266c	-0.277367	0.106015	0		0.228327	0.139906	0		0.0216941	0.922497	0		0.30658	0.0493884	0		0
Rv1267c	-0.115868	0.825929	0		-0.051809	0.901609	0		-0.0956862	0.83393	0		-0.295729	0.437473	0		0
Rv1268c	0.515887	0.487942	0		0.920605	0.127829	0		0.101826	0.910102	0		-1.28862	0.110266	0		0
Rv1269c	-0.555444	0.304882	0		-0.716615	0.177154	0		-0.561535	0.290747	0		-2.41221	0.000848326	1		1
Rv1270c	-0.310446	0.154869	0		-1.121	3.81013e-05	1		-0.4459	0.0472166	0		-2.15506	3.25761e-07	1		2
Rv1271c	-0.0875838	0.835492	0		-2.76135	2.24439e-06	1		0.146402	0.68276	0		-1.27961	0.00386548	1		2
Rv1272c	0.016504	0.930477	0		-1.15639	4.23288e-09	1		0.0385455	0.80078	0		-1.85514	1.57091e-12	1		2
Rv1273c	0.0177366	0.940758	0		-1.61509	2.2206e-08	1		-0.156578	0.383094	0		-2.29421	1.03209e-09	1		2
Rv1274	-0.00247991	0.98967	0		1.12222	1.1316e-12	1		0.0446956	0.792817	0		1.16609	4.97951e-13	1		2
Rv1275	0.0157875	0.943499	0		1.58388	6.99508e-15	1		-0.369768	0.0227141	0		1.49406	8.10001e-15	1		2
Rv1276c	-0.0143838	0.990886	0		0.318303	0.740775	0		-1.977	0.0522976	1		0.139048	0.861932	0		1
Rv1277	-0.77311	0.000181989	0		-1.45564	3.56209e-07	1		-0.0932545	0.623547	0		-2.15008	9.0132e-10	1		2
Rv1278	-0.359615	0.0765667	0		-0.0767722	0.710086	0		-0.388013	0.0189084	0		-1.0495	1.89914e-06	1		1
Rv1279	-0.428469	0.0369206	0		0.177199	0.350692	0		-0.400807	0.0225959	0		-1.11784	1.24519e-06	1		1
Rv1280c	-0.118772	0.374033	0		0.0515789	0.662732	0		-0.212951	0.0719109	0		-0.533235	2.59722e-05	0		0
Rv1281c	0.0367018	0.866941	0		0.245145	0.0973971	0		-0.340851	0.020265	0		-0.42685	0.00642539	0		0
Rv1282c	-0.332239	0.0683268	0		-0.648453	0.0011913	0		0.0197082	0.932904	0		-0.824905	0.000425923	0		0
Rv1283c	-0.375232	0.0557588	0		-0.359609	0.0638332	0		0.117612	0.587484	0		-0.590949	0.00695243	0		0
Rv1284	-0.243331	0.745287	0		0.337809	0.539447	0		0.0313973	0.957255	0		0.422387	0.343541	0		0
Rv1285	0.603408	0.00863496	0		4.9245	1.10944e-25	1		1.20083	7.34311e-07	1		4.68106	6.72134e-26	1		3
Rv1286	0.561703	0.00531725	0		5.43218	6.0455e-29	1		0.977818	2.0199e-05	0		6.00739	3.84537e-30	1		2
Rv1287	0.195158	0.432131	0		4.14925	1.46694e-24	1		-0.131609	0.634249	0		4.17732	1.51794e-26	1		2
Rv1288	0.564823	0.0202637	0		4.40534	1.12894e-23	1		0.123727	0.654951	0		4.38696	1.13284e-26	1		2
Rv1289	-0.280245	0.0784029	0		-0.235488	0.123633	0		-0.180195	0.291804	0		0.120776	0.430633	0		0
Rv1290A	1.61976	0.181577	0		3.01171	0.00236961	1		1.22081	0.303629	0		1.65392	0.0937387	1		2
Rv1290c	-0.000238738	0.998983	0		-1.11777	7.85667e-07	1		0.0953082	0.605165	0		-1.16177	1.29911e-06	1		2
Rv1292	0.299418	0.0157464	0		-0.873332	2.73818e-08	0		0.211864	0.125822	0		-0.184031	0.185927	0		0
Rv1293	0.282184	0.00356961	0		-0.143729	0.116973	0		0.264415	0.00837818	0		0.289441	0.00254883	0		0
Rv1294	0.384605	9.64085e-05	0		-0.0447428	0.64094	0		0.246212	0.0116574	0		0.088511	0.347285	0		0
Rv1295	0.324941	0.00821372	0		-0.449901	0.000358927	0		0.332744	0.00718403	0		0.00991767	0.940136	0		0
Rv1296	0.59091	0.000518687	0		0.985765	5.0924e-08	0		0.368694	0.0240885	0		1.13668	5.44379e-10	1		1
Rv1297	-0.00835407	0.961731	0		-1.26799	1.99882e-12	1		-0.22578	0.113513	0		-0.700608	9.39042e-07	0		1
Rv1298	-0.00321157	0.988246	0		1.5999	5.72079e-16	1		0.0648707	0.727406	0		1.47081	1.03087e-14	1		2
Rv1299	0.266201	0.100763	0		1.92333	3.40296e-17	1		0.171267	0.326763	0		1.91528	3.57848e-17	1		2
Rv1300	0.181658	0.181744	0		1.34858	5.91307e-15	1		0.181476	0.187082	0		1.45811	5.33065e-16	1		2
Rv1301	0.39905	0.00288747	0		1.4086	5.92525e-15	1		0.129948	0.375327	0		1.22859	1.40624e-13	1		2
Rv1302	0.0152401	0.946097	0		0.3746	0.0113621	0		0.215602	0.225103	0		0.495179	0.00253081	0		0
Rv1303	-0.67136	6.19471e-06	0		-2.12886	7.33431e-15	1		-0.0173554	0.929166	0		-1.69944	1.10695e-10	1		2
Rv1304	-0.566237	2.71897e-05	0		-2.30463	3.45819e-17	1		-0.0600862	0.727406	0		-2.00031	4.74383e-13	1		2
Rv1305	-0.0858145	0.765499	0		-1.63011	1.2629e-06	1		-0.444705	0.0475693	0		-2.30058	1.05807e-07	1		2
Rv1306	-0.375123	0.000266462	0		-1.93109	1.44946e-18	1		-0.127241	0.245782	0		-1.90308	1.00448e-16	1		2
Rv1307	-0.235703	0.0105456	0		-1.86757	2.96397e-21	1		-0.188566	0.0448531	0		-1.83961	3.1117e-20	1		2
Rv1308	-0.174875	0.11069	0		-1.57735	1.7118e-17	1		-0.19482	0.073345	0		-1.81405	1.80642e-18	1		2
Rv1309	-0.233602	0.0232426	0		-1.69559	5.35195e-18	1		-0.0563774	0.643542	0		-1.87436	4.72581e-18	1		2
Rv1310	-0.10199	0.288691	0		-1.83858	6.54628e-22	1		0.0595001	0.562644	0		-2.04335	1.48597e-22	1		2
Rv1311	-0.297654	0.0482008	0		-1.83565	2.39037e-12	1		0.150606	0.339242	0		-1.79248	8.07008e-11	1		2
Rv1312	0.0532823	0.763632	0		-1.87511	1.33342e-12	1		0.232781	0.0686294	0		-2.16684	1.63323e-12	1		2
Rv1313c	-0.12495	0.944081	0		-2.52803	0.280316	0		-0.0860061	0.958524	0		-0.639503	0.710311	0		0
Rv1314c	-0.205033	0.252604	0		-0.84328	4.24509e-05	0		-0.101665	0.630353	0		-0.986478	8.85776e-05	0		0
Rv1315	-0.241468	0.0399016	0		-0.619828	2.0001e-06	0		-0.0788743	0.580827	0		-0.837811	2.16148e-07	0		0
Rv1316c	-0.0707695	0.900313	0		1.54588	1.06345e-05	1		0.391118	0.216567	0		1.05208	0.000208147	1		2
Rv1317c	-0.0498076	0.896377	0		1.06781	1.58003e-05	1		0.188249	0.413147	0		0.17058	0.417202	0		1
Rv1318c	-0.0189574	0.953729	0		0.040436	0.872483	0		0.167211	0.507657	0		0.157308	0.505714	0		0
Rv1319c	0.0238895	0.929136	0		-0.82815	0.000161747	0		0.193436	0.328266	0		-0.931371	0.000183376	0		0
Rv1320c	0.231333	0.113849	0		-0.525209	0.000308662	0		0.701143	2.84079e-06	0		-0.106691	0.449892	0		0
Rv1321	-0.028829	0.925434	0		-0.229374	0.297482	0		-0.225671	0.350346	0		-0.483765	0.0479117	0		0
Rv1322	0.304372	0.283119	0		0.888123	0.000370041	0		-0.327679	0.299287	0		0.696523	0.00548544	0		0
Rv1322A	-0.108777	0.208003	0		0.0970158	0.180855	0		0.141811	0.0869774	0		0.0110931	0.887391	0		0
Rv1323	0.278299	0.00103298	0		0.542689	4.05238e-09	0		0.263118	0.00223979	0		1.34094	2.08994e-20	1		1
Rv1324	0.0736688	0.451976	0		-0.762033	7.38415e-12	0		0.174743	0.0472433	0		-0.553582	2.1876e-08	0		0
Rv1325c	-0.222374	0.619476	0		0.187572	0.607776	0		-0.163477	0.685582	0		1.41604	1.53531e-06	1		1
Rv1326c	0.819093	8.54892e-09	0		1.40255	9.65079e-16	1		1.08631	4.81292e-12	1		2.42918	2.69464e-24	1		3
Rv1327c	0.861134	4.67929e-10	0		1.21563	5.76883e-15	1		0.914822	9.2351e-11	0		2.07699	7.70369e-23	1		2
Rv1328	-0.172374	0.109077	0		-1.21779	2.7239e-13	1		-0.183031	0.0875911	0		-1.05755	3.91116e-11	1		2
Rv1329c	0.304763	0.109328	0		0.686073	0.000142288	0		0.0485658	0.827319	0		1.07957	2.60648e-09	1		1
Rv1330c	-0.0660645	0.842455	0		0.707088	0.00107338	0		0.204489	0.400458	0		0.990126	4.50747e-06	0		0
Rv1331	-0.00387991	0.982258	0		1.62453	1.92187e-18	1		0.0732266	0.594652	0		1.56313	1.09078e-18	1		2
Rv1332	0.148508	0.242558	0		1.39385	1.71681e-16	1		0.308999	0.0066567	0		1.81571	5.18756e-21	1		2
Rv1333	0.707323	0.00144719	0		1.61245	1.37044e-10	1		0.159153	0.466566	0		1.5718	2.06666e-12	1		2
Rv1334	0.463275	0.0301128	0		3.54058	3.88455e-22	1		0.673948	0.000669736	0		3.6442	2.46653e-24	1		2
Rv1335	0.566908	0.0506641	0		3.7766	2.91962e-19	1		0.511457	0.0633889	0		3.85096	7.31995e-22	1		2
Rv1336	0.849938	4.10613e-07	0		3.93776	1.19664e-27	1		0.448288	0.0016298	0		3.60629	2.11738e-28	1		2
Rv1337	0.558502	0.000103207	0		3.4058	7.18339e-27	1		0.639279	7.68316e-06	0		3.39649	7.10252e-28	1		2
Rv1338	0.887754	5.96993e-07	0		3.75933	3.96115e-26	1		0.371631	0.0109151	0		3.38822	1.58892e-27	1		2
Rv1339	0.430696	3.26457e-05	0		2.13252	1.05838e-24	1		0.376532	0.000250021	0		2.26785	4.676e-26	1		2
Rv1340	0.578562	4.04014e-05	0		1.58049	3.66688e-16	1		0.232167	0.100294	0		1.73493	5.64385e-18	1		2
Rv1341	0.832006	0.00381955	0		1.35174	2.97289e-06	1		0.13542	0.692834	0		1.46143	8.01416e-08	1		2
Rv1342c	0.419339	0.25663	0		2.66114	2.6098e-12	1		-0.286614	0.511321	0		2.21101	5.52852e-11	1		2
Rv1343c	-0.176798	0.657143	0		1.55931	1.95796e-07	1		0.106594	0.819178	0		2.04029	1.11975e-09	1		2
Rv1344	0.0869074	0.897905	0		2.53398	7.82761e-09	1		0.174252	0.807169	0		2.25634	7.16412e-07	1		2
Rv1345	0.155224	0.485402	0		1.3679	1.72511e-10	1		-0.059833	0.818235	0		1.25075	1.53894e-09	1		2
Rv1346	-7.66372e-05	0.999577	0		1.92881	2.56166e-15	1		0.0200017	0.937729	0		1.54218	1.3877e-12	1		2
Rv1347c	-0.241694	0.698744	0		0.960441	0.0237067	0		-0.384867	0.568937	0		0.814382	0.0855785	0		0
Rv1348	-0.28515	0.14983	0		0.023086	0.907674	0		0.086072	0.755129	0		0.444009	0.0327398	0		0
Rv1349	0.202945	0.464955	0		0.472378	0.0422774	0		0.0406978	0.91735	0		0.0451014	0.890757	0		0
Rv1350	-0.332039	0.235651	0		-0.278917	0.309521	0		-0.220267	0.448432	0		-1.39349	0.000348871	1		1
Rv1351	-0.260254	0.6614	0		-0.0830327	0.872321	0		0.190485	0.731494	0		-1.41694	0.0217495	1		1
Rv1352	-0.248823	0.284405	0		-0.200498	0.364192	0		0.0276165	0.922475	0		-0.448297	0.0636824	0		0
Rv1353c	0.307483	0.644323	0		-0.315819	0.619844	0		0.127612	0.819205	0		-0.459829	0.361471	0		0
Rv1354c	-0.123545	0.642655	0		-0.786319	0.00195723	0		0.187115	0.397769	0		-0.728943	0.00586196	0		0
Rv1355c	0.00390358	0.989433	0		-1.30775	4.20167e-06	1		0.460473	0.0188709	0		-0.443322	0.0698271	0		1
Rv1356c	-0.607935	0.281631	0		-0.577016	0.286272	0		-0.527696	0.437211	0		0.525652	0.315811	0		0
Rv1358	-0.1578	0.615667	0		0.126053	0.634664	0		-0.0682686	0.858267	0		0.509164	0.0537194	0		0
Rv1359	-0.580708	0.32959	0		0.0906462	0.865762	0		0.698075	0.158454	0		-1.35444	0.0428086	1		1
Rv1360	0.150211	0.208544	0		-2.38595	2.33353e-19	1		0.252163	0.0283655	0		-2.07861	1.82192e-16	1		2
Rv1361c	-1.20325	1.95031e-08	1		-2.16976	7.53337e-12	1		-0.394949	0.0209533	0		-2.26632	6.22353e-12	1		3
Rv1362c	0.227241	0.428459	0		1.83141	5.0994e-11	1		0.427275	0.0445117	0		1.79591	3.69117e-13	1		2
Rv1363c	-0.102964	0.774273	0		1.48301	2.05031e-08	1		-0.169067	0.551591	0		1.74397	6.21194e-12	1		2
Rv1364c	0.208906	0.100001	0		1.30648	4.6753e-15	1		0.0749774	0.579471	0		1.78273	4.08552e-21	1		2
Rv1365c	-0.386629	0.54196	0		-0.154927	0.787778	0		-0.592331	0.206483	0		-1.36326	0.011972	1		1
Rv1366	-0.29967	0.212428	0		-0.746997	0.00382449	0		-0.1481	0.577756	0		-0.689936	0.012201	0		0
Rv1366A	0.136509	0.757231	0		0.462063	0.150015	0		0.104164	0.777167	0		0.691238	0.0111664	0		0
Rv1367c	0.100282	0.68359	0		0.607021	0.00109714	0		-0.173867	0.487386	0		0.86322	2.36829e-05	0		0
Rv1368	-0.125436	0.504342	0		0.0211147	0.899038	0		0.203423	0.248415	0		0.332289	0.0367499	0		0
Rv1371	-0.888113	0.314639	0		0.529601	0.440828	0		0.0517328	0.954796	0		0.203143	0.776267	0		0
Rv1372	-0.508306	0.0320297	0		-1.16051	9.34882e-05	1		-0.302439	0.222715	0		-1.15427	0.000428764	1		2
Rv1373	-0.238771	0.331261	0		-0.52859	0.029608	0		0.158238	0.543853	0		0.14491	0.542	0		0
Rv1374c	-0.654386	0.390337	0		0.334626	0.596141	0		-0.253163	0.748812	0		-0.652825	0.324281	0		0
Rv1375	0.333164	0.0354991	0		-0.267073	0.0989511	0		-0.000765703	0.997179	0		0.279081	0.0792052	0		0
Rv1376	0.0976011	0.625801	0		-0.349763	0.0400501	0		0.0417078	0.862271	0		0.579374	0.000696081	0		0
Rv1377c	-0.0840335	0.737613	0		0.876475	2.81251e-06	0		-0.0194311	0.935563	0		0.764273	1.14656e-05	0		0
Rv1378c	0.16931	0.482883	0		0.453325	0.0233981	0		-0.387523	0.0206537	0		-0.0130356	0.941488	0		0
Rv1379	-0.531531	0.104732	0		-1.43233	0.000579383	1		-0.447774	0.224002	0		-3.03861	3.93065e-05	1		2
Rv1380	-0.246888	0.594622	0		-0.362708	0.384008	0		-0.311851	0.487386	0		-1.11873	0.0268958	1		1
Rv1381	-0.110412	0.676051	0		-0.974816	0.00028376	0		-0.59811	0.00570667	0		-1.17288	6.55842e-05	1		1
Rv1382	-0.0961195	0.921596	0		-1.09441	0.170015	0		-0.883527	0.236406	0		-1.84317	0.042446	1		1
Rv1383	0.160847	0.626095	0		0.0495742	0.867774	0		0.0999904	0.749367	0		-0.611843	0.0421204	0		0
Rv1384	-0.0372374	0.909746	0		-0.261841	0.236018	0		-0.0516192	0.864296	0		-0.865111	0.000791153	0		0
Rv1385	0.334092	0.399341	0		-0.212134	0.606996	0		-0.335248	0.312981	0		-0.643989	0.0738662	0		0
Rv1386	-1.25725	2.68211e-09	1		-5.59459	1.21176e-12	1		-0.589442	0.000517381	0		-5.93412	3.81586e-11	1		3
Rv1387	-0.995545	7.52902e-11	0		-4.74508	7.92678e-24	1		-0.363678	0.00168857	0		-5.8171	7.09039e-22	1		2
Rv1388	-0.198074	0.128333	0		-1.75022	1.12108e-14	1		-0.114146	0.413275	0		-1.98139	1.7772e-14	1		2
Rv1389	0.105659	0.6843	0		-1.22655	7.32804e-06	1		-0.349378	0.112166	0		-1.47279	3.90477e-06	1		2
Rv1390	-0.0172378	0.930477	0		-0.428641	0.00138243	0		0.457411	0.00140617	0		0.841143	3.59191e-08	0		0
Rv1391	0.56881	4.96241e-05	0		0.221272	0.0779584	0		0.188309	0.185167	0		0.666744	9.86983e-07	0		0
Rv1392	0.538118	1.95246e-06	0		1.34449	2.68074e-17	1		0.397431	0.000229403	0		1.36198	8.89047e-18	1		2
Rv1393c	0.124787	0.626095	0		1.36669	9.38812e-10	1		0.102105	0.642405	0		1.17333	1.92366e-09	1		2
Rv1394c	0.0436937	0.866941	0		1.11989	8.02898e-09	1		-0.121471	0.497057	0		0.4224	0.00418688	0		1
Rv1395	1.0547	3.43377e-05	1		3.67855	2.01617e-20	1		0.466109	0.0722287	0		3.64405	6.72521e-22	1		3
Rv1396c	-0.448922	0.0604602	0		-0.540522	0.0212849	0		-0.359637	0.0954411	0		-1.02215	3.93168e-05	1		1
Rv1397c	-0.592017	2.57676e-05	0		0.213396	0.0694604	0		-0.21876	0.105767	0		-0.271911	0.0241904	0		0
Rv1398c	-0.876126	2.65222e-09	0		0.00219453	0.985494	0		-0.386795	0.00176957	0		-0.593058	1.6651e-06	0		0
Rv1399c	-0.200767	0.485402	0		1.03123	9.6701e-06	1		-0.351146	0.151389	0		0.557017	0.00693635	0		1
Rv1400c	-0.35079	0.135975	0		-1.05724	0.000195744	1		-0.168637	0.446974	0		-2.52869	2.10906e-08	1		2
Rv1401	0.142325	0.67574	0		-0.32551	0.275534	0		0.32673	0.184293	0		-1.22249	0.00092761	1		1
Rv1402	0.198823	0.598761	0		-0.347518	0.316804	0		-0.48642	0.0668891	0		-1.3121	0.000539043	1		1
Rv1403c	-0.263164	0.712773	0		-0.468768	0.427377	0		-1.41017	0.0030324	1		-2.3053	0.000453255	1		2
Rv1404	-0.171434	0.224825	0		-0.879645	6.05263e-08	0		-0.364668	0.00525983	0		-1.42623	1.47932e-11	1		1
Rv1405c	-0.384192	0.344146	0		-0.630492	0.10804	0		-1.36482	7.12166e-05	1		-2.03138	2.03557e-05	1		2
Rv1406	0.0553048	0.87526	0		0.377736	0.112579	0		0.123076	0.666765	0		0.957248	2.63523e-05	0		0
Rv1407	0.731046	0.023654	0		1.59454	6.9971e-07	1		0.192895	0.564242	0		0.987499	0.00025112	0		1
Rv1408	-0.0348267	0.821097	0		-0.943514	6.28283e-10	0		0.145427	0.206365	0		-0.900133	1.70576e-08	0		0
Rv1409	0.0242845	0.892435	0		-0.735657	1.19381e-06	0		0.0554357	0.715887	0		-0.978697	2.78852e-08	0		0
Rv1410c	0.036164	0.747519	0		0.237818	0.00213454	0		-0.151554	0.0847036	0		0.536853	4.24516e-09	0		0
Rv1411c	-0.229734	0.0144768	0		0.16497	0.0469355	0		0.0201176	0.879842	0		0.678979	2.65782e-10	0		0
Rv1412	-0.58577	0.0247213	0		0.531462	0.0176672	0		-0.482911	0.105096	0		0.335347	0.198203	0		0
Rv1413	0.297929	0.49527	0		0.388856	0.307044	0		-0.736396	0.0500253	0		0.0134274	0.969888	0		0
Rv1414	0.434369	0.611427	0		0.403328	0.572633	0		0.00712602	0.99072	0		-0.196252	0.765364	0		0
Rv1415	0.146996	0.0614914	0		0.355479	3.31119e-06	0		0.1059	0.185229	0		0.0198446	0.785706	0		0
Rv1416	0.337171	0.00633033	0		0.498395	4.68552e-05	0		0.362797	0.00256345	0		0.448359	0.000210391	0		0
Rv1417	0.548157	0.00393816	0		0.574245	0.00191948	0		0.435877	0.0146056	0		0.383713	0.0307661	0		0
Rv1418	0.214959	0.0961393	0		-0.253218	0.0483272	0		0.455113	0.000309056	0		0.0101182	0.943385	0		0
Rv1419	-0.133744	0.410106	0		0.138787	0.313469	0		0.340488	0.0213488	0		0.936076	7.85845e-09	0		0
Rv1420	0.305087	0.0155954	0		0.507257	3.83792e-05	0		0.184446	0.154892	0		0.948687	5.96931e-11	0		0
Rv1421	-0.199197	0.17831	0		0.0959262	0.485682	0		0.16312	0.257488	0		0.0834711	0.551742	0		0
Rv1422	0.431882	0.0111815	0		0.443004	0.00713992	0		0.0698474	0.709944	0		-0.029478	0.860045	0		0
Rv1423	0.216796	0.335594	0		0.355821	0.0712205	0		-0.0289362	0.910102	0		0.0433778	0.826999	0		0
Rv1424c	-0.672953	0.00393816	0		-0.910586	0.000795865	0		-0.248657	0.275068	0		-2.10041	8.31968e-07	1		1
Rv1425	-0.261741	0.0292622	0		-1.37588	2.24355e-12	1		-0.349948	0.00197088	0		-2.1941	9.63257e-16	1		2
Rv1426c	0.0172817	0.955614	0		-0.35167	0.136267	0		-0.637337	0.000428418	0		-2.01864	3.82497e-09	1		1
Rv1427c	0.0962369	0.649086	0		-0.527553	0.00525682	0		-0.321974	0.021306	0		-2.13937	5.26359e-12	1		1
Rv1428c	-0.256436	0.243237	0		-0.834158	0.000623631	0		-0.445906	0.0221833	0		-1.97402	8.6049e-08	1		1
Rv1429	0.137998	0.598116	0		0.138075	0.542818	0		-0.0360073	0.909398	0		0.255314	0.253831	0		0
Rv1430	-0.566255	0.147857	0		-0.157824	0.685155	0		-0.461754	0.289531	0		0.0252982	0.951605	0		0
Rv1431	-0.412093	0.111362	0		-0.30266	0.242312	0		-0.0769239	0.819205	0		-0.0864462	0.760952	0		0
Rv1432	-0.0609936	0.91166	0		1.06861	0.00156105	1		-0.382092	0.315909	0		0.122314	0.733012	0		1
Rv1433	-0.707813	0.0174922	0		-0.814691	0.011934	0		-0.493614	0.0616349	0		-1.64452	4.24413e-05	1		1
Rv1435c	-0.538353	0.0212078	0		-1.63802	7.67562e-07	1		-0.743069	0.000249787	0		-5.04473	6.7103e-10	1		2
Rv1436	-0.411199	0.000396535	0		-1.93762	3.55998e-18	1		-0.125189	0.309118	0		-2.4555	6.42474e-19	1		2
Rv1437	-0.0706495	0.52473	0		-1.2405	1.86095e-15	1		-0.0638625	0.558095	0		-1.90475	2.78768e-19	1		2
Rv1438	-0.182901	0.107928	0		-1.10181	6.99401e-12	1		-0.0424033	0.755363	0		-1.94318	2.98032e-16	1		2
Rv1439c	0.197565	0.521686	0		-1.36106	0.000381128	1		0.265176	0.395106	0		-1.48284	0.000942362	1		2
Rv1440	-0.174437	0.400528	0		-0.820293	0.00023479	0		0.0636802	0.792817	0		-0.833112	0.00102301	0		0
Rv1441c	-0.0164174	0.970815	0		-0.0716022	0.851264	0		-0.522276	0.0779322	0		-0.988334	0.00495332	0		0
Rv1442	0.425612	0.00128541	0		1.5052	5.026e-16	1		-0.0839481	0.583728	0		1.31723	5.23632e-15	1		2
Rv1443c	0.124162	0.627777	0		-0.513885	0.0274457	0		-0.227086	0.297999	0		-1.25014	3.86451e-05	1		1
Rv1444c	-0.0599214	0.846647	0		-0.877557	0.00100488	0		-0.264669	0.26397	0		-0.636067	0.0155965	0		0
Rv1445c	0.10186	0.586133	0		-0.543117	0.00166961	0		-0.0386783	0.85285	0		-0.0838609	0.612223	0		0
Rv1446c	0.204979	0.25663	0		-0.0748304	0.683481	0		-0.169227	0.304508	0		-0.475064	0.00507137	0		0
Rv1447c	0.0596294	0.670422	0		0.0926791	0.379587	0		0.0781327	0.538403	0		0.082824	0.419681	0		0
Rv1448c	0.0905483	0.584871	0		0.0708265	0.600807	0		-0.0288649	0.874168	0		0.0396367	0.759482	0		0
Rv1449c	0.122139	0.212563	0		-0.509629	5.08148e-07	0		-0.0754736	0.464624	0		-0.211252	0.0140971	0		0
Rv1450c	-0.160577	0.868538	0		1.62283	0.00317297	1		-0.50719	0.482849	0		0.904138	0.0624724	0		1
Rv1451	-0.0865596	0.604628	0		-0.350305	0.00854882	0		-0.0472957	0.789005	0		-0.319068	0.0203	0		0
Rv1452c	-0.342881	0.593273	0		0.0793166	0.885588	0		-0.0678299	0.91735	0		0.419725	0.353921	0		0
Rv1453	-0.0238983	0.960138	0		1.46814	9.91966e-06	1		-0.44178	0.323339	0		1.15157	0.00035905	1		2
Rv1454c	-0.130367	0.50201	0		0.0530606	0.762783	0		-0.112451	0.533296	0		-0.540305	0.00281262	0		0
Rv1455	0.244782	0.672506	0		0.0372925	0.943624	0		0.0428933	0.950478	0		-0.0522255	0.924835	0		0
Rv1456c	-0.220337	0.47205	0		-1.39197	0.00023479	1		-0.480449	0.136248	0		-1.34614	0.00140279	1		2
Rv1457c	-0.100079	0.629438	0		-1.12069	1.5175e-06	1		-0.332487	0.0561098	0		-1.13732	4.79845e-06	1		2
Rv1458c	-0.305525	0.0297655	0		-0.918627	3.96311e-07	0		-0.565703	0.000254971	0		-0.79846	2.19067e-05	0		0
Rv1459c	0.161838	0.28783	0		-0.845815	1.86543e-06	0		0.165778	0.253926	0		-1.3342	5.87011e-09	1		1
Rv1460	0.758388	0.00771079	0		3.53563	4.3058e-18	1		-0.319372	0.200461	0		2.6516	7.93239e-19	1		2
Rv1461	0.321417	0.0525371	0		4.01461	2.30465e-27	1		0.489218	0.00187748	0		3.82476	1.3796e-27	1		2
Rv1462	0.495788	0.0140072	0		4.29798	1.47125e-25	1		0.216404	0.289092	0		4.30102	1.58892e-27	1		2
Rv1463	0.40491	0.0541503	0		4.38183	1.29514e-25	1		0.188514	0.364485	0		4.20068	1.91487e-27	1		2
Rv1464	0.682523	0.00020565	0		3.93733	1.48613e-25	1		-0.0431384	0.85285	0		3.8039	4.46482e-27	1		2
Rv1465	0.508553	0.0361982	0		3.99354	3.00682e-22	1		0.0650792	0.831149	0		3.90133	3.31126e-24	1		2
Rv1466	-0.075911	0.748911	0		3.56609	3.60298e-25	1		0.177086	0.381883	0		3.89785	1.3796e-27	1		2
Rv1467c	-0.157506	0.628985	0		1.88365	2.33466e-11	1		-0.19279	0.502904	0		1.80029	4.36381e-12	1		2
Rv1468c	-0.32744	0.505275	0		1.50945	2.63783e-05	1		-0.222101	0.659226	0		1.78688	2.96265e-07	1		2
Rv1469	-1.28784	3.07019e-06	1		1.19057	5.72191e-08	1		-1.73034	6.26949e-11	1		-0.799052	4.26965e-05	0		3
Rv1470	-0.0380756	0.949694	0		1.73885	3.68687e-06	1		0.080742	0.89351	0		2.09509	2.14208e-08	1		2
Rv1471	1.96271	1.69612e-08	1		6.74115	1.26548e-25	1		0.889763	0.00472916	0		6.48213	5.00313e-27	1		3
Rv1472	0.878084	7.73111e-06	0		5.16188	4.86509e-29	1		0.520552	0.0114702	0		5.64538	1.93498e-30	1		2
Rv1473	0.671038	0.00046247	0		3.86159	1.22978e-24	1		0.150221	0.520644	0		4.17885	1.68694e-26	1		2
Rv1473A	1.41381	0.173797	0		4.51632	3.25421e-07	1		0.283252	0.804371	0		3.2169	3.18542e-06	1		2
Rv1474c	0.797388	0.00087312	0		1.08591	7.16585e-06	1		0.600542	0.00427287	0		0.807108	0.000190935	0		1
Rv1475c	0.5083	8.54892e-09	0		0.57103	1.31027e-10	0		0.675963	7.7982e-12	0		0.454575	2.04827e-08	0		0
Rv1476	-0.121909	0.651729	0		-1.07588	0.000144864	1		0.230984	0.317753	0		-1.35407	0.000104769	1		2
Rv1477	-1.03593	1.77088e-11	1		-1.61649	6.64358e-16	1		-1.03848	1.30837e-12	1		-3.6638	2.1968e-23	1		4
Rv1478	-1.08064	7.54877e-08	1		-1.13823	2.40932e-07	1		-1.10108	4.91135e-10	1		-3.23289	3.4363e-15	1		4
Rv1479	-0.265933	0.000929025	0		-0.343958	1.31604e-05	0		-0.138157	0.0830563	0		-0.385536	1.58213e-06	0		0
Rv1480	0.185039	0.2227	0		0.0796351	0.567489	0		-0.0988926	0.517553	0		-0.228545	0.0684537	0		0
Rv1481	0.148457	0.27122	0		0.103349	0.379587	0		-0.0799022	0.571055	0		-0.189603	0.0908858	0		0
Rv1482c	0.240161	0.871173	0		2.65877	0.00155798	1		-0.238212	0.828689	0		0.402141	0.601785	0		1
Rv1483	0.158353	0.282715	0		-1.5674	2.09135e-12	1		0.275135	0.0730774	0		-0.719401	0.000114882	0		1
Rv1484	0.0930542	0.561143	0		-1.68957	1.73141e-13	1		0.20116	0.183659	0		-1.04143	2.22684e-07	1		2
Rv1485	0.508968	0.0023583	0		-1.1994	7.54967e-07	1		0.519253	0.00570667	0		-0.342068	0.128887	0		1
Rv1486c	0.121908	0.402485	0		0.16563	0.176613	0		-0.13478	0.34129	0		0.0573577	0.654434	0		0
Rv1487	0.25819	0.0947745	0		0.498539	0.000667904	0		0.00892684	0.958524	0		0.340685	0.0118398	0		0
Rv1488	0.260083	0.0343436	0		0.825848	1.17839e-09	0		0.285741	0.014826	0		0.876959	1.14323e-10	0		0
Rv1489	0.376981	0.0270375	0		1.17771	6.57584e-10	1		0.677726	8.7039e-05	0		1.39879	7.45873e-12	1		2
Rv1489A	0.458142	0.27995	0		1.6016	1.17488e-05	1		0.260586	0.555265	0		0.762704	0.0300533	0		1
Rv1490	0.0725327	0.854735	0		0.417105	0.119535	0		0.673562	0.0221607	0		1.67749	2.43219e-08	1		1
Rv1491c	0.276326	0.10955	0		0.051378	0.775518	0		-0.0950949	0.618091	0		0.675001	1.4505e-05	0		0
Rv1492	0.210423	0.312949	0		0.263176	0.148776	0		-0.60104	0.0014482	0		-0.151697	0.396861	0		0
Rv1493	0.446678	0.00412264	0		0.441522	0.0030856	0		0.15833	0.312482	0		0.164165	0.243583	0		0
Rv1494	-0.225956	0.50404	0		-0.430576	0.175711	0		0.239803	0.478674	0		-0.199153	0.580086	0		0
Rv1495	-0.194959	0.579886	0		-0.452231	0.156951	0		0.276119	0.368698	0		0.288178	0.32783	0		0
Rv1496	-0.00920824	0.97673	0		-0.247029	0.302373	0		0.00546775	0.982454	0		0.470033	0.0294193	0		0
Rv1497	-0.457403	0.000453271	0		0.655392	2.90484e-07	0		-0.776666	1.18828e-08	0		-0.0696741	0.500151	0		0
Rv1498A	-0.535268	0.657153	0		0.78175	0.345807	0		1.12942	0.348329	0		1.84237	0.0519595	1		1
Rv1498c	-0.396957	0.0156865	0		0.883998	6.85242e-08	0		0.186433	0.312635	0		0.953505	9.06368e-08	0		0
Rv1499	0.129312	0.909752	0		0.0208202	0.981134	0		-1.10551	0.173645	0		-1.87105	0.0235966	1		1
Rv1500	-0.446575	0.0506641	0		-0.671667	0.00567033	0		0.373841	0.139245	0		0.279934	0.266533	0		0
Rv1501	0.00491323	0.987668	0		0.217951	0.259991	0		0.594052	0.00592346	0		1.28744	2.66345e-08	1		1
Rv1502	-0.421406	0.0146168	0		-0.358707	0.02358	0		0.510837	0.00335925	0		0.417882	0.00950692	0		0
Rv1505c	-0.0959935	0.785203	0		-1.14992	0.000484398	1		0.304195	0.288422	0		-0.488781	0.120981	0		1
Rv1506c	-0.277448	0.281817	0		-0.592758	0.021055	0		0.149971	0.610094	0		-0.283279	0.311588	0		0
Rv1507A	-0.851639	0.304092	0		-1.92983	0.0353645	1		-0.764494	0.407579	0		-1.03427	0.24199	0		1
Rv1507c	-0.423019	0.0337288	0		-2.08058	1.9372e-09	1		0.343829	0.109636	0		-1.62942	6.20856e-06	1		2
Rv1508A	-0.493827	0.23401	0		-0.833691	0.0547164	0		0.0382343	0.942826	0		-1.12763	0.0324622	1		1
Rv1508c	-0.528977	0.000123524	0		-1.16642	1.54836e-10	1		-0.125945	0.419161	0		-1.87208	3.73084e-12	1		2
Rv1509	-0.186023	0.515582	0		0.0402514	0.876003	0		0.0709345	0.827319	0		0.226774	0.36937	0		0
Rv1510	-0.00939769	0.980422	0		1.85859	9.7263e-11	1		-0.0888998	0.786402	0		1.1783	8.73284e-07	1		2
Rv1511	-0.130291	0.399341	0		-0.605705	6.7862e-05	0		-0.0202346	0.91735	0		-0.924829	8.87552e-07	0		0
Rv1512	0.18883	0.128464	0		-0.152788	0.214491	0		-0.184704	0.13497	0		-1.32595	2.28677e-10	1		1
Rv1513	-0.257056	0.209664	0		-0.0466	0.819781	0		-0.0938795	0.698971	0		-0.506575	0.0216854	0		0
Rv1514c	-0.369245	0.299904	0		-1.21959	0.00291434	1		-0.367155	0.35586	0		-1.1334	0.0132309	1		2
Rv1515c	-0.699072	0.00852639	0		-1.31764	0.000135411	1		-0.105035	0.773164	0		-1.17332	0.00427666	1		2
Rv1516c	-0.243738	0.427727	0		-0.71676	0.021556	0		0.114408	0.771145	0		-0.98858	0.0171204	0		0
Rv1517	0.00552411	0.993446	0		0.0931671	0.865735	0		-0.269272	0.648854	0		-0.30752	0.572857	0		0
Rv1518	0.0236261	0.948592	0		-1.28951	0.000316283	1		0.688626	0.0168464	0		-0.820821	0.0416742	0		1
Rv1519	0.38188	0.81834	0		2.14246	0.0263377	1		0.177248	0.922408	0		2.27528	0.020237	1		2
Rv1520	0.15517	0.506263	0		0.557507	0.00348294	0		-0.22565	0.33793	0		0.480217	0.0147807	0		0
Rv1521	-0.125064	0.301387	0		-0.97613	1.23315e-11	0		0.141443	0.238929	0		-0.555988	3.61579e-06	0		0
Rv1522c	-0.238637	0.0199161	0		-0.175824	0.061546	0		0.0144355	0.91735	0		-0.172853	0.0660421	0		0
Rv1523	-0.313091	0.180087	0		-0.920387	0.000497476	0		-0.37954	0.0928027	0		-2.4723	3.87303e-07	1		1
Rv1524	-0.221532	0.259609	0		-1.24866	1.62713e-06	1		-0.282375	0.121961	0		-2.25156	1.24193e-08	1		2
Rv1525	-0.621788	0.00470318	0		-1.72976	3.5565e-07	1		-0.320428	0.140668	0		-2.20148	2.66293e-07	1		2
Rv1526c	0.116039	0.672506	0		-0.599194	0.0181582	0		0.321137	0.136458	0		-0.433341	0.0957992	0		0
Rv1527c	-0.0758191	0.629438	0		0.0698371	0.568568	0		-0.219596	0.0830562	0		-0.500544	0.000106145	0		0
Rv1528c	2.90549	0.00103751	1		7.74398	1.89062e-13	1		1.93506	0.0263197	1		7.11786	2.24668e-14	1		4
Rv1529	0.418095	0.0417191	0		2.4971	1.03001e-17	1		0.361538	0.073728	0		1.98883	2.20431e-15	1		2
Rv1530	0.386395	0.220569	0		0.900048	0.00134664	0		-0.117427	0.735923	0		0.340345	0.196808	0		0
Rv1531	-0.0446486	0.905377	0		0.728023	0.00210061	0		-0.339357	0.197248	0		0.0903426	0.718904	0		0
Rv1532c	-0.272928	0.433258	0		-1.23433	0.00213436	1		0.198968	0.525382	0		-1.57772	0.000662293	1		2
Rv1533	0.334895	0.0365452	0		-0.901252	4.45397e-06	0		0.347225	0.0279445	0		-1.27498	2.8336e-07	1		1
Rv1534	0.267264	0.138317	0		-0.901019	5.53244e-05	0		0.133799	0.486202	0		-1.3458	2.29683e-06	1		1
Rv1535	-0.153316	0.822702	0		-0.932107	0.102805	0		-0.368147	0.506243	0		-2.12214	0.00395336	1		1
Rv1536	0.682025	3.10893e-07	0		0.663589	1.76209e-07	0		0.739215	7.59022e-08	0		1.74813	2.96511e-19	1		1
Rv1537	0.448408	0.111751	0		0.304805	0.280835	0		0.290048	0.347313	0		0.919488	0.000565766	0		0
Rv1538c	-0.216063	0.377479	0		-0.915172	0.00072246	0		-0.244286	0.257461	0		-0.948576	0.000437452	0		0
Rv1539	-0.139359	0.366007	0		0.0742882	0.582693	0		0.0248502	0.896556	0		0.217089	0.0869641	0		0
Rv1540	0.189986	0.322258	0		0.295539	0.0750806	0		0.0957714	0.627461	0		0.000812558	0.996166	0		0
Rv1541c	-1.48254	0.0392269	1		-3.59326	0.000380587	1		-0.535008	0.423291	0		-2.92463	0.00183905	1		3
Rv1542c	-1.98592	0.081797	1		-0.520765	0.603195	0		0.486154	0.570039	0		0.106058	0.895952	0		1
Rv1543	0.102875	0.508154	0		-0.408838	0.00273508	0		0.441563	0.000697938	0		-0.643186	3.38578e-05	0		0
Rv1544	0.283262	0.0980482	0		-0.435063	0.0152462	0		0.0580379	0.761161	0		-0.699962	0.000167623	0		0
Rv1545	0.486212	0.137607	0		0.781546	0.00929425	0		0.363418	0.195846	0		0.62026	0.0169332	0		0
Rv1546	-0.248933	0.180703	0		-1.1951	9.68587e-07	1		0.54145	0.00185688	0		-0.752123	0.00154448	0		1
Rv1547	-0.651784	1.24598e-07	0		-0.456087	2.4448e-05	0		0.0520503	0.690842	0		-0.941636	2.591e-11	0		0
Rv1548c	-0.497067	0.0303878	0		-0.0661616	0.777357	0		0.188027	0.481664	0		0.486852	0.0299661	0		0
Rv1550	-0.21205	0.487942	0		-1.40566	0.000155801	1		-0.223649	0.394058	0		-2.18183	2.91244e-06	1		2
Rv1551	-0.448621	0.224825	0		-1.44929	0.00184445	1		-0.337582	0.308479	0		-2.97333	2.00408e-05	1		2
Rv1552	-1.0091	0.0429045	1		0.286069	0.508928	0		-1.2719	0.00272328	1		-1.66682	0.00114545	1		3
Rv1553	-1.70075	0.0463603	1		1.77546	0.00189986	1		-1.52988	0.00936316	1		-0.0773713	0.880589	0		3
Rv1554	0.112603	0.937664	0		2.79583	0.000626038	1		0.804637	0.349253	0		1.14502	0.104596	0		1
Rv1555	-0.0370858	0.977121	0		1.81975	0.018526	1		-0.548868	0.615988	0		1.0738	0.13919	0		1
Rv1556	0.266636	0.539663	0		1.15867	0.000594954	1		0.226913	0.643421	0		1.60152	1.09819e-05	1		2
Rv1557	0.380644	0.0765667	0		0.987964	3.12697e-06	0		-0.126705	0.661043	0		0.660795	0.0026669	0		0
Rv1558	0.205438	0.318396	0		-0.227755	0.243281	0		0.277179	0.179042	0		-0.0533912	0.810792	0		0
Rv1559	-0.117594	0.259609	0		-0.754043	4.84712e-10	0		0.0104965	0.936151	0		-1.01193	9.21412e-12	1		1
Rv1560	0.0218862	0.9539	0		0.74298	0.00249986	0		0.224594	0.410189	0		0.751049	0.00136428	0		0
Rv1561	0.47359	0.177905	0		0.525973	0.107788	0		0.121106	0.748682	0		0.501869	0.077237	0		0
Rv1562c	0.228083	0.408508	0		-0.336636	0.211927	0		0.365315	0.117424	0		-0.203474	0.44527	0		0
Rv1563c	0.37064	0.0461867	0		0.0183266	0.927719	0		0.158832	0.387964	0		-0.269532	0.135886	0		0
Rv1564c	-0.0327354	0.820984	0		0.034376	0.736172	0		0.263038	0.0107026	0		0.187598	0.0496631	0		0
Rv1565c	-0.10875	0.286218	0		-0.335766	0.0002194	0		-0.158433	0.0903482	0		-0.979784	1.84502e-13	0		0
Rv1566c	-0.870892	7.31624e-06	0		-0.999998	2.72822e-06	0		-1.13417	3.6331e-09	1		-3.10279	3.50608e-14	1		2
Rv1567c	-0.203411	0.504342	0		-0.0748985	0.797755	0		0.95498	0.00139753	0		0.306714	0.376665	0		0
Rv1568	0.438702	0.0867104	0		0.168274	0.52806	0		-0.316861	0.252996	0		0.160203	0.537825	0		0
Rv1569	0.266909	0.290973	0		-0.102941	0.696724	0		-0.692812	0.00269854	0		-0.978463	0.000772879	0		0
Rv1570	-0.145377	0.6843	0		-0.527416	0.0978447	0		-0.561953	0.0587367	0		-0.721824	0.0290328	0		0
Rv1571	0.182272	0.81844	0		-0.791336	0.224814	0		0.322612	0.586583	0		-1.02506	0.110811	0		0
Rv1573	-0.940766	0.175109	0		-1.75772	0.0212906	1		-0.217924	0.758866	0		-0.582902	0.350082	0		1
Rv1574	-0.270989	0.561184	0		-1.80478	0.00111854	1		0.29599	0.513227	0		-0.461202	0.329444	0		1
Rv1575	-0.0220002	0.977031	0		-2.80308	0.00191576	1		-0.0862402	0.923698	0		-0.240949	0.735936	0		1
Rv1576c	0.3451	0.142721	0		0.495578	0.0204173	0		0.543284	0.00601754	0		1.59751	5.74203e-12	1		1
Rv1577c	-0.0905834	0.777116	0		0.313764	0.164451	0		0.51014	0.0209533	0		1.19806	1.8548e-07	1		1
Rv1578c	-0.0634218	0.908426	0		0.937436	0.00482243	0		-0.272239	0.532393	0		1.48688	2.01677e-06	1		1
Rv1579c	0.21742	0.725472	0		1.39051	0.00098304	1		0.0332269	0.957255	0		1.55188	0.000186775	1		2
Rv1580c	1.06172	0.0547475	1		1.92802	0.000123827	1		0.380924	0.544027	0		2.71084	9.31745e-09	1		3
Rv1581c	0.969672	0.108157	0		2.63037	1.30385e-06	1		-0.0496148	0.954728	0		2.47544	8.03873e-07	1		2
Rv1582c	0.69713	0.00366841	0		2.43868	5.24154e-15	1		0.532894	0.0387026	0		2.37079	1.08857e-14	1		2
Rv1583c	1.12241	0.11069	0		2.74268	8.84949e-06	1		-0.35369	0.678846	0		2.33178	7.75519e-06	1		2
Rv1584c	0.290614	0.704379	0		1.55407	0.00273483	1		0.664935	0.345809	0		2.31929	1.84143e-05	1		2
Rv1585c	0.873909	0.00907294	0		3.02544	7.98069e-14	1		0.560963	0.146372	0		3.39314	1.13669e-15	1		2
Rv1586c	0.699762	0.0144768	0		2.82661	8.84503e-15	1		0.204624	0.57225	0		2.98063	7.95053e-16	1		2
Rv1587c	-0.962629	0.3551	0		-2.59117	0.0469305	1		1.42135	0.140668	0		-0.402209	0.759388	0		1
Rv1588c	-0.544362	0.469993	0		-0.405778	0.560328	0		-0.0731996	0.910556	0		-1.62027	0.0309952	1		1
Rv1589	0.168755	0.262028	0		1.62869	1.48337e-16	1		0.13201	0.417392	0		1.62253	2.12854e-16	1		2
Rv1590	0.142357	0.697161	0		-0.170535	0.600838	0		-0.464278	0.149644	0		0.00559294	0.98593	0		0
Rv1591	0.212169	0.364182	0		-0.416591	0.0711234	0		0.123142	0.644539	0		0.103316	0.668857	0		0
Rv1592c	-0.309096	0.0248781	0		0.0283919	0.833291	0		0.600621	5.24884e-05	0		1.17003	1.15546e-11	1		1
Rv1593c	-0.0455302	0.842112	0		0.990978	4.69394e-09	0		-0.31033	0.0535192	0		1.20773	1.1867e-11	1		1
Rv1594	0.0671079	0.396114	0		0.593459	4.51479e-12	0		0.00862432	0.928894	0		1.26967	4.52597e-22	1		1
Rv1595	0.479457	0.00202258	0		1.44652	1.72308e-13	1		-0.0290247	0.895239	0		1.89287	2.1964e-17	1		2
Rv1596	0.391047	3.88364e-05	0		1.69137	1.65631e-22	1		0.333511	0.000429176	0		2.12581	5.6581e-26	1		2
Rv1597	0.443973	0.000598583	0		0.858891	2.0237e-09	0		0.572397	4.54102e-05	0		2.08667	1.18391e-20	1		1
Rv1598c	0.0277428	0.925418	0		0.165237	0.417614	0		0.0146036	0.954796	0		-0.479233	0.0325908	0		0
Rv1599	0.139041	0.567154	0		0.238261	0.211444	0		-0.236997	0.258489	0		0.264203	0.137279	0		0
Rv1600	0.298063	0.0430362	0		0.760113	3.74314e-07	0		0.207724	0.152	0		0.751143	2.11983e-07	0		0
Rv1601	0.124875	0.616516	0		0.727399	0.000158351	0		0.607697	0.0016914	0		1.0446	2.7405e-07	1		1
Rv1602	0.197429	0.316458	0		0.937775	3.39916e-07	0		0.449793	0.00610688	0		1.02566	1.1464e-08	1		1
Rv1603	0.0797831	0.750866	0		0.597125	0.000787035	0		0.406383	0.0259719	0		0.934462	6.73776e-07	0		0
Rv1604	0.401105	0.0199182	0		0.303316	0.0657712	0		0.567595	0.00040201	0		0.666042	3.83297e-05	0		0
Rv1605	0.419007	0.0429045	0		-0.127602	0.562367	0		0.223894	0.269989	0		0.111481	0.573825	0		0
Rv1606	0.26106	0.28318	0		0.391715	0.0731964	0		0.48314	0.017301	0		0.519103	0.0127071	0		0
Rv1607	-0.345401	0.0143287	0		-1.87485	4.17194e-12	1		-0.211831	0.149553	0		-1.48567	3.42453e-09	1		2
Rv1608c	-0.339347	0.0630369	0		0.455992	0.00518559	0		0.0088131	0.968006	0		0.602205	0.000628013	0		0
Rv1609	-0.0486234	0.730473	0		-0.922337	2.50014e-10	0		0.0929147	0.451215	0		-1.16608	2.94211e-11	1		1
Rv1610	0.0155391	0.960054	0		-0.798061	0.00425329	0		-0.120921	0.643274	0		-0.957963	0.00110229	0		0
Rv1611	-0.376668	0.00432993	0		-1.64959	1.68268e-14	1		-0.149187	0.296691	0		-2.34716	5.74843e-16	1		2
Rv1612	-0.326262	0.00770642	0		-1.97649	8.63948e-18	1		0.0679824	0.643542	0		-2.43812	5.07529e-18	1		2
Rv1613	-0.285176	0.0146168	0		-2.25087	5.45243e-19	1		-0.0812724	0.544027	0		-2.59846	6.86965e-19	1		2
Rv1614	-0.377017	0.000545911	0		-2.35722	2.0732e-21	1		-0.0808837	0.511321	0		-2.53051	7.33821e-21	1		2
Rv1615	0.110395	0.408329	0		0.447337	9.21125e-05	0		0.384244	0.00187748	0		1.18447	9.33104e-14	1		1
Rv1616	0.447173	0.00637358	0		0.671225	4.01526e-05	0		0.20122	0.23918	0		0.994112	9.3911e-09	0		0
Rv1617	0.19452	0.100058	0		0.207524	0.0510061	0		0.073165	0.605165	0		0.445624	0.000122205	0		0
Rv1618	-0.0327115	0.869607	0		0.0937021	0.494188	0		-0.0548533	0.76945	0		0.297192	0.0298519	0		0
Rv1619	0.358272	0.127422	0		1.34255	1.72121e-08	1		-0.557205	0.0202821	0		0.603446	0.00322721	0		1
Rv1620c	-0.166247	0.736274	0		0.504755	0.146116	0		-0.245855	0.507755	0		-0.459095	0.197094	0		0
Rv1621c	-0.0661965	0.869607	0		-0.0297338	0.922976	0		-0.13969	0.687314	0		-0.674266	0.0443911	0		0
Rv1622c	-0.280346	0.324827	0		0.0789345	0.770709	0		-0.197181	0.511155	0		-0.496453	0.0913446	0		0
Rv1623c	-0.686274	0.000103207	0		-1.1117	2.04955e-07	1		-0.107877	0.625921	0		-0.777964	0.000415304	0		1
Rv1624c	-0.466683	0.0557353	0		-0.225455	0.353007	0		-0.0695304	0.821665	0		0.146874	0.541477	0		0
Rv1625c	-0.0101045	0.95791	0		0.342229	0.00929318	0		-0.28406	0.0391574	0		0.536752	2.96584e-05	0		0
Rv1626	-0.448546	0.00230815	0		-1.12213	1.65301e-09	1		-0.0274753	0.895057	0		-1.09532	3.29382e-08	1		2
Rv1627c	0.638735	0.000148335	0		0.688583	2.44258e-05	0		0.0157708	0.944549	0		0.847481	4.43114e-07	0		0
Rv1628c	0.264743	0.0426606	0		0.285039	0.0192496	0		0.0583713	0.727537	0		0.602081	7.04724e-06	0		0
Rv1629	-0.0984079	0.586071	0		-1.25918	9.61639e-09	1		-0.297255	0.0551898	0		-1.37017	2.07201e-08	1		2
Rv1630	-0.107332	0.255939	0		-1.95863	4.77065e-23	1		-0.0111922	0.927708	0		-1.25537	9.69461e-17	1		2
Rv1631	0.313665	0.0186306	0		-1.95982	1.20619e-15	1		-0.345739	0.0127307	0		-1.2955	6.46408e-11	1		2
Rv1632c	-0.605601	0.00202258	0		-2.30441	2.1038e-09	1		-0.252763	0.163095	0		-1.92478	2.08214e-08	1		2
Rv1633	0.192516	0.0563757	0		0.103136	0.262629	0		0.231304	0.0176922	0		0.467883	1.90206e-06	0		0
Rv1634	0.340074	0.0784029	0		0.330644	0.0657642	0		0.353434	0.0472433	0		0.597461	0.000514177	0		0
Rv1635c	0.501308	0.00021687	0		1.19214	1.03254e-12	1		0.364753	0.00929173	0		1.82237	2.30548e-18	1		2
Rv1636	0.203957	0.131718	0		-0.153793	0.234799	0		0.261271	0.0503925	0		-0.730004	1.61413e-05	0		0
Rv1637c	0.111904	0.641332	0		-0.0796921	0.705947	0		0.0469737	0.867457	0		0.0662966	0.766244	0		0
Rv1638	0.0155125	0.919526	0		0.777929	1.06693e-10	0		0.208514	0.0448585	0		0.6753	2.52025e-09	0		0
Rv1638A	-0.150888	0.85549	0		0.13788	0.824247	0		-0.709951	0.275068	0		-0.14593	0.809821	0		0
Rv1639c	-0.508797	0.000878926	0		-0.427778	0.00520277	0		-0.461047	0.00276446	0		-0.473611	0.00356323	0		0
Rv1640c	-0.277974	0.108357	0		0.944053	3.17152e-08	0		-0.260022	0.172199	0		1.43924	9.74759e-13	1		1
Rv1641	-0.196504	0.0585062	0		-0.0945712	0.31185	0		-0.195726	0.059281	0		-0.440333	2.23293e-05	0		0
Rv1642	-0.013198	0.967955	0		-0.350639	0.191543	0		-0.582289	0.0226577	0		-0.897499	0.00398616	0		0
Rv1643	-0.164284	0.363651	0		-0.390428	0.0137759	0		-0.13388	0.461228	0		-0.862495	9.18172e-06	0		0
Rv1644	-0.00458794	0.988246	0		-1.06791	1.23081e-05	1		-0.337269	0.114547	0		-1.22931	5.51785e-06	1		2
Rv1645c	0.0563512	0.87003	0		1.04084	8.59611e-06	1		0.157914	0.617095	0		1.77093	7.77835e-11	1		2
Rv1646	-0.138916	0.37546	0		0.424406	0.00120831	0		-0.490399	0.000541086	0		-0.0491454	0.720984	0		0
Rv1647	0.484781	0.0660449	0		1.05051	3.56339e-05	1		-0.11711	0.74906	0		1.79119	1.18546e-10	1		2
Rv1648	-0.133976	0.558185	0		0.46719	0.00863846	0		-0.0972037	0.676377	0		0.788667	1.47907e-05	0		0
Rv1649	-0.439901	0.0223714	0		-0.752115	0.000538632	0		-0.341098	0.128576	0		0.0608624	0.787554	0		0
Rv1650	-0.0666768	0.737523	0		-1.16293	1.35101e-08	1		-0.601239	0.000157653	0		-1.1114	6.50115e-08	1		2
Rv1651c	-0.0412672	0.919526	0		1.9728	3.51204e-11	1		-0.225647	0.42953	0		1.77436	7.39529e-12	1		2
Rv1652	-0.397584	0.348211	0		-0.268649	0.503617	0		-0.463852	0.175144	0		-1.80059	0.000262134	1		1
Rv1653	-0.157212	0.760321	0		-1.05527	0.0264864	1		-0.712228	0.0314339	0		-2.65267	2.56418e-05	1		2
Rv1654	-0.224213	0.670605	0		-1.67184	0.0044089	1		-0.363771	0.322445	0		-2.45772	0.000145493	1		2
Rv1655	-0.141461	0.806461	0		-1.42299	0.0115224	1		-0.769605	0.0221833	0		-2.44629	5.08344e-05	1		2
Rv1656	-0.260656	0.585055	0		-1.37581	0.00761499	1		-0.607668	0.0532602	0		-2.6737	1.55965e-05	1		2
Rv1657	-0.0643412	0.939024	0		-1.5372	0.0491007	1		-0.826057	0.157914	0		-2.25751	0.00584531	1		2
Rv1658	-0.0947368	0.733182	0		-1.75889	1.99731e-07	1		-0.689896	0.00046099	0		-2.69327	5.13245e-10	1		2
Rv1659	0.0628335	0.853629	0		-1.41438	3.79848e-05	1		-0.575378	0.00570667	0		-3.00191	7.46389e-09	1		2
Rv1660	0.446696	0.0177145	0		1.10568	3.65265e-08	1		0.320557	0.0680434	0		1.27896	8.04444e-11	1		2
Rv1661	0.16698	0.255152	0		0.654474	1.96825e-06	0		0.264683	0.0360508	0		0.966654	4.37301e-11	0		0
Rv1662	0.234655	0.28318	0		0.232212	0.236018	0		0.542474	0.00205322	0		0.779602	1.097e-05	0		0
Rv1663	0.479828	0.047831	0		0.104668	0.694409	0		0.663488	0.000734962	0		0.553597	0.00582748	0		0
Rv1664	0.0921323	0.684594	0		0.210749	0.226322	0		0.642013	0.000146035	0		0.530413	0.00144986	0		0
Rv1665	0.241367	0.0683268	0		-0.133431	0.316212	0		-0.0819023	0.642405	0		0.515176	0.000267188	0		0
Rv1666c	0.040668	0.927713	0		-0.214958	0.528066	0		-0.816279	0.00476682	0		-0.546016	0.068642	0		0
Rv1669	-0.329221	0.857449	0		2.7543	0.00408289	1		-2.01092	0.0887638	1		-0.13113	0.900097	0		2
Rv1670	-0.817535	0.252048	0		2.32857	4.16088e-06	1		-0.401697	0.602083	0		2.15104	6.35854e-06	1		2
Rv1671	-0.513859	0.730473	0		4.3777	2.84478e-07	1		-1.50464	0.246612	0		3.8553	1.6067e-07	1		2
Rv1672c	-0.291115	0.326108	0		4.14687	1.63579e-22	1		-0.170482	0.49609	0		3.07092	3.60596e-22	1		2
Rv1673c	0.992812	0.0858332	0		8.1042	9.49598e-21	1		0.797934	0.125822	0		7.34834	3.64058e-23	1		2
Rv1674c	0.646487	0.539912	0		6.83031	1.88732e-13	1		-0.119938	0.923269	0		6.19583	1.97429e-14	1		2
Rv1675c	0.177886	0.856023	0		0.281644	0.694409	0		-0.169203	0.864057	0		-0.208599	0.783072	0		0
Rv1676	-0.151583	0.350598	0		-0.641346	6.18608e-05	0		0.0146119	0.940848	0		-1.06776	1.45708e-07	1		1
Rv1677	0.0412342	0.836761	0		-0.611941	0.000112847	0		-0.0673808	0.692397	0		-1.25538	1.74457e-08	1		1
Rv1678	0.041727	0.875024	0		-1.09763	8.8881e-06	1		-0.200596	0.276499	0		-1.53592	1.06377e-07	1		2
Rv1679	-0.0501683	0.85781	0		-0.987051	7.59761e-05	0		-0.30496	0.0950675	0		-1.64133	7.24477e-08	1		1
Rv1680	-0.0635118	0.860291	0		-1.20291	0.000482805	1		-0.100502	0.725497	0		-1.73045	2.09473e-05	1		2
Rv1681	-0.0243867	0.931832	0		-0.594069	0.00760736	0		-0.101976	0.625994	0		-2.08448	1.63131e-08	1		1
Rv1682	0.0849926	0.6614	0		-1.05681	1.26367e-06	1		0.107778	0.580827	0		-1.29123	2.46288e-06	1		2
Rv1683	-0.0688099	0.672506	0		-0.566555	3.35361e-05	0		0.0413825	0.795418	0		-0.662044	2.99363e-06	0		0
Rv1684	-0.305453	0.626665	0		-0.664581	0.234721	0		-0.498113	0.396258	0		-0.241591	0.651556	0		0
Rv1685c	-0.310717	0.622636	0		1.91346	8.10297e-06	1		-0.671357	0.104914	0		0.509043	0.121551	0		1
Rv1686c	-0.50073	0.377126	0		1.35905	0.000959822	1		-1.22055	0.0146701	1		0.802709	0.0224205	0		2
Rv1687c	-1.24093	0.0632156	1		1.45819	0.00186122	1		-0.660087	0.216147	0		0.0827682	0.866544	0		2
Rv1688	-0.215762	0.847564	0		0.0146951	0.985823	0		-0.8123	0.373109	0		0.307824	0.674748	0		0
Rv1689	-0.516359	0.00319884	0		-2.03126	2.10239e-10	1		-0.247687	0.221169	0		-1.75784	2.83029e-07	1		2
Rv1690	-0.629787	0.108481	0		0.997462	0.00128739	0		-1.27611	0.000457401	1		-0.0358938	0.910285	0		1
Rv1691	-0.192573	0.683175	0		-0.010586	0.979736	0		-0.801411	0.0248415	0		-1.03577	0.0154959	1		1
Rv1692	-0.369017	0.156093	0		-0.744508	0.00852728	0		-0.476805	0.0356513	0		-1.43239	1.85915e-05	1		1
Rv1693	0.746151	0.0375681	0		-0.198626	0.63592	0		-0.0367392	0.929166	0		-0.707425	0.0625997	0		0
Rv1694	0.0316467	0.928984	0		-0.792058	0.00592481	0		-0.341229	0.161573	0		-1.31704	0.000118469	1		1
Rv1695	-0.167083	0.221209	0		-1.0017	1.34636e-08	1		0.0416647	0.792817	0		-1.19571	2.68762e-09	1		2
Rv1696	0.253479	0.268086	0		0.0673827	0.76679	0		-0.0636287	0.803269	0		-0.684583	0.00348405	0		0
Rv1697	-0.61164	4.10295e-09	0		-3.28236	1.10944e-25	1		0.0672472	0.460859	0		-4.79782	1.18917e-26	1		2
Rv1698	-0.59415	6.2781e-07	0		-3.25063	1.16431e-19	1		0.191492	0.0493703	0		-5.15529	2.4143e-19	1		2
Rv1699	-0.458408	0.000261649	0		-1.92317	1.16013e-16	1		0.404136	0.000918685	0		-2.12031	4.98266e-16	1		2
Rv1700	-0.0824712	0.612668	0		-1.27562	5.20737e-10	1		0.305846	0.00948036	0		-1.94112	3.92882e-13	1		2
Rv1701	0.146679	0.475564	0		-1.20227	1.38683e-06	1		0.18923	0.251492	0		-1.67577	3.26972e-09	1		2
Rv1702c	-0.460756	0.076857	0		-0.47037	0.0763468	0		-0.232091	0.429404	0		-0.1593	0.58084	0		0
Rv1703c	-0.216136	0.124513	0		0.174672	0.158722	0		-0.232063	0.107596	0		0.197909	0.12175	0		0
Rv1704c	-0.539858	0.00045388	0		-0.853862	2.64131e-06	0		-0.138729	0.408688	0		-1.28938	8.69081e-08	1		1
Rv1705c	-0.209472	0.721711	0		-0.124284	0.804721	0		-0.466298	0.348329	0		-0.196161	0.673936	0		0
Rv1706c	-0.000519804	0.998959	0		0.177069	0.569055	0		-0.244745	0.507792	0		-0.211267	0.548379	0		0
Rv1707	-0.3077	0.0102834	0		-0.684887	6.14429e-07	0		-0.0721719	0.627461	0		-0.351151	0.00696154	0		0
Rv1708	-0.429321	0.000158648	0		-2.0529	9.20705e-17	1		0.0468601	0.737166	0		-1.72234	6.92937e-14	1		2
Rv1709	-0.42544	0.000770624	0		-2.62187	5.05617e-17	1		-0.134586	0.324629	0		-2.06967	6.53409e-14	1		2
Rv1710	0.0399472	0.829315	0		-1.8462	9.84196e-13	1		-0.160601	0.234429	0		-1.81307	5.71206e-12	1		2
Rv1711	-0.138197	0.359545	0		-1.57055	7.20579e-12	1		0.0547211	0.742672	0		-1.54907	8.14712e-11	1		2
Rv1712	-0.0366944	0.865805	0		-1.59624	7.34633e-10	1		-0.129382	0.413208	0		-2.16645	4.16428e-11	1		2
Rv1713	0.18084	0.327621	0		-1.60775	1.62507e-09	1		0.00111593	0.995239	0		-1.81882	8.1994e-11	1		2
Rv1714	0.0200473	0.95791	0		-2.27012	8.99948e-06	1		0.378823	0.142485	0		-3.147	3.97271e-06	1		2
Rv1715	0.174484	0.743989	0		-1.24444	0.0196289	1		0.404717	0.252788	0		-1.40827	0.0101589	1		2
Rv1716	-0.0684759	0.869607	0		-2.36601	1.61658e-05	1		0.351617	0.198987	0		-1.63172	0.000333371	1		2
Rv1717	1.39927	0.113849	0		-1.48763	0.177154	0		-0.0998656	0.894005	0		-1.79792	0.0224553	1		1
Rv1718	0.159288	0.74356	0		-1.40145	0.00755386	1		0.0544726	0.902449	0		-2.22556	0.000519768	1		2
Rv1719	1.03037	0.0295465	1		-0.509766	0.385334	0		0.384754	0.299331	0		-0.721958	0.118927	0		1
Rv1720c	-0.303474	0.49947	0		0.893746	0.00759748	0		0.131048	0.81481	0		1.59885	1.54612e-05	1		1
Rv1721c	0.0609639	0.930815	0		1.52099	0.000287266	1		-0.0610133	0.929083	0		1.15658	0.00719379	1		2
Rv1722	0.286642	0.248895	0		0.948121	2.75318e-05	0		-0.0603691	0.833979	0		0.307972	0.153342	0		0
Rv1723	0.18679	0.759494	0		0.669704	0.113826	0		0.0935449	0.885278	0		0.556456	0.207401	0		0
Rv1724c	-0.0720688	0.850536	0		1.29412	4.48834e-07	1		0.633213	0.0230015	0		2.69303	9.63257e-16	1		2
Rv1725c	0.458289	0.14673	0		2.12113	9.34971e-11	1		0.336653	0.232164	0		2.5648	5.11595e-16	1		2
Rv1726	1.06095	0.316982	0		3.02762	0.000225887	1		-0.682653	0.561633	0		2.52877	0.000379121	1		2
Rv1727	-0.859065	0.594869	0		3.3878	0.000626038	1		0.253984	0.89116	0		1.48093	0.176362	0		1
Rv1728c	-0.153075	0.369045	0		-1.01249	6.67397e-07	1		-0.122679	0.47567	0		-1.46563	1.96245e-08	1		2
Rv1729c	-0.133607	0.685364	0		-0.811178	0.0091697	0		-0.101673	0.758328	0		-1.48409	0.000494021	1		1
Rv1730c	-0.0869005	0.6614	0		-1.35445	2.63269e-08	1		0.437318	0.00434326	0		-1.76837	2.09089e-08	1		2
Rv1731	-0.0951599	0.629438	0		-0.836619	1.71337e-05	0		-0.0420456	0.821203	0		-2.14841	3.34543e-11	1		1
Rv1732c	0.217049	0.150519	0		0.914965	5.96841e-09	0		-0.0551826	0.755129	0		0.645183	3.05913e-06	0		0
Rv1733c	-0.267621	0.825929	0		-1.12689	0.271895	0		-0.027169	0.97711	0		-4.90392	0.0405441	1		1
Rv1735a	0.286242	0.810933	0		-1.64052	0.133537	0		1.10618	0.186701	0		-0.580682	0.575144	0		0
Rv1735c	-0.325983	0.71013	0		-1.21647	0.136555	0		0.639702	0.49609	0		-1.59139	0.169313	0		0
Rv1736c	0.00789939	0.993627	0		-1.41382	0.109774	0		0.65716	0.403439	0		-3.6338	0.0277538	1		1
Rv1737c	-0.219663	0.846647	0		-2.06805	0.0631101	1		-0.0205761	0.979987	0		-4.45716	0.02152	1		2
Rv1738	-0.389919	0.741634	0		-1.44754	0.15068	0		0.0673959	0.951424	0		-4.80089	0.0173484	1		1
Rv1739c	-0.0232315	0.95791	0		-0.351498	0.320507	0		-0.0430475	0.918339	0		-0.829615	0.0364593	0		0
Rv1740	-0.346169	0.467896	0		-0.969656	0.0423128	0		-0.14043	0.80078	0		-1.59068	0.00912878	1		1
Rv1741	0.158959	0.789531	0		0.209515	0.652661	0		0.0601116	0.91735	0		-0.436354	0.377256	0		0
Rv1742	0.235947	0.432022	0		0.172389	0.539447	0		0.0683163	0.819754	0		-0.689143	0.0176845	0		0
Rv1743	0.21681	0.0899457	0		0.69445	1.20334e-07	0		0.149273	0.240826	0		0.492856	3.89655e-05	0		0
Rv1744c	-1.31564	0.327684	0		0.748734	0.450185	0		-0.347648	0.818092	0		0.974754	0.312289	0		0
Rv1745c	-0.781652	0.354229	0		0.109094	0.881578	0		-0.269841	0.795418	0		-0.0591842	0.942914	0		0
Rv1746	-0.331737	0.0174922	0		-1.25639	1.68182e-09	1		-0.384376	0.0101741	0		-0.964146	1.49136e-06	0		1
Rv1747	-0.172538	0.0295465	0		-0.951638	1.95837e-15	0		-0.0354125	0.724194	0		-0.676944	4.07357e-11	0		0
Rv1748	0.138444	0.708093	0		1.39608	6.02617e-07	1		0.375452	0.251492	0		2.34329	7.52551e-13	1		2
Rv1749c	-0.339988	0.101044	0		-0.497988	0.0181582	0		-0.0875789	0.755363	0		-0.650553	0.012378	0		0
Rv1750c	0.0241379	0.936559	0		-0.529503	0.0273731	0		0.400059	0.0616349	0		-0.787467	0.00631244	0		0
Rv1751	-0.440603	0.00010761	0		-2.65577	8.77734e-21	1		-0.114385	0.348338	0		-2.80215	3.42521e-19	1		2
Rv1752	-0.0745948	0.838489	0		-1.53355	6.02136e-05	1		-0.333912	0.188165	0		-2.42564	1.13153e-06	1		2
Rv1753c	-0.503221	0.023654	0		-0.919151	0.000384946	0		-0.536708	0.00634986	0		-1.54094	5.30627e-07	1		1
Rv1754c	-1.86461	5.7189e-09	1		-1.77944	2.94787e-07	1		-1.9373	4.46046e-12	1		-4.16574	3.38116e-12	1		4
Rv1758	-0.639402	0.57452	0		2.48655	0.000392759	1		1.96622	0.0686294	1		3.32459	0.000258908	1		3
Rv1759c	-0.375191	0.484429	0		0.570927	0.170549	0		-0.538348	0.233736	0		0.535556	0.142654	0		0
Rv1760	-0.18461	0.443836	0		0.255161	0.204247	0		0.107251	0.667866	0		0.652793	0.00096418	0		0
Rv1761c	0.633433	0.211081	0		0.318695	0.530809	0		-0.364058	0.460859	0		-1.04013	0.0464855	1		1
Rv1762c	-0.456843	0.072555	0		-0.118327	0.64519	0		0.307563	0.219679	0		-0.0872695	0.75285	0		0
Rv1765c	-0.560802	0.00321274	0		-0.265997	0.131994	0		0.369652	0.0356735	0		-0.512169	0.00517671	0		0
Rv1766	0.587893	0.100021	0		2.25398	5.75835e-10	1		0.205472	0.629544	0		2.37328	1.5092e-11	1		2
Rv1767	1.80585	5.75167e-08	1		6.56567	1.10944e-25	1		1.03122	0.000303662	1		6.61703	8.22885e-29	1		4
Rv1768	-0.304655	0.181984	0		3.20535	3.65216e-21	1		-0.14517	0.457445	0		3.18674	1.5013e-24	1		2
Rv1769	-0.184529	0.0647442	0		1.15764	1.36623e-16	1		0.096907	0.345809	0		1.59543	7.56787e-22	1		2
Rv1770	0.016494	0.930108	0		1.19634	1.65924e-13	1		-0.240109	0.0480765	0		1.34073	2.38737e-16	1		2
Rv1771	-0.129441	0.281631	0		1.09583	2.52599e-14	1		-0.0268671	0.848906	0		1.51401	1.19235e-19	1		2
Rv1772	-1.01595	6.88784e-08	1		1.54906	7.23997e-15	1		-0.832986	1.92417e-06	0		1.2039	1.9498e-12	1		3
Rv1773c	-0.420545	0.387314	0		0.2789	0.514878	0		-0.263615	0.559025	0		0.0732754	0.860082	0		0
Rv1774	-0.569343	0.00381955	0		0.761819	2.21253e-05	0		-0.805215	1.8628e-05	0		0.245664	0.106791	0		0
Rv1775	-0.370616	0.0103883	0		-0.0672295	0.643139	0		-0.365292	0.00500081	0		-0.522386	0.000246397	0		0
Rv1776c	0.128704	0.763632	0		1.72984	3.37871e-08	1		-0.0875673	0.831231	0		1.75376	1.79385e-09	1		2
Rv1777	0.0247247	0.953267	0		-0.0859947	0.800926	0		-0.0909028	0.789364	0		-0.708273	0.0307612	0		0
Rv1778c	0.58054	0.000224284	0		-1.21272	6.05956e-08	1		0.806832	9.9385e-06	0		-0.382063	0.069202	0		1
Rv1779c	0.907115	3.18291e-07	0		-0.828026	5.3129e-06	0		0.880238	2.14453e-06	0		0.0967455	0.579421	0		0
Rv1780	-0.0923007	0.654111	0		-1.7414	5.22609e-10	1		0.329106	0.0278635	0		-2.47389	8.52087e-12	1		2
Rv1781c	0.360497	0.142833	0		1.27504	1.33762e-07	1		0.199567	0.48141	0		1.57746	8.12244e-10	1		2
Rv1782	0.174273	0.126927	0		0.773666	3.89282e-10	0		0.367588	0.000992655	0		1.22305	1.02052e-15	1		1
Rv1783	0.186722	0.0937112	0		1.34451	3.75158e-17	1		0.201848	0.067636	0		1.41811	4.45758e-18	1		2
Rv1785c	-0.229389	0.21051	0		0.00384765	0.983506	0		-0.174258	0.357692	0		0.0204807	0.913438	0		0
Rv1786	0.431496	0.569385	0		-0.652399	0.378365	0		0.457362	0.459231	0		-1.70448	0.026245	1		1
Rv1787	0.0479911	0.86931	0		0.121727	0.566682	0		-0.308272	0.129821	0		0.690835	0.000124517	0		0
Rv1788	0.637287	0.413027	0		1.00057	0.122287	0		-0.326889	0.648854	0		0.813493	0.101581	0		0
Rv1789	0.0663877	0.660967	0		-0.313569	0.00823093	0		-0.203346	0.105327	0		0.0641606	0.583672	0		0
Rv1790	0.356594	0.42194	0		1.10197	0.0023244	1		0.519378	0.264149	0		1.77906	9.27092e-06	1		2
Rv1791	0.104028	0.792332	0		0.54036	0.044689	0		-0.22133	0.526569	0		0.234663	0.414014	0		0
Rv1793	-0.0337221	0.835492	0		1.36295	9.37781e-17	1		0.0741908	0.583728	0		1.29773	3.60223e-16	1		2
Rv1794	0.122849	0.224825	0		1.22467	1.231e-17	1		0.250387	0.009105	0		1.4195	1.03966e-19	1		2
Rv1795	0.344756	0.000248559	0		1.30002	1.24913e-18	1		0.18403	0.0498425	0		1.42708	2.80578e-20	1		2
Rv1796	0.283582	0.000192927	0		0.926106	7.51516e-17	0		0.209476	0.00500081	0		1.13004	6.49146e-20	1		1
Rv1797	0.250875	0.0322599	0		0.423694	0.00010298	0		0.427969	0.000259268	0		0.934274	7.8061e-12	0		0
Rv1798	0.339934	0.00061321	0		0.715573	2.0109e-10	0		0.483488	4.07267e-06	0		1.12055	5.10199e-16	1		1
Rv1799	0.378784	0.774566	0		0.978299	0.287099	0		-0.702812	0.604412	0		-0.173801	0.876553	0		0
Rv1800	0.404452	0.0581297	0		0.193494	0.366293	0		0.48645	0.0203611	0		0.802714	0.000121366	0		0
Rv1801	1.68719	9.53327e-05	1		6.09523	4.0828e-20	1		0.658251	0.134523	0		5.50125	2.6871e-21	1		3
Rv1802	-0.0836061	0.900162	0		3.48274	3.63225e-13	1		-0.199582	0.76911	0		3.99857	1.97091e-15	1		2
Rv1803c	-0.314133	0.326468	0		-0.0742472	0.814719	0		0.00648573	0.981398	0		-0.298624	0.311976	0		0
Rv1804c	-0.183732	0.863829	0		2.2459	0.000190972	1		0.550319	0.431246	0		2.3719	6.35445e-06	1		2
Rv1806	-0.505271	0.747073	0		1.87035	0.0366606	1		1.07491	0.500598	0		1.28874	0.308761	0		1
Rv1808	0.544314	0.136617	0		2.80354	1.52643e-12	1		-0.188733	0.652991	0		3.0312	2.80292e-16	1		2
Rv1809	0.558733	0.0999627	0		2.98776	3.88607e-14	1		-0.37446	0.253349	0		2.69766	5.85478e-16	1		2
Rv1810	0.0730613	0.806568	0		1.35842	2.14725e-09	1		0.214251	0.328635	0		1.52844	1.56047e-11	1		2
Rv1811	0.12988	0.567674	0		0.700925	0.000126122	0		0.570166	0.00634514	0		2.16567	1.02052e-15	1		1
Rv1812c	0.740855	0.188835	0		0.736543	0.147367	0		0.377953	0.50061	0		-0.280364	0.624222	0		0
Rv1813c	0.283484	0.776442	0		0.87717	0.183815	0		0.410236	0.628391	0		-0.407513	0.58084	0		0
Rv1814	0.0408144	0.886368	0		1.23256	5.23324e-09	1		0.449387	0.0282636	0		1.71057	1.02044e-12	1		2
Rv1815	-1.7349	1.50019e-14	1		-1.62412	7.5832e-13	1		-1.64341	1.07199e-16	1		-3.04084	1.59891e-20	1		4
Rv1816	-0.988983	1.12253e-06	0		-1.23634	3.91826e-07	1		-1.6093	4.81665e-13	1		-2.59202	1.87722e-14	1		3
Rv1817	-0.29338	0.132965	0		0.489317	0.00423482	0		-0.186775	0.298394	0		0.245501	0.11301	0		0
Rv1818c	0.0652799	0.872151	0		0.601473	0.0230709	0		-0.482072	0.074506	0		0.849868	0.000201904	0		0
Rv1819c	-0.395119	0.0808012	0		-0.07093	0.759137	0		-0.257984	0.308677	0		-0.231286	0.346417	0		0
Rv1820	0.308128	0.0424768	0		0.607555	3.98568e-05	0		-0.125578	0.441538	0		0.652363	4.74129e-06	0		0
Rv1821	0.267233	0.000944433	0		0.429794	2.15471e-07	0		0.0783396	0.379309	0		0.623434	3.05135e-11	0		0
Rv1822	-0.0699456	0.776442	0		-0.237641	0.20612	0		0.268309	0.180617	0		0.169046	0.40447	0		0
Rv1823	0.318584	0.0775099	0		0.0688289	0.722997	0		-0.00281832	0.988253	0		0.0556746	0.768155	0		0
Rv1824	-0.022249	0.9539	0		-0.0525626	0.864919	0		-0.189184	0.580827	0		0.503783	0.062345	0		0
Rv1825	0.0551326	0.822239	0		-0.450725	0.0159565	0		0.223083	0.24241	0		0.0830854	0.667357	0		0
Rv1826	0.0451287	0.852249	0		-0.578506	0.00213511	0		-0.0298068	0.90229	0		-0.390805	0.0417781	0		0
Rv1827	-0.00811064	0.950162	0		0.375155	1.59662e-05	0		-0.0224773	0.853679	0		0.945783	5.19009e-15	0		0
Rv1828	0.243215	0.0157214	0		0.773978	4.96162e-11	0		-0.0263805	0.843651	0		1.41775	2.61766e-19	1		1
Rv1829	0.153687	0.181744	0		0.97552	8.74319e-13	0		0.315632	0.00402943	0		1.29984	1.40031e-16	1		1
Rv1830	-0.586196	3.69869e-08	0		-0.865288	8.77358e-12	0		-0.00238389	0.981112	0		-1.43506	1.35599e-16	1		1
Rv1831	0.170521	0.140566	0		2.15474	1.44306e-23	1		0.23742	0.036509	0		3.3797	1.19086e-30	1		2
Rv1832	0.627684	5.41051e-05	0		1.76136	2.25787e-16	1		0.662602	2.36276e-05	0		2.4724	1.41494e-21	1		2
Rv1833c	-0.433676	0.15495	0		0.141702	0.625098	0		-0.0335002	0.922475	0		-1.14452	0.00136433	1		1
Rv1834	0.157196	0.769632	0		1.01222	0.00510547	1		0.173953	0.68932	0		1.02106	0.00167628	1		2
Rv1835c	0.26513	0.0520281	0		-0.0860274	0.524354	0		0.129075	0.382775	0		-0.0685897	0.620229	0		0
Rv1836c	0.18015	0.0781548	0		0.111285	0.221388	0		-0.0389938	0.757056	0		0.0158386	0.869781	0		0
Rv1837c	0.0715004	0.467986	0		-0.366182	1.78648e-05	0		0.195402	0.0246242	0		-0.0377428	0.641554	0		0
Rv1838c	0.164214	0.629278	0		0.32526	0.234721	0		0.148648	0.63965	0		-0.123819	0.68935	0		0
Rv1839c	0.244469	0.478895	0		1.01215	0.00034171	1		-0.327416	0.322445	0		-0.191129	0.556476	0		1
Rv1840c	0.234965	0.660946	0		0.113469	0.814328	0		-0.157654	0.755129	0		0.807375	0.0191012	0		0
Rv1841c	0.0545223	0.769632	0		-0.224875	0.0990079	0		0.469431	0.000632958	0		0.62207	8.33336e-06	0		0
Rv1842c	0.447202	0.00214315	0		0.291498	0.0363821	0		0.169324	0.242892	0		0.573796	2.47326e-05	0		0
Rv1843c	0.47187	0.000184797	0		0.672532	2.03908e-07	0		0.304918	0.0119431	0		0.918711	6.86574e-11	0		0
Rv1844c	0.351659	0.00916628	0		0.655833	1.45207e-06	0		0.298802	0.0281472	0		0.908799	1.43998e-09	0		0
Rv1845c	0.29444	0.201757	0		1.0263	1.82472e-06	1		-0.806249	0.000425725	0		0.669246	0.000392696	0		1
Rv1846c	0.105695	0.322783	0		1.46599	8.71378e-20	1		-0.313809	0.0014482	0		0.753959	1.99705e-11	0		1
Rv1847	-0.1354	0.739282	0		1.55124	1.34841e-07	1		0.119769	0.786687	0		1.33476	2.31129e-05	1		2
Rv1848	-0.20061	0.653058	0		-1.00799	0.019703	1		0.000197323	0.999489	0		-0.472045	0.316383	0		1
Rv1849	0.0709609	0.908526	0		-1.06362	0.0470502	1		-0.033246	0.953801	0		-0.392826	0.423279	0		1
Rv1850	-0.165043	0.334342	0		-1.16835	4.27027e-08	1		-0.0862158	0.663916	0		-0.290463	0.0932157	0		1
Rv1851	0.766431	0.0936335	0		-0.565929	0.293781	0		-0.175078	0.681455	0		-1.34745	0.00696819	1		1
Rv1852	0.203217	0.571471	0		-0.97182	0.0105593	0		0.101229	0.75798	0		-0.51977	0.10408	0		0
Rv1853	0.243716	0.501811	0		-0.496748	0.170367	0		0.0901431	0.814317	0		-1.26321	0.0055277	1		1
Rv1854c	0.59817	4.67895e-07	0		1.85947	1.8015e-21	1		0.472751	2.90672e-05	0		2.17682	3.19018e-24	1		2
Rv1855c	0.196784	0.0690804	0		0.80412	9.89375e-11	0		0.169121	0.116948	0		1.47693	2.90561e-19	1		1
Rv1856c	-0.134333	0.48347	0		-2.60906	1.97362e-12	1		-0.419806	0.0175973	0		-2.26185	1.8258e-10	1		2
Rv1857	-0.290763	0.0135524	0		-2.48507	6.80761e-18	1		0.344668	0.00489484	0		-1.54605	1.41858e-11	1		2
Rv1858	0.127485	0.66816	0		-1.07936	0.000625201	1		0.577572	0.0180897	0		-0.758083	0.0256683	0		1
Rv1859	0.117153	0.40417	0		-0.00168611	0.989574	0		0.233827	0.069334	0		0.120545	0.345878	0		0
Rv1860	0.09669	0.66816	0		-1.29022	1.08766e-06	1		-0.77043	2.92222e-05	0		-1.80052	4.60237e-09	1		2
Rv1861	-0.639508	0.131718	0		1.22134	0.00025593	1		0.227027	0.634249	0		1.80442	3.80697e-07	1		2
Rv1862	0.580497	0.00296879	0		1.79846	1.86735e-13	1		0.122665	0.566825	0		1.51494	8.98704e-13	1		2
Rv1863c	-0.174116	0.176184	0		-0.265716	0.0201984	0		0.0528501	0.74072	0		-0.104521	0.394861	0		0
Rv1864c	-0.105634	0.719558	0		0.542619	0.0100804	0		0.0861468	0.778654	0		0.93797	3.82638e-05	0		0
Rv1865c	-0.217151	0.651729	0		-0.306504	0.468883	0		0.0506273	0.927708	0		-0.802916	0.123232	0		0
Rv1866	-0.547588	0.00650825	0		-1.00402	4.82602e-05	1		-0.467706	0.0482295	0		-0.838574	0.00266606	0		1
Rv1867	-0.211321	0.357276	0		-0.86161	0.000492181	0		-0.201828	0.369084	0		-1.20712	3.92774e-05	1		1
Rv1868	0.438507	0.0367288	0		0.103977	0.64519	0		-0.444485	0.0229101	0		-0.423928	0.040977	0		0
Rv1869c	0.384388	0.0265995	0		-0.667393	0.000123589	0		0.252122	0.152634	0		-0.622876	0.000263734	0		0
Rv1870c	0.175921	0.0648321	0		-0.09918	0.249522	0		0.359083	0.000217166	0		0.0813841	0.34605	0		0
Rv1871c	0.26372	0.000638548	0		0.281838	0.000106071	0		-0.0255519	0.795333	0		-0.170893	0.0139292	0		0
Rv1872c	0.231161	0.00143682	0		-0.214164	0.00125808	0		-0.0199437	0.832915	0		-0.627782	4.14592e-12	0		0
Rv1873	-0.602443	0.443227	0		0.558221	0.358826	0		-0.134861	0.902449	0		1.55643	0.0123613	1		1
Rv1874	0.574754	0.0165583	0		3.20117	3.87135e-19	1		0.300446	0.23918	0		3.08686	3.7259e-20	1		2
Rv1875	1.51649	2.86381e-07	1		4.91659	4.77065e-23	1		0.424881	0.143699	0		4.53284	4.13882e-24	1		3
Rv1876	-0.112836	0.629274	0		1.60043	7.05122e-13	1		0.223181	0.270415	0		2.11207	4.65054e-17	1		2
Rv1877	0.150245	0.252166	0		0.502555	2.81261e-05	0		0.0491736	0.755129	0		0.827733	1.46389e-09	0		0
Rv1878	0.0218502	0.944881	0		-0.0137298	0.956476	0		0.290709	0.226128	0		0.41045	0.0714505	0		0
Rv1879	0.0893047	0.850536	0		0.701754	0.0213903	0		-0.135674	0.753357	0		0.700746	0.0194026	0		0
Rv1880c	-0.191276	0.110808	0		0.681834	2.06582e-08	0		-0.19775	0.083731	0		0.635887	3.39913e-08	0		0
Rv1881c	-0.446591	0.00119032	0		-1.29982	6.13644e-10	1		-0.224272	0.0782765	0		-1.79082	7.6394e-12	1		2
Rv1882c	-0.387991	0.00174801	0		-1.62469	3.2807e-13	1		-0.544395	5.26274e-06	0		-2.54664	8.21848e-17	1		2
Rv1883c	-0.989635	5.42695e-10	0		-2.14131	2.19116e-16	1		-0.843951	2.02859e-09	0		-3.65561	1.96308e-20	1		2
Rv1884c	-1.29674	6.05404e-12	1		-3.54453	2.97406e-18	1		-1.48249	3.16222e-15	1		-5.46306	1.0303e-21	1		4
Rv1885c	0.21457	0.442585	0		-3.30214	1.72725e-07	1		-0.465985	0.156836	0		-3.16446	1.02273e-05	1		2
Rv1886c	-0.198862	0.175245	0		-3.96421	2.94601e-17	1		-0.524888	0.00135215	0		-3.16393	1.11639e-12	1		2
Rv1887	-0.0544709	0.683794	0		-1.55315	5.05617e-17	1		-0.354602	0.0014482	0		-1.48317	1.88859e-15	1		2
Rv1890c	-0.204487	0.728051	0		-0.583788	0.251888	0		0.445703	0.447712	0		-0.0659624	0.915876	0		0
Rv1891	0.174102	0.39238	0		-0.599735	0.00450842	0		-0.2497	0.175023	0		-1.1316	8.57535e-06	1		1
Rv1892	-0.174527	0.751879	0		0.443977	0.264588	0		-0.0433483	0.937666	0		-0.102691	0.82761	0		0
Rv1893	-0.0185472	0.967955	0		0.0223395	0.956476	0		0.171806	0.667866	0		0.10414	0.774292	0		0
Rv1894c	-0.139432	0.47698	0		1.36389	4.26668e-12	1		-0.372668	0.0281472	0		1.43031	1.21145e-13	1		2
Rv1895	0.759254	0.108291	0		1.67527	8.42949e-05	1		-0.585563	0.160149	0		0.12436	0.746258	0		1
Rv1896c	0.173088	0.373223	0		-0.00302737	0.987043	0		0.580208	0.000906263	0		0.934549	6.10216e-07	0		0
Rv1897c	0.173616	0.672506	0		-0.724152	0.0599509	0		0.0627277	0.886488	0		-0.292107	0.420657	0		0
Rv1898	-0.0526515	0.881141	0		-0.31831	0.231859	0		-0.191205	0.48141	0		-0.277225	0.288104	0		0
Rv1899c	-0.120631	0.174787	0		-0.892525	9.57154e-14	0		0.133013	0.128885	0		-1.01849	1.69259e-14	1		1
Rv1900c	-0.0270212	0.900579	0		-1.09444	9.82747e-08	1		-0.010781	0.954796	0		-1.36949	3.13789e-08	1		2
Rv1901	-0.204942	0.145063	0		-1.87935	1.5134e-13	1		-0.13447	0.394058	0		-1.73917	7.07076e-11	1		2
Rv1902c	-0.0610423	0.863652	0		0.629725	0.00608709	0		0.0514304	0.890009	0		1.09495	9.91225e-06	1		1
Rv1903	-0.252578	0.399341	0		-1.56974	5.93674e-05	1		0.39624	0.146249	0		-0.717002	0.0383504	0		1
Rv1904	-0.426267	0.104511	0		-1.25516	0.000158351	1		-0.325513	0.184106	0		-2.48682	9.83893e-07	1		2
Rv1905c	0.281502	0.111621	0		-0.00788382	0.965116	0		0.123725	0.543242	0		0.862095	8.94184e-07	0		0
Rv1906c	0.128285	0.245722	0		0.168547	0.0733861	0		0.140754	0.195746	0		0.607549	3.45151e-08	0		0
Rv1907c	0.771609	1.33782e-05	0		3.68378	1.36079e-25	1		0.648294	0.000127051	0		4.08786	6.08375e-29	1		2
Rv1908c	1.19541	1.15389e-09	1		4.82251	1.08595e-29	1		0.888793	6.29646e-07	0		5.12552	4.35125e-31	1		3
Rv1909c	0.982609	0.000556377	0		4.91485	8.00211e-23	1		1.12643	0.000254971	1		5.48731	5.72483e-25	1		3
Rv1910c	-0.211336	0.597306	0		0.22833	0.488352	0		0.142109	0.695046	0		-0.133995	0.697267	0		0
Rv1911c	-0.0413553	0.881076	0		-0.199543	0.324477	0		0.0122465	0.954796	0		-0.434048	0.0188413	0		0
Rv1912c	-0.191405	0.530519	0		0.904102	0.000128364	0		0.0616298	0.832739	0		0.125075	0.598398	0		0
Rv1913	-0.419977	0.334939	0		-0.386789	0.366566	0		0.0735147	0.910556	0		0.185735	0.709595	0		0
Rv1914c	-0.0379235	0.935696	0		-2.03653	9.83633e-05	1		0.264539	0.489182	0		-0.392215	0.326388	0		1
Rv1915	-0.0561194	0.775692	0		0.146028	0.295777	0		-0.227083	0.124116	0		-0.014745	0.921077	0		0
Rv1916	-0.0835098	0.695633	0		0.861522	3.39916e-07	0		0.0141448	0.948155	0		0.796765	6.91679e-07	0		0
Rv1917c	-0.41022	0.0295465	0		0.144633	0.42245	0		0.324846	0.109326	0		0.706745	0.000301759	0		0
Rv1918c	-0.429523	0.00371687	0		-2.27681	1.11961e-13	1		-0.0218043	0.917217	0		-1.95114	1.10695e-10	1		2
Rv1919c	-0.478363	0.0486413	0		-1.96578	5.29518e-07	1		0.0245225	0.940202	0		-2.30046	3.05486e-06	1		2
Rv1920	0.0313112	0.935696	0		-0.271744	0.361018	0		-0.275294	0.369084	0		-0.634707	0.0504318	0		0
Rv1921c	-0.48407	0.327621	0		0.349007	0.403924	0		0.0429051	0.935563	0		-0.288262	0.53182	0		0
Rv1922	0.166033	0.482883	0		0.549253	0.00490164	0		0.43369	0.0360899	0		0.895123	1.73624e-05	0		0
Rv1923	-0.441226	0.000359504	0		-1.1859	1.47125e-11	1		0.0173794	0.918399	0		-0.884297	5.39553e-08	0		1
Rv1924c	-0.19522	0.482691	0		-1.56313	1.94264e-05	1		-0.408025	0.0774566	0		-1.63669	6.58966e-06	1		2
Rv1925	-0.0823862	0.392721	0		0.804798	1.82018e-13	0		-0.050563	0.616223	0		0.985792	1.7409e-16	0		0
Rv1926c	-0.181271	0.598805	0		-0.171605	0.578525	0		-0.340619	0.367754	0		-0.479883	0.208132	0		0
Rv1927	0.334536	0.0545162	0		0.438113	0.00800271	0		0.589795	0.000180058	0		1.07467	1.19626e-09	1		1
Rv1928c	-0.504239	0.177763	0		-1.10563	0.00869612	1		1.24476	0.000839277	1		-0.150458	0.758705	0		2
Rv1929c	-0.556591	0.00103716	0		-1.89229	9.33276e-11	1		0.250996	0.145926	0		-2.12689	3.90338e-09	1		2
Rv1930c	1.42373	0.222634	0		1.75	0.0827671	1		0.44387	0.705261	0		1.11116	0.189015	0		1
Rv1931c	-0.336698	0.562895	0		0.538518	0.217595	0		0.321861	0.583728	0		0.448828	0.358703	0		0
Rv1932	-0.218753	0.101566	0		-1.24946	1.15223e-10	1		0.0677081	0.638024	0		-2.10325	2.3081e-14	1		2
Rv1933c	0.458764	0.801105	0		1.6677	0.142438	0		-0.0320273	0.981034	0		0.181802	0.876503	0		0
Rv1934c	-0.279099	0.84775	0		1.25766	0.133137	0		1.13293	0.342987	0		1.837	0.0528181	1		1
Rv1935c	0.205192	0.852249	0		0.970884	0.168247	0		0.994629	0.174096	0		1.65752	0.00730173	1		1
Rv1936	0.0980022	0.866165	0		0.440171	0.267388	0		0.210564	0.657485	0		0.480107	0.205401	0		0
Rv1937	0.233818	0.362644	0		0.469021	0.0358308	0		-0.0301192	0.91994	0		0.449125	0.0290301	0		0
Rv1938	-0.0981174	0.831598	0		-0.328148	0.358084	0		0.336001	0.309885	0		-0.34332	0.362443	0		0
Rv1939	0.266706	0.808567	0		0.859861	0.230531	0		0.269005	0.755129	0		0.524086	0.430633	0		0
Rv1940	-0.200747	0.828862	0		0.775789	0.179517	0		0.413113	0.532923	0		-0.44823	0.530169	0		0
Rv1941	0.0818353	0.846647	0		-0.466315	0.165131	0		-0.0139243	0.967407	0		-0.617788	0.0846996	0		0
Rv1942c	0.275789	0.3551	0		0.0703234	0.819596	0		0.381193	0.153789	0		-0.59612	0.0741083	0		0
Rv1943c	-0.0291284	0.935696	0		-0.203756	0.45482	0		0.538658	0.0269103	0		-0.208423	0.488115	0		0
Rv1944c	-0.120178	0.820545	0		-0.20516	0.622715	0		-0.395806	0.417308	0		-0.32945	0.473472	0		0
Rv1945	0.278175	0.505709	0		1.06319	0.00129732	1		0.175509	0.603134	0		0.590237	0.0296732	0		1
Rv1946c	-0.269134	0.869607	0		0.250293	0.828082	0		-0.536385	0.771706	0		1.02632	0.394913	0		0
Rv1947	0.0465106	0.936559	0		-1.05819	0.0406293	1		-0.523623	0.146625	0		-1.64306	0.00139974	1		2
Rv1948c	0.0979548	0.884192	0		0.521609	0.252965	0		-0.506112	0.362967	0		0.172467	0.729211	0		0
Rv1950c	-0.170403	0.868733	0		0.194864	0.795109	0		-0.687745	0.502904	0		-0.757533	0.381911	0		0
Rv1951c	0.267797	0.745819	0		1.29698	0.0170813	1		0.171391	0.821692	0		0.522281	0.343844	0		1
Rv1952	-0.271165	0.486067	0		-1.74722	0.000436977	1		-0.349848	0.409847	0		-1.27866	0.0110708	1		2
Rv1953	0.0212584	0.967955	0		-0.944824	0.051378	0		-0.391388	0.357141	0		-1.69242	0.00167519	1		1
Rv1954c	-0.258795	0.865157	0		2.8017	0.000521015	1		0.246841	0.875493	0		2.28738	0.00849729	1		2
Rv1955	0.403571	0.326345	0		4.71769	3.85368e-19	1		0.540173	0.165558	0		4.28893	2.07405e-19	1		2
Rv1956	0.272471	0.442445	0		4.21801	3.89026e-20	1		0.432829	0.26045	0		4.21401	6.34799e-20	1		2
Rv1957	-0.0433918	0.907564	0		3.66292	5.64077e-21	1		0.35017	0.207944	0		3.57269	3.30517e-21	1		2
Rv1958c	-0.358836	0.515597	0		-0.780987	0.141668	0		0.796309	0.21372	0		1.78369	0.000774805	1		1
Rv1959c	-0.160448	0.591931	0		-0.680769	0.0178817	0		0.353228	0.231305	0		0.0802106	0.804218	0		0
Rv1960c	0.33983	0.378057	0		-0.492476	0.227662	0		0.177933	0.691679	0		-0.251061	0.562764	0		0
Rv1961	-0.82347	0.0589631	0		-0.131404	0.7612	0		-0.421976	0.405053	0		0.0525556	0.910092	0		0
Rv1962A	-0.633996	0.0799353	0		-0.602038	0.104779	0		0.0054083	0.988253	0		-0.88599	0.0430519	0		0
Rv1962c	-0.350749	0.233248	0		-0.846158	0.00865718	0		-0.307663	0.252024	0		-0.846107	0.00673815	0		0
Rv1963c	-0.0834076	0.842689	0		0.260993	0.36686	0		0.164223	0.619495	0		-0.0210122	0.949404	0		0
Rv1964	-0.165173	0.839597	0		-0.538924	0.397223	0		0.142447	0.858719	0		0.794572	0.132301	0		0
Rv1965	0.130641	0.906555	0		0.889128	0.194926	0		1.44279	0.0218981	1		1.43906	0.0196682	1		2
Rv1966	0.128735	0.869607	0		0.588025	0.266029	0		0.463952	0.379494	0		0.603142	0.208986	0		0
Rv1967	1.13259	0.157866	0		1.73229	0.0123876	1		-0.5292	0.488949	0		0.310421	0.61753	0		1
Rv1968	0.225015	0.812078	0		-0.683641	0.385876	0		0.130749	0.892225	0		0.379172	0.577234	0		0
Rv1969	-0.129845	0.890572	0		0.690592	0.24483	0		0.260799	0.687957	0		0.460608	0.383372	0		0
Rv1970	0.30221	0.659325	0		0.285404	0.617666	0		-0.148346	0.776323	0		-0.933219	0.0666805	0		0
Rv1971	0.146683	0.831358	0		-0.0597836	0.913951	0		-0.156758	0.764832	0		-0.915413	0.0802683	0		0
Rv1972	0.254986	0.866941	0		1.03605	0.279298	0		0.533338	0.643542	0		0.754719	0.40876	0		0
Rv1973	0.191907	0.900751	0		1.00769	0.297018	0		-0.247427	0.837852	0		0.19868	0.827796	0		0
Rv1974	0.710064	0.635609	0		1.62705	0.12559	0		-1.71938	0.134523	0		0.506334	0.534841	0		0
Rv1975	0.119556	0.915987	0		1.02376	0.136813	0		-0.447017	0.651999	0		0.472628	0.517025	0		0
Rv1976c	-0.282133	0.301993	0		0.0631567	0.812024	0		0.146719	0.629433	0		0.661883	0.00653469	0		0
Rv1977	0.473011	0.0128202	0		1.62123	1.65246e-12	1		0.21245	0.281553	0		1.78925	5.11203e-15	1		2
Rv1978	0.181696	0.452823	0		0.657735	0.00120271	0		0.709815	0.000593278	0		1.52192	1.01672e-10	1		1
Rv1979c	-0.229785	0.183819	0		-1.63486	3.59912e-11	1		0.346233	0.0428261	0		-1.14849	7.60985e-07	1		2
Rv1980c	-0.165426	0.224565	0		-1.81664	2.79169e-15	1		0.27137	0.0401826	0		-1.52549	1.11037e-11	1		2
Rv1981c	0.145863	0.335594	0		-0.623304	4.65319e-05	0		0.512702	0.000222504	0		-0.104425	0.467289	0		0
Rv1982A	-0.359545	0.0100499	0		-1.21942	1.99333e-09	1		-0.0960874	0.577582	0		-0.559728	0.000969314	0		1
Rv1982c	-0.109171	0.722868	0		-1.0263	0.000518132	1		-0.0345824	0.913629	0		-0.329228	0.193673	0		1
Rv1983	0.126267	0.676051	0		-0.706983	0.0105592	0		0.431615	0.0741397	0		0.186301	0.466265	0		0
RV1984a	-0.269666	0.378777	0		-0.0535336	0.859822	0		0.24977	0.354538	0		-0.703863	0.0298269	0		0
Rv1984c	-0.0687147	0.776442	0		-0.298499	0.108517	0		0.146695	0.478674	0		-0.732531	0.00148514	0		0
Rv1985c	0.358383	0.174588	0		0.838242	0.000495616	0		0.278299	0.306555	0		1.42325	2.09089e-08	1		1
Rv1986	0.298315	0.295073	0		0.488992	0.053041	0		0.200852	0.541784	0		1.07667	4.94984e-05	1		1
Rv1987	-1.0478	9.54468e-08	1		-1.41345	1.89011e-09	1		-0.28213	0.0763194	0		-2.35537	8.16422e-13	1		3
Rv1988	-0.310631	0.23409	0		-1.24183	0.000125871	1		-0.179685	0.492859	0		-1.46911	8.91808e-05	1		2
Rv1989c	-0.0417691	0.916475	0		1.98643	1.2071e-11	1		0.11089	0.725328	0		2.06033	9.75468e-14	1		2
Rv1990c	-0.15627	0.794153	0		1.44458	0.00013473	1		0.145611	0.755896	0		0.913627	0.00685795	0		1
Rv1991A	0.301128	0.489332	0		4.15913	2.31149e-17	1		0.495314	0.296153	0		4.82864	2.41856e-19	1		2
Rv1991c	0.449934	0.138387	0		4.23206	7.33438e-21	1		0.384253	0.211489	0		4.60584	3.36886e-24	1		2
Rv1992c	1.72027	4.03945e-08	1		6.92293	2.08095e-27	1		0.877592	0.000555613	0		6.76101	3.36396e-30	1		3
Rv1993c	1.58618	0.0163444	1		6.84012	4.96084e-16	1		0.779802	0.304508	0		7.08848	2.17295e-18	1		3
Rv1994c	1.64193	6.68066e-05	1		7.38655	1.74031e-23	1		0.297812	0.471656	0		6.77874	2.32439e-27	1		3
Rv1995	-0.00246402	0.997133	0		4.33258	1.27891e-12	1		-0.473209	0.637811	0		5.05158	1.11436e-13	1		2
Rv1996	0.0349258	0.977121	0		0.682881	0.401672	0		-0.0596343	0.954796	0		-0.276029	0.732283	0		0
Rv1997	0.328444	0.763594	0		0.479399	0.541637	0		1.11176	0.193529	0		0.515968	0.543782	0		0
Rv1998c	-0.0100923	0.984924	0		-0.463614	0.255343	0		0.0443149	0.930666	0		-0.755703	0.108142	0		0
Rv1999c	-0.676157	0.236846	0		0.326247	0.508683	0		-0.685469	0.403487	0		1.0683	0.0595008	1		1
Rv2000	-0.372109	0.155892	0		-1.06992	0.000620545	1		-0.0923647	0.811546	0		-0.809556	0.029909	0		1
Rv2001	-0.0340175	0.940732	0		-0.677075	0.0749041	0		0.241472	0.603134	0		-0.163608	0.721848	0		0
Rv2002	-0.323703	0.235224	0		-0.352528	0.182722	0		0.0332465	0.924329	0		-0.500557	0.107812	0		0
Rv2003c	0.0703561	0.940758	0		0.183434	0.802188	0		0.226451	0.815253	0		-0.00639558	0.994312	0		0
Rv2004c	0.112112	0.896441	0		-0.271408	0.671645	0		0.443246	0.561468	0		0.520656	0.417858	0		0
Rv2005c	-0.373096	0.526124	0		-0.413708	0.402257	0		0.0612319	0.932904	0		-0.281836	0.634091	0		0
Rv2006	0.172225	0.719397	0		0.881474	0.00791964	0		0.292365	0.464624	0		0.322648	0.350082	0		0
Rv2007c	-0.150281	0.89322	0		-1.18246	0.146976	0		0.608846	0.485536	0		-3.14979	0.0233333	1		1
Rv2008c	0.37333	0.487942	0		3.11923	4.62567e-11	1		-0.025256	0.958681	0		2.47713	2.90846e-11	1		2
Rv2009	0.165812	0.300605	0		0.282381	0.0412276	0		0.083659	0.590424	0		-0.11404	0.39616	0		0
Rv2010	0.222215	0.164534	0		0.129916	0.38982	0		-0.0458842	0.78547	0		-0.369278	0.00606946	0		0
Rv2011c	-0.11801	0.883844	0		3.55384	3.25436e-11	1		0.273222	0.670717	0		3.0611	8.14712e-11	1		2
Rv2012	0.924791	0.255152	0		3.34773	6.90308e-07	1		0.798516	0.302945	0		3.27142	7.96594e-08	1		2
Rv2015c	-0.253657	0.121926	0		0.190429	0.188764	0		0.28915	0.0473956	0		-0.231311	0.106728	0		0
Rv2016	0.237923	0.505275	0		3.24053	2.22375e-16	1		0.478115	0.26793	0		2.87084	1.85148e-12	1		2
Rv2017	0.348184	0.254707	0		3.64441	4.51872e-19	1		0.341209	0.348329	0		2.99354	1.17768e-15	1		2
Rv2018	0.288599	0.140379	0		2.9339	2.0732e-21	1		0.274599	0.181975	0		1.9483	1.76532e-15	1		2
Rv2019	0.45074	0.171811	0		2.97229	7.3546e-15	1		0.188695	0.67601	0		2.05467	2.92243e-09	1		2
Rv2021c	-0.285276	0.454396	0		0.734152	0.0132339	0		-0.118156	0.780672	0		0.368669	0.234927	0		0
Rv2022c	-0.0167825	0.96094	0		0.258683	0.328467	0		-0.0563146	0.889837	0		0.375882	0.173897	0		0
Rv2023c	-0.330527	0.348731	0		-0.166291	0.625431	0		0.282266	0.404384	0		0.282682	0.380565	0		0
Rv2024c	-0.182528	0.182707	0		-0.894245	9.00519e-08	0		0.128805	0.344357	0		-0.935146	1.29392e-07	0		0
Rv2025c	-0.214334	0.713851	0		0.974777	0.0124102	0		0.228776	0.743711	0		2.11702	3.45671e-06	1		1
[truncated: 1,879 more rows]

## Sheet: MA plots versus control
Fig. S7A: MA Plots																																							Fig S7B: Venn Diagram
[truncated: 3,870 more rows]
[truncated: 2 more columns]

## Sheet: QC
CS033312
[truncated: 64 more rows]

[truncated: 5 more sheets: Comparison 6h,1X;6h,10X, F2+tb vs Fun31+tb 6h,1X, F2+tb vs Fun31+tb 6h,10X, F2+tb vs Fun31+tb 12h,1X, F2+tb vs Fun31+tb 12h,10X]
